# Supplementary material for: Transcriptomics and metabolomics changes triggered by exogenous 6-benzylaminopurine in relieving epicotyl dormancy of Polygonatum cyrtonema Hua seeds
Source: Front Plant Sci. 2022 Jul 25;13:961899. doi: 10.3389/fpls.2022.961899 (PMC9358440; doi:10.3389/fpls.2022.961899)
Supplement: Supplementary Table 4 — Statistics of differentially expressed genes in T1 vs. C1. [file Table_4.XLSX]

## Sheet: up
T1 vs.C1 DEGs
Category	ID	Description	GeneRatio	BgRatio	pvalue	padj	Count	geneID
BP	GO:0006259	DNA metabolic process	187|966	7051|85719	3.0315e-28	3.9106e-26	187	Cluster-43232.27265,Cluster-43232.84989,Cluster-43652.0,Cluster-43232.51008,Cluster-43232.74373,Cluster-43232.91813,Cluster-43232.93908,Cluster-43232.68898,Cluster-43232.86654,Cluster-43232.97246,Cluster-41576.0,Cluster-43232.111569,Cluster-43232.112846,Cluster-43232.78845,Cluster-43232.81412,Cluster-43232.98224,Cluster-43232.66384,Cluster-43232.137655,Cluster-43232.101856,Cluster-43232.69533,Clu…
BP	GO:0034641	cellular nitrogen compound metabolic process	435|966	27733|85719	9.3195e-17	6.0111e-15	435	Cluster-43232.27265,Cluster-43232.29300,Cluster-43232.86495,Cluster-43232.86363,Cluster-43232.50902,Cluster-43232.112356,Cluster-43232.97246,Cluster-43232.95784,Cluster-43232.66384,Cluster-49457.0,Cluster-43232.56004,Cluster-43232.93808,Cluster-43232.114661,Cluster-43232.135846,Cluster-43232.95304,Cluster-43232.70808,Cluster-43232.95658,Cluster-43232.74369,Cluster-43232.77565,Cluster-43232.84991,…
BP	GO:0042254	ribosome biogenesis	63|966	3872|85719	0.0014792	0.021838	63	Cluster-43232.69837,Cluster-43232.4991,Cluster-42089.0,Cluster-43232.82573,Cluster-43232.80855,Cluster-43232.81535,Cluster-43232.81308,Cluster-43232.74807,Cluster-43232.66815,Cluster-43232.95784,Cluster-43232.85221,Cluster-37687.0,Cluster-43232.4146,Cluster-43232.89402,Cluster-43232.80046,Cluster-43232.77895,Cluster-43232.60562,Cluster-43232.79618,Cluster-51659.0,Cluster-43232.57682,Cluster-43232…
BP	GO:0140014	mitotic nuclear division	9|966	234|85719	0.0015236	0.021838	9	Cluster-43232.121510,Cluster-43232.47147,Cluster-43232.15515,Cluster-43232.102457,Cluster-43232.99069,Cluster-43232.68734,Cluster-43232.68726,Cluster-43232.111951,Cluster-43232.68721
BP	GO:0006412	translation	66|966	4580|85719	0.018354	0.21524	66	Cluster-43232.69837,Cluster-43232.4991,Cluster-43232.55388,Cluster-42089.0,Cluster-43232.82573,Cluster-43232.80855,Cluster-43232.81535,Cluster-43232.81308,Cluster-43232.74807,Cluster-43232.66815,Cluster-43232.36393,Cluster-43232.95784,Cluster-43232.85221,Cluster-37687.0,Cluster-43232.4146,Cluster-43232.89402,Cluster-43232.80046,Cluster-43232.70498,Cluster-51659.0,Cluster-43232.57682,Cluster-43232…
BP	GO:0000278	mitotic cell cycle	9|966	412|85719	0.049025	0.49084	9	Cluster-43232.121510,Cluster-43232.47147,Cluster-43232.68734,Cluster-43232.15515,Cluster-43232.99069,Cluster-43232.102457,Cluster-43232.68726,Cluster-43232.111951,Cluster-43232.68721
BP	GO:0032196	transposition	9|966	389|85719	0.05181	0.49084	9	Cluster-43232.98224,Cluster-43232.98726,Cluster-43232.51964,Cluster-43232.72587,Cluster-43232.53385,Cluster-43232.68011,Cluster-43232.76738,Cluster-43232.60579,Cluster-43232.97246
BP	GO:0002376	immune system process	16|966	945|85719	0.072145	0.58167	16	Cluster-43232.81535,Cluster-43232.91723,Cluster-43232.74807,Cluster-36971.0,Cluster-43086.0,Cluster-43232.134164,Cluster-43994.0,Cluster-43232.84922,Cluster-43232.77485,Cluster-43232.87849,Cluster-43232.61431,Cluster-43232.102457,Cluster-43232.45476,Cluster-43232.84146,Cluster-43232.78845,Cluster-43232.85857
BP	GO:0006091	generation of precursor metabolites and energy	30|966	2042|85719	0.099113	0.67293	30	Cluster-43232.85924,Cluster-43232.72957,Cluster-43232.76707,Cluster-43232.99861,Cluster-43232.81813,Cluster-43232.4749,Cluster-43232.77877,Cluster-43232.90487,Cluster-43232.66511,Cluster-43232.82047,Cluster-43232.56004,Cluster-43232.74499,Cluster-43232.69577,Cluster-43232.9021,Cluster-43232.77148,Cluster-43232.13423,Cluster-43232.83608,Cluster-43232.19778,Cluster-43232.89658,Cluster-43232.74417,C…
BP	GO:0051604	protein maturation	14|966	874|85719	0.11765	0.75884	14	Cluster-43232.82749,Cluster-43232.89159,Cluster-43232.85156,Cluster-43232.55388,Cluster-43232.48009,Cluster-43232.62185,Cluster-43232.66362,Cluster-58914.0,Cluster-43232.134574,Cluster-43232.72814,Cluster-43232.51344,Cluster-43232.80297,Cluster-37364.0,Cluster-43232.84405
BP	GO:0007059	chromosome segregation	11|966	654|85719	0.13578	0.8103	11	Cluster-43232.121510,Cluster-43232.79945,Cluster-43232.68734,Cluster-43232.15515,Cluster-43232.62335,Cluster-43232.99069,Cluster-43232.68735,Cluster-43232.102457,Cluster-43232.68726,Cluster-43232.111951,Cluster-43232.68721
BP	GO:0048646	anatomical structure formation involved in morphogenesis	5|966	270|85719	0.1725	0.92596	5	Cluster-42102.0,Cluster-43232.83568,Cluster-43967.0,Cluster-43232.21577,Cluster-49819.0
BP	GO:0015979	photosynthesis	16|966	1038|85719	0.17945	0.92596	16	Cluster-43232.85924,Cluster-43232.82397,Cluster-43232.69577,Cluster-43232.49228,Cluster-43232.80589,Cluster-43232.81591,Cluster-43232.74114,Cluster-43232.82573,Cluster-43232.81299,Cluster-43232.44031,Cluster-43232.81535,Cluster-43232.87663,Cluster-43232.43809,Cluster-43232.81668,Cluster-43232.91421,Cluster-43232.109839
BP	GO:0008283	cell proliferation	5|966	292|85719	0.33597	1	5	Cluster-43232.84922,Cluster-43232.29717,Cluster-43232.74807,Cluster-43232.81535,Cluster-43232.82751
BP	GO:0051276	chromosome organization	23|966	1857|85719	0.39176	1	23	Cluster-43232.55388,Cluster-43232.62185,Cluster-43232.63943,Cluster-43232.86654,Cluster-47413.0,Cluster-43232.68726,Cluster-43232.68721,Cluster-43232.18639,Cluster-43232.93908,Cluster-49457.0,Cluster-43232.85961,Cluster-43232.111951,Cluster-43232.73837,Cluster-43232.121510,Cluster-43232.68692,Cluster-43232.104736,Cluster-43232.68734,Cluster-43232.76123,Cluster-43232.81136,Cluster-43232.70628,Clus…
BP	GO:0006950	response to stress	54|966	4497|85719	0.41192	1	54	Cluster-43232.72957,Cluster-49457.0,Cluster-43232.74377,Cluster-43232.97302,Cluster-43232.43157,Cluster-43232.113500,Cluster-43232.41370,Cluster-43232.73309,Cluster-47413.0,Cluster-43232.97246,Cluster-43232.45045,Cluster-43232.111569,Cluster-43232.87542,Cluster-43232.93908,Cluster-43232.126387,Cluster-43232.66384,Cluster-43232.97542,Cluster-43232.42407,Cluster-43232.66815,Cluster-43232.102944,Clu…
BP	GO:0007010	cytoskeleton organization	10|966	812|85719	0.45096	1	10	Cluster-43232.84171,Cluster-43232.106065,Cluster-43232.55554,Cluster-43232.77901,Cluster-43232.47147,Cluster-43232.82977,Cluster-43232.74548,Cluster-43232.99069,Cluster-43232.91658,Cluster-43232.78987
BP	GO:0050877	nervous system process	3|966	227|85719	0.4713	1	3	Cluster-43232.59541,Cluster-43232.99083,Cluster-43232.77592
BP	GO:0022607	cellular component assembly	33|966	2858|85719	0.48329	1	33	Cluster-43232.43157,Cluster-43232.60914,Cluster-43232.106065,Cluster-43232.68742,Cluster-43232.83889,Cluster-43232.47147,Cluster-43232.73309,Cluster-43232.88015,Cluster-43232.91658,Cluster-43232.98224,Cluster-43232.108668,Cluster-43721.0,Cluster-43232.55554,Cluster-43232.52759,Cluster-43232.82977,Cluster-29697.2,Cluster-43232.121510,Cluster-43232.86277,Cluster-43232.95678,Cluster-43232.92478,Clus…
BP	GO:0051301	cell division	8|966	688|85719	0.50006	1	8	Cluster-43232.121510,Cluster-43232.86277,Cluster-43232.79945,Cluster-43232.62335,Cluster-43232.82680,Cluster-43232.92478,Cluster-43232.36388,Cluster-40398.0
BP	GO:0006914	autophagy	4|966	312|85719	0.51635	1	4	Cluster-43232.112687,Cluster-43232.68726,Cluster-43232.68721,Cluster-43232.68692
BP	GO:0019748	secondary metabolic process	4|966	343|85719	0.51923	1	4	Cluster-43232.85857,Cluster-43232.87849,Cluster-43232.115908,Cluster-43994.0
BP	GO:0065003	protein-containing complex assembly	23|966	2005|85719	0.51947	1	23	Cluster-43232.43157,Cluster-43232.60914,Cluster-43232.106065,Cluster-43232.83889,Cluster-43232.73309,Cluster-43232.88015,Cluster-43232.68742,Cluster-43232.108668,Cluster-43232.55554,Cluster-43232.52759,Cluster-43721.0,Cluster-43232.121510,Cluster-43232.95678,Cluster-43232.68692,Cluster-43232.79945,Cluster-43232.84171,Cluster-56691.1,Cluster-43232.90543,Cluster-43232.52662,Cluster-43232.81254,Clus…
BP	GO:0009790	embryo development	1|966	60|85719	0.52182	1	1	Cluster-50351.0
BP	GO:0034655	nucleobase-containing compound catabolic process	12|966	1037|85719	0.52829	1	12	Cluster-43232.121510,Cluster-43232.134164,Cluster-43232.99069,Cluster-43232.2404,Cluster-43232.51008,Cluster-43232.47016,Cluster-43232.63656,Cluster-43232.112687,Cluster-43721.0,Cluster-43232.68692,Cluster-43232.111951,Cluster-43232.92996
BP	GO:0040007	growth	4|966	315|85719	0.58922	1	4	Cluster-43232.72957,Cluster-43232.84922,Cluster-43232.81535,Cluster-43232.74807
BP	GO:0048870	cell motility	6|966	565|85719	0.62918	1	6	Cluster-43232.134164,Cluster-43232.84171,Cluster-43232.86065,Cluster-43232.112687,Cluster-43232.68692,Cluster-43232.68742
BP	GO:0000003	reproduction	17|966	1580|85719	0.63605	1	17	Cluster-43232.121510,Cluster-43232.86277,Cluster-43232.108644,Cluster-43232.83568,Cluster-43232.29300,Cluster-2902.1,Cluster-43967.0,Cluster-43232.92478,Cluster-50351.0,Cluster-43232.21577,Cluster-43232.128362,Cluster-43232.101892,Cluster-43232.92020,Cluster-43232.112793,Cluster-40398.0,Cluster-42102.0,Cluster-43232.133680
BP	GO:0007049	cell cycle	17|966	1595|85719	0.64032	1	17	Cluster-43232.121510,Cluster-43232.86277,Cluster-43232.68735,Cluster-43232.82977,Cluster-43232.68734,Cluster-43232.15515,Cluster-59801.0,Cluster-43232.47147,Cluster-43232.92478,Cluster-43232.134574,Cluster-43232.99069,Cluster-43232.91658,Cluster-43232.102457,Cluster-43232.68726,Cluster-43232.111951,Cluster-40398.0,Cluster-43232.68721
BP	GO:0000902	cell morphogenesis	2|966	197|85719	0.64757	1	2	Cluster-43232.84171,Cluster-51659.0
BP	GO:0030154	cell differentiation	8|966	792|85719	0.64972	1	8	Cluster-51659.0,Cluster-43232.84171,Cluster-43232.83568,Cluster-43967.0,Cluster-43232.69599,Cluster-43232.99131,Cluster-43232.21577,Cluster-42102.0
BP	GO:0048856	anatomical structure development	17|966	1617|85719	0.65834	1	17	Cluster-43232.72957,Cluster-43232.81535,Cluster-49112.0,Cluster-43232.108644,Cluster-43232.83568,Cluster-51659.0,Cluster-42102.0,Cluster-43967.0,Cluster-43232.21577,Cluster-43232.99131,Cluster-43232.132221,Cluster-50351.0,Cluster-43232.77712,Cluster-43232.2202,Cluster-43232.43391,Cluster-49819.0,Cluster-43232.84171
BP	GO:0007267	cell-cell signaling	3|966	304|85719	0.71932	1	3	Cluster-43232.70168,Cluster-43232.75979,Cluster-49819.0
BP	GO:0007155	cell adhesion	6|966	613|85719	0.74163	1	6	Cluster-43232.72957,Cluster-43232.84171,Cluster-43232.133680,Cluster-43232.83668,Cluster-49819.0,Cluster-43232.62778
BP	GO:0040011	locomotion	11|966	1133|85719	0.74247	1	11	Cluster-43232.134164,Cluster-43232.109253,Cluster-43232.84171,Cluster-51659.0,Cluster-43232.68692,Cluster-43232.86065,Cluster-43232.112687,Cluster-43232.82977,Cluster-52235.1,Cluster-43232.68742,Cluster-43232.61431
BP	GO:0007009	plasma membrane organization	1|966	90|85719	0.78689	1	1	Cluster-43232.81671
BP	GO:0071554	cell wall organization or biogenesis	5|966	580|85719	0.78743	1	5	Cluster-43232.46587,Cluster-47273.0,Cluster-43232.91539,Cluster-43232.108644,Cluster-43232.83083
BP	GO:0009058	biosynthetic process	239|966	21942|85719	0.79202	1	239	Cluster-43232.91658,Cluster-43232.60914,Cluster-43232.69837,Cluster-55334.0,Cluster-43232.29300,Cluster-43232.82573,Cluster-43232.81813,Cluster-43232.86363,Cluster-1010.2,Cluster-43232.77877,Cluster-43232.68898,Cluster-43232.86654,Cluster-43232.90104,Cluster-43232.112356,Cluster-43232.97246,Cluster-43232.92020,Cluster-43232.40296,Cluster-43232.78845,Cluster-55851.0,Cluster-43232.111083,Cluster-43…
BP	GO:0044281	small molecule metabolic process	101|966	9457|85719	0.79292	1	101	Cluster-43232.81813,Cluster-43232.86363,Cluster-43232.77877,Cluster-43232.68683,Cluster-43232.50664,Cluster-43232.77148,Cluster-43232.90511,Cluster-40890.0,Cluster-43232.86551,Cluster-43232.81589,Cluster-43232.135846,Cluster-43232.4769,Cluster-43232.78187,Cluster-43232.32879,Cluster-43232.109253,Cluster-43232.74910,Cluster-48191.0,Cluster-43232.73702,Cluster-43232.74417,Cluster-44405.0,Cluster-43…
BP	GO:0051186	cofactor metabolic process	21|966	2216|85719	0.82537	1	21	Cluster-43232.72957,Cluster-43232.99354,Cluster-43232.81813,Cluster-43232.50664,Cluster-43232.77148,Cluster-43232.99136,Cluster-43232.86551,Cluster-43232.85017,Cluster-43232.4749,Cluster-43232.41370,Cluster-43232.77877,Cluster-43232.90487,Cluster-43232.61684,Cluster-53009.0,Cluster-43232.67539,Cluster-43232.95116,Cluster-43232.83608,Cluster-43232.52045,Cluster-43232.9021,Cluster-43232.74499,Clust…
BP	GO:0006457	protein folding	4|966	536|85719	0.84252	1	4	Cluster-43232.60914,Cluster-43232.51008,Cluster-43232.68742,Cluster-43232.114080
BP	GO:0006790	sulfur compound metabolic process	5|966	644|85719	0.84873	1	5	Cluster-43232.68670,Cluster-43232.61684,Cluster-43232.41370,Cluster-43232.67539,Cluster-43232.138109
BP	GO:0042592	homeostatic process	10|966	1238|85719	0.89132	1	10	Cluster-43232.73837,Cluster-43232.93908,Cluster-43232.70628,Cluster-43232.55554,Cluster-43232.149664,Cluster-49457.0,Cluster-47413.0,Cluster-43232.62050,Cluster-43232.76123,Cluster-43232.55388
BP	GO:0006913	nucleocytoplasmic transport	3|966	483|85719	0.90598	1	3	Cluster-43232.60914,Cluster-43232.99069,Cluster-43232.51008
BP	GO:0006605	protein targeting	4|966	589|85719	0.90777	1	4	Cluster-43232.53530,Cluster-43232.93775,Cluster-43232.29300,Cluster-43232.46827
BP	GO:0007005	mitochondrion organization	3|966	505|85719	0.92276	1	3	Cluster-43232.69707,Cluster-43232.86422,Cluster-43232.81254
BP	GO:0055085	transmembrane transport	54|966	5549|85719	0.92633	1	54	Cluster-43232.76707,Cluster-43232.82127,Cluster-43232.68742,Cluster-43232.4749,Cluster-60294.0,Cluster-43232.43809,Cluster-43232.56300,Cluster-43232.88015,Cluster-43232.132590,Cluster-43232.134923,Cluster-43232.65168,Cluster-43232.81308,Cluster-43232.89076,Cluster-43232.112687,Cluster-43232.80306,Cluster-43232.109839,Cluster-58452.0,Cluster-43232.84922,Cluster-43232.3247,Cluster-43232.60587,Clust…
BP	GO:0061024	membrane organization	4|966	593|85719	0.92787	1	4	Cluster-43232.101892,Cluster-43232.69707,Cluster-43232.45829,Cluster-43232.81671
BP	GO:0044403	symbiont process	29|966	3272|85719	0.92949	1	29	Cluster-43232.106519,Cluster-43232.63680,Cluster-43232.79143,Cluster-43232.68742,Cluster-43232.66529,Cluster-43232.104531,Cluster-43232.59820,Cluster-43232.62633,Cluster-38770.0,Cluster-43232.87807,Cluster-43232.82977,Cluster-52235.1,Cluster-43232.77166,Cluster-43232.74417,Cluster-43232.89735,Cluster-43232.33173,Cluster-43232.45959,Cluster-43232.87809,Cluster-43232.81535,Cluster-43232.61619,Clust…
BP	GO:0007165	signal transduction	53|966	5495|85719	0.93061	1	53	Cluster-43232.43157,Cluster-49112.0,Cluster-43232.84277,Cluster-43232.84276,Cluster-36971.0,Cluster-46085.0,Cluster-43232.81535,Cluster-44378.0,Cluster-43232.73309,Cluster-43232.85451,Cluster-43232.126570,Cluster-43232.60251,Cluster-43232.94752,Cluster-43232.70168,Cluster-43232.55413,Cluster-43232.67097,Cluster-2902.1,Cluster-50979.0,Cluster-1010.2,Cluster-49819.0,Cluster-55851.0,Cluster-43232.84…
BP	GO:0006629	lipid metabolic process	26|966	3177|85719	0.97811	1	26	Cluster-43232.87553,Cluster-43232.75722,Cluster-43232.99136,Cluster-43232.75274,Cluster-43232.142357,Cluster-43232.85146,Cluster-43232.32879,Cluster-43232.68683,Cluster-43232.48581,Cluster-43232.85279,Cluster-43232.38644,Cluster-58074.0,Cluster-43232.84921,Cluster-43232.100745,Cluster-43232.86551,Cluster-43232.80675,Cluster-58448.0,Cluster-44146.0,Cluster-48191.0,Cluster-43232.49947,Cluster-43232…
BP	GO:0006397	mRNA processing	5|966	903|85719	0.97914	1	5	Cluster-43232.86495,Cluster-43232.68396,Cluster-43232.81725,Cluster-43232.108644,Cluster-43232.81668
BP	GO:0009056	catabolic process	25|966	3596|85719	0.99802	1	25	Cluster-43232.106699,Cluster-43232.47016,Cluster-43232.51008,Cluster-43232.46587,Cluster-42805.0,Cluster-43232.48581,Cluster-43232.68726,Cluster-43232.74499,Cluster-43232.68721,Cluster-43232.112687,Cluster-43721.0,Cluster-43232.95116,Cluster-43232.111951,Cluster-43232.43391,Cluster-43232.92996,Cluster-43232.121510,Cluster-43232.134164,Cluster-43232.2404,Cluster-43232.68692,Cluster-43232.61684,Clu…
BP	GO:0008219	cell death	1|966	559|85719	0.99802	1	1	Cluster-49819.0
BP	GO:0016192	vesicle-mediated transport	13|966	2170|85719	0.99816	1	13	Cluster-43232.134164,Cluster-43773.0,Cluster-43232.84171,Cluster-43232.99083,Cluster-43232.98946,Cluster-43232.97465,Cluster-43232.99069,Cluster-43232.45829,Cluster-47071.0,Cluster-43232.101892,Cluster-43232.111951,Cluster-43232.62778,Cluster-43232.40296
BP	GO:0005975	carbohydrate metabolic process	29|966	4108|85719	0.99866	1	29	Cluster-43232.91539,Cluster-58074.0,Cluster-43232.57052,Cluster-43232.4769,Cluster-37495.0,Cluster-43232.26153,Cluster-43994.0,Cluster-43232.68683,Cluster-43232.92020,Cluster-43232.109839,Cluster-43232.74957,Cluster-43232.82838,Cluster-43232.106191,Cluster-43721.0,Cluster-43232.141318,Cluster-43232.100211,Cluster-43232.76563,Cluster-43232.83083,Cluster-43232.4749,Cluster-43232.93304,Cluster-43232…
BP	GO:0006520	cellular amino acid metabolic process	22|966	3341|85719	0.99869	1	22	Cluster-47980.0,Cluster-43232.2455,Cluster-43232.32879,Cluster-43232.60791,Cluster-43232.81642,Cluster-43232.48581,Cluster-43232.34989,Cluster-2902.1,Cluster-43232.43110,Cluster-43232.36393,Cluster-43232.33399,Cluster-40890.0,Cluster-43232.86551,Cluster-43232.135846,Cluster-43232.81725,Cluster-43232.67431,Cluster-43232.76976,Cluster-43232.109253,Cluster-43232.108924,Cluster-43232.61684,Cluster-54…
BP	GO:0006399	tRNA metabolic process	6|966	1475|85719	0.99943	1	6	Cluster-43232.53530,Cluster-43232.76578,Cluster-43232.116100,Cluster-43232.36393,Cluster-43232.77933,Cluster-43232.45047
BP	GO:0006810	transport	113|966	13354|85719	0.99994	1	113	Cluster-43232.60914,Cluster-43232.29300,Cluster-43232.98946,Cluster-43232.81813,Cluster-60294.0,Cluster-43232.134923,Cluster-43232.81954,Cluster-43232.76707,Cluster-43232.77148,Cluster-58452.0,Cluster-43232.60587,Cluster-43232.90511,Cluster-43232.80297,Cluster-43232.67326,Cluster-43232.51008,Cluster-43232.62778,Cluster-43232.86277,Cluster-43232.46827,Cluster-43232.68734,Cluster-43232.40296,Cluste…
BP	GO:0006464	cellular protein modification process	35|966	6644|85719	1	1	35	Cluster-43232.55341,Cluster-43232.83523,Cluster-43232.75274,Cluster-43232.55388,Cluster-43232.106699,Cluster-43232.85386,Cluster-43232.134574,Cluster-43232.75722,Cluster-43232.43802,Cluster-43232.82329,Cluster-43232.113962,Cluster-43232.80212,Cluster-43232.64130,Cluster-1010.2,Cluster-55851.0,Cluster-43232.81065,Cluster-43232.76259,Cluster-43232.64913,Cluster-43232.36597,Cluster-43232.36595,Clust…
CC	GO:0005840	ribosome	65|966	3847|85719	0.00042986	0.0079217	65	Cluster-43232.69837,Cluster-43232.4991,Cluster-43232.55388,Cluster-42089.0,Cluster-43232.82573,Cluster-43232.80855,Cluster-43232.81535,Cluster-43232.81308,Cluster-43232.74807,Cluster-43232.66815,Cluster-43232.95784,Cluster-43232.85221,Cluster-37687.0,Cluster-43232.4146,Cluster-43232.89402,Cluster-43232.80046,Cluster-43232.70498,Cluster-51659.0,Cluster-43232.57682,Cluster-43232.57683,Cluster-43232…
CC	GO:0030312	external encapsulating structure	11|966	574|85719	0.057074	0.49084	11	Cluster-53543.0,Cluster-43232.108644,Cluster-43232.83568,Cluster-43232.82838,Cluster-43232.1071,Cluster-43967.0,Cluster-43232.21577,Cluster-47273.0,Cluster-43237.0,Cluster-42102.0,Cluster-43232.133680
CC	GO:0005654	nucleoplasm	26|966	1714|85719	0.08102	0.58654	26	Cluster-43232.60914,Cluster-43232.69837,Cluster-43232.55388,Cluster-43232.66362,Cluster-43232.95257,Cluster-43232.81691,Cluster-43232.91658,Cluster-43232.98224,Cluster-43232.66384,Cluster-43232.76461,Cluster-43232.81080,Cluster-43232.93808,Cluster-43232.80032,Cluster-43232.80996,Cluster-43232.70808,Cluster-43232.73708,Cluster-43232.86843,Cluster-43232.59448,Cluster-43232.80297,Cluster-43232.78357…
CC	GO:0005811	lipid droplet	2|966	57|85719	0.13819	0.8103	2	Cluster-43232.15515,Cluster-43232.93772
CC	GO:0005730	nucleolus	16|966	999|85719	0.14989	0.84069	16	Cluster-43232.81536,Cluster-43232.81535,Cluster-43232.114602,Cluster-43232.83988,Cluster-43232.74424,Cluster-43232.84259,Cluster-43232.78187,Cluster-43232.75520,Cluster-43232.86363,Cluster-43232.84991,Cluster-43232.73722,Cluster-43232.79521,Cluster-43232.86216,Cluster-43232.71900,Cluster-43232.78845,Cluster-36806.0
CC	GO:0005576	extracellular region	48|966	3635|85719	0.20926	0.9998	48	Cluster-43232.43157,Cluster-43232.77528,Cluster-43232.82838,Cluster-43232.83568,Cluster-43232.61070,Cluster-43232.97302,Cluster-43232.94205,Cluster-43232.113500,Cluster-40725.0,Cluster-43232.81535,Cluster-43994.0,Cluster-43232.79014,Cluster-43232.74807,Cluster-43232.61431,Cluster-43232.75979,Cluster-43232.81954,Cluster-43232.62195,Cluster-43232.70168,Cluster-36971.0,Cluster-43232.100445,Cluster-2…
CC	GO:0009536	plastid	4|966	165|85719	0.23099	1	4	Cluster-43232.81591,Cluster-43232.93730,Cluster-43232.31307,Cluster-43232.81671
CC	GO:0005929	cilium	7|966	450|85719	0.24742	1	7	Cluster-43232.89159,Cluster-43232.134164,Cluster-43232.67505,Cluster-43232.112687,Cluster-43232.68692,Cluster-43232.68742,Cluster-43232.5499
CC	GO:0005618	cell wall	5|966	296|85719	0.25007	1	5	Cluster-47273.0,Cluster-43232.82838,Cluster-43232.1071,Cluster-43232.133680,Cluster-43232.108644
CC	GO:0005777	peroxisome	3|966	169|85719	0.28998	1	3	Cluster-43232.80297,Cluster-43232.93775,Cluster-43232.29300
CC	GO:0009579	thylakoid	13|966	932|85719	0.32292	1	13	Cluster-43232.85924,Cluster-43232.82397,Cluster-43232.81535,Cluster-43232.80589,Cluster-43232.81299,Cluster-43232.82573,Cluster-43232.49228,Cluster-43232.44031,Cluster-43232.87663,Cluster-43232.81591,Cluster-43721.0,Cluster-43232.74114,Cluster-43232.91421
CC	GO:0005768	endosome	2|966	124|85719	0.43583	1	2	Cluster-43232.141764,Cluster-43232.74458
CC	GO:0005783	endoplasmic reticulum	23|966	1925|85719	0.46103	1	23	Cluster-43232.62548,Cluster-43232.56300,Cluster-43232.60251,Cluster-43232.43802,Cluster-43232.45045,Cluster-43232.82749,Cluster-43232.55413,Cluster-43232.61536,Cluster-43232.81308,Cluster-43232.80297,Cluster-43232.87118,Cluster-43232.14735,Cluster-50351.0,Cluster-50250.2,Cluster-43232.61177,Cluster-43232.46827,Cluster-43232.68734,Cluster-43232.79858,Cluster-43232.49947,Cluster-43232.146771,Cluste…
CC	GO:0005635	nuclear envelope	2|966	168|85719	0.58279	1	2	Cluster-43232.80297,Cluster-43232.59824
CC	GO:0005815	microtubule organizing center	3|966	293|85719	0.63226	1	3	Cluster-43232.99069,Cluster-43232.49686,Cluster-43232.15537
CC	GO:0005737	cytoplasm	133|966	12188|85719	0.65622	1	133	Cluster-43232.69837,Cluster-43232.29300,Cluster-43232.82573,Cluster-43232.85221,Cluster-43232.46827,Cluster-43232.68683,Cluster-43232.73309,Cluster-43232.95784,Cluster-43232.94752,Cluster-43232.77895,Cluster-43232.55413,Cluster-43232.101856,Cluster-38770.0,Cluster-43232.47125,Cluster-55155.0,Cluster-43232.90511,Cluster-43232.80297,Cluster-43232.67326,Cluster-43232.114661,Cluster-43232.86277,Clust…
CC	GO:0005615	extracellular space	6|966	567|85719	0.66872	1	6	Cluster-43232.43157,Cluster-43232.79945,Cluster-56691.1,Cluster-43232.85146,Cluster-43232.73309,Cluster-49758.0
CC	GO:0032991	protein-containing complex	222|966	20142|85719	0.73806	1	222	Cluster-43232.69837,Cluster-43232.51007,Cluster-43232.29300,Cluster-43232.82573,Cluster-43232.51008,Cluster-43232.46827,Cluster-43232.87663,Cluster-43232.68898,Cluster-43232.68683,Cluster-43232.73309,Cluster-43232.134923,Cluster-43232.78845,Cluster-55851.0,Cluster-43232.111083,Cluster-43232.66384,Cluster-43232.101856,Cluster-38770.0,Cluster-43232.47125,Cluster-55155.0,Cluster-43232.90511,Cluster-…
CC	GO:0005829	cytosol	2|966	238|85719	0.77411	1	2	Cluster-43232.84921,Cluster-43232.81725
CC	GO:0043226	organelle	210|966	19769|85719	0.8779	1	210	Cluster-43232.69837,Cluster-43232.113879,Cluster-43232.29300,Cluster-43232.82573,Cluster-43232.85221,Cluster-43232.46827,Cluster-43232.86363,Cluster-43232.86654,Cluster-43232.90104,Cluster-43232.95784,Cluster-43232.94752,Cluster-43232.78845,Cluster-43232.18639,Cluster-43232.77895,Cluster-43232.55413,Cluster-43232.66384,Cluster-43232.101856,Cluster-38770.0,Cluster-43232.47125,Cluster-55155.0,Clust…
CC	GO:0031410	cytoplasmic vesicle	4|966	627|85719	0.9346	1	4	Cluster-43232.74458,Cluster-43232.141764,Cluster-43232.69577,Cluster-43232.94752
CC	GO:0005856	cytoskeleton	16|966	1923|85719	0.93831	1	16	Cluster-43232.53530,Cluster-43232.36595,Cluster-43232.81459,Cluster-43232.79945,Cluster-43232.22849,Cluster-43232.106065,Cluster-43232.62335,Cluster-43232.22850,Cluster-43232.15537,Cluster-43232.44223,Cluster-43232.99069,Cluster-43232.72808,Cluster-43232.116979,Cluster-43232.68735,Cluster-43232.68742,Cluster-43232.49686
CC	GO:0005623	cell	301|966	28601|85719	0.95144	1	301	Cluster-43232.69837,Cluster-43232.51007,Cluster-43232.29300,Cluster-43232.82573,Cluster-43232.85221,Cluster-43232.46827,Cluster-43232.86363,Cluster-43232.87663,Cluster-43232.68898,Cluster-43232.68683,Cluster-43232.73309,Cluster-43232.36393,Cluster-43232.92020,Cluster-43232.40296,Cluster-43232.94752,Cluster-43232.78845,Cluster-43232.18639,Cluster-55851.0,Cluster-43232.111083,Cluster-43232.75378,Cl…
CC	GO:0005622	intracellular	272|966	26103|85719	0.9625	1	272	Cluster-43232.69837,Cluster-43232.51007,Cluster-43232.29300,Cluster-43232.82573,Cluster-43232.85221,Cluster-43232.46827,Cluster-43232.86363,Cluster-43232.87663,Cluster-43232.68898,Cluster-43232.68683,Cluster-43232.73309,Cluster-43232.36393,Cluster-43232.95784,Cluster-43232.40296,Cluster-43232.94752,Cluster-43232.78845,Cluster-43232.18639,Cluster-55851.0,Cluster-43232.111083,Cluster-43232.534,Clus…
CC	GO:0005694	chromosome	23|966	2842|85719	0.96988	1	23	Cluster-43232.81691,Cluster-47413.0,Cluster-43232.68735,Cluster-43232.78845,Cluster-43232.89399,Cluster-43232.93908,Cluster-43232.121625,Cluster-49457.0,Cluster-43232.80032,Cluster-43232.73837,Cluster-43232.121510,Cluster-43232.60903,Cluster-42552.0,Cluster-43232.68692,Cluster-43232.113879,Cluster-43232.68734,Cluster-43232.86843,Cluster-43232.76123,Cluster-43232.53530,Cluster-43232.70628,Cluster-…
CC	GO:0005886	plasma membrane	14|966	1939|85719	0.97118	1	14	Cluster-43232.84922,Cluster-43232.84405,Cluster-43232.42517,Cluster-43232.68734,Cluster-43232.51008,Cluster-43086.0,Cluster-42313.1,Cluster-43232.101892,Cluster-43232.43595,Cluster-43232.45476,Cluster-43232.76470,Cluster-43232.92020,Cluster-43232.5499,Cluster-43232.86947
CC	GO:0005634	nucleus	75|966	8090|85719	0.98156	1	75	Cluster-43232.60914,Cluster-43232.50762,Cluster-43232.22160,Cluster-43232.83988,Cluster-43232.55388,Cluster-43232.78187,Cluster-43232.63943,Cluster-43232.75520,Cluster-43232.86363,Cluster-43232.95257,Cluster-43232.134574,Cluster-43232.81691,Cluster-43232.91658,Cluster-43232.60903,Cluster-43232.59824,Cluster-43232.71900,Cluster-43232.78845,Cluster-43232.18639,Cluster-43232.75983,Cluster-43232.9822…
CC	GO:0005739	mitochondrion	15|966	2244|85719	0.98818	1	15	Cluster-43232.45959,Cluster-43232.39343,Cluster-43232.80306,Cluster-43232.83632,Cluster-44405.0,Cluster-43232.73220,Cluster-43232.122900,Cluster-43232.43809,Cluster-38770.0,Cluster-43232.86422,Cluster-43232.56300,Cluster-43232.90511,Cluster-43232.95784,Cluster-53426.0,Cluster-43232.51223
CC	GO:0005794	Golgi apparatus	2|966	612|85719	0.99392	1	2	Cluster-43232.143720,Cluster-43232.45829
CC	GO:0000228	nuclear chromosome	2|966	705|85719	0.99749	1	2	Cluster-43232.68735,Cluster-42552.0
MF	GO:0004518	nuclease activity	60|966	2269|85719	2.1917e-09	9.4243e-08	60	Cluster-43232.19778,Cluster-43232.68936,Cluster-43232.95649,Cluster-43232.51008,Cluster-43232.58203,Cluster-43232.87813,Cluster-43232.79862,Cluster-43232.95658,Cluster-43232.113522,Cluster-43232.50902,Cluster-43232.59536,Cluster-43232.71900,Cluster-43232.87809,Cluster-43232.5989,Cluster-43232.87825,Cluster-43232.88575,Cluster-43232.87800,Cluster-43232.90563,Cluster-43232.85099,Cluster-43232.87807…
MF	GO:0008233	peptidase activity	79|966	4071|85719	6.3411e-06	0.0002045	79	Cluster-43232.73778,Cluster-43232.83523,Cluster-49112.0,Cluster-43232.34989,Cluster-43232.55388,Cluster-43232.29300,Cluster-43232.77135,Cluster-43232.106699,Cluster-43232.95649,Cluster-43232.124338,Cluster-43232.66362,Cluster-43232.137116,Cluster-43232.98017,Cluster-58914.0,Cluster-43232.76139,Cluster-43232.76138,Cluster-43232.106519,Cluster-43232.46583,Cluster-43232.81254,Cluster-43232.91813,Clu…
MF	GO:0003735	structural constituent of ribosome	60|966	3223|85719	4.9426e-05	0.0012752	60	Cluster-43232.69837,Cluster-43232.4991,Cluster-43232.77409,Cluster-43232.82573,Cluster-43232.80855,Cluster-43232.81535,Cluster-43232.81308,Cluster-43232.74807,Cluster-43232.66815,Cluster-43232.95784,Cluster-43232.32204,Cluster-43232.85221,Cluster-37687.0,Cluster-43232.4146,Cluster-43232.89402,Cluster-43232.80046,Cluster-43232.77895,Cluster-51659.0,Cluster-43232.57682,Cluster-43232.57683,Cluster-4…
MF	GO:0005198	structural molecule activity	82|966	4780|85719	6.9856e-05	0.0015019	82	Cluster-43232.51008,Cluster-43232.69837,Cluster-43232.4991,Cluster-43232.83568,Cluster-42089.0,Cluster-43232.84193,Cluster-43232.80855,Cluster-43232.124366,Cluster-40725.0,Cluster-43232.134164,Cluster-43232.81308,Cluster-43232.26234,Cluster-43232.73309,Cluster-43232.97547,Cluster-43232.95784,Cluster-43232.85221,Cluster-37687.0,Cluster-43232.4146,Cluster-43232.89402,Cluster-43232.80046,Cluster-432…
MF	GO:0019843	rRNA binding	8|966	184|85719	0.0017169	0.022148	8	Cluster-43232.82397,Cluster-43232.99354,Cluster-51659.0,Cluster-43232.90392,Cluster-43232.93730,Cluster-43232.91175,Cluster-42941.0,Cluster-36806.0
MF	GO:0016779	nucleotidyltransferase activity	28|966	1698|85719	0.05599	0.49084	28	Cluster-43232.83988,Cluster-43232.75520,Cluster-43232.84259,Cluster-43232.68898,Cluster-43232.87745,Cluster-43232.59820,Cluster-43232.71900,Cluster-43232.78845,Cluster-43232.86830,Cluster-43232.68187,Cluster-43232.47106,Cluster-43232.33399,Cluster-43232.78187,Cluster-43232.73722,Cluster-43232.81536,Cluster-43232.81535,Cluster-43232.114602,Cluster-43232.74424,Cluster-53790.0,Cluster-43232.86363,Cl…
MF	GO:0016810	hydrolase activity, acting on carbon-nitrogen (but not peptide) bonds	6|966	266|85719	0.081843	0.58654	6	Cluster-43232.45959,Cluster-52510.0,Cluster-59801.0,Cluster-1010.2,Cluster-55851.0,Cluster-43232.71129
MF	GO:0016765	transferase activity, transferring alkyl or aryl (other than methyl) groups	5|966	274|85719	0.20828	0.9998	5	Cluster-43232.135846,Cluster-43232.88626,Cluster-43232.61684,Cluster-43232.4146,Cluster-43232.51682
MF	GO:0008565	protein transporter activity	2|966	76|85719	0.22659	1	2	Cluster-43232.56926,Cluster-43232.87118
MF	GO:0003723	RNA binding	47|966	3656|85719	0.27274	1	47	Cluster-43232.55388,Cluster-43232.90392,Cluster-43232.76578,Cluster-46085.0,Cluster-43232.58203,Cluster-43232.80046,Cluster-43232.50802,Cluster-43232.89296,Cluster-43232.93559,Cluster-43232.76482,Cluster-43232.59820,Cluster-43232.91175,Cluster-30205.0,Cluster-43232.79618,Cluster-51659.0,Cluster-43232.53371,Cluster-43232.83765,Cluster-2902.1,Cluster-50979.0,Cluster-43232.70498,Cluster-43232.84922,…
MF	GO:0030234	enzyme regulator activity	23|966	1811|85719	0.34775	1	23	Cluster-43232.43157,Cluster-43232.51007,Cluster-43232.51008,Cluster-43232.84232,Cluster-43232.56305,Cluster-43232.75975,Cluster-43232.126570,Cluster-43232.68742,Cluster-53404.0,Cluster-1010.2,Cluster-55851.0,Cluster-43232.94205,Cluster-43232.73837,Cluster-43232.59160,Cluster-43232.86942,Cluster-43232.54059,Cluster-43232.124362,Cluster-43232.49947,Cluster-43232.89176,Cluster-43232.146771,Cluster-4…
MF	GO:0003677	DNA binding	116|966	9623|85719	0.37179	1	116	Cluster-43232.70135,Cluster-43232.29300,Cluster-43232.86363,Cluster-43232.80055,Cluster-37495.0,Cluster-43232.114931,Cluster-43232.86654,Cluster-43232.85451,Cluster-43232.112356,Cluster-43232.97246,Cluster-43232.40296,Cluster-43232.78845,Cluster-43232.98224,Cluster-43232.111083,Cluster-43652.0,Cluster-43232.67097,Cluster-32820.2,Cluster-38770.0,Cluster-40890.0,Cluster-43232.48834,Cluster-43232.46…
MF	GO:0000988	transcription factor activity, protein binding	14|966	1102|85719	0.39131	1	14	Cluster-43232.80996,Cluster-43232.98224,Cluster-43232.114602,Cluster-43232.55388,Cluster-43232.29300,Cluster-43232.82573,Cluster-43232.66362,Cluster-42313.1,Cluster-43232.81257,Cluster-43232.111083,Cluster-43232.91658,Cluster-43232.59448,Cluster-43232.78357,Cluster-43232.76461
MF	GO:0008135	translation factor activity, RNA binding	7|966	567|85719	0.45205	1	7	Cluster-43232.55388,Cluster-51659.0,Cluster-43232.12688,Cluster-43232.77137,Cluster-43232.70498,Cluster-43232.47125,Cluster-48191.0
MF	GO:0051082	unfolded protein binding	6|966	514|85719	0.51119	1	6	Cluster-43232.60914,Cluster-43232.114080,Cluster-43232.51008,Cluster-43232.90543,Cluster-43232.79875,Cluster-48608.0
MF	GO:0008168	methyltransferase activity	21|966	1819|85719	0.53251	1	21	Cluster-43232.109252,Cluster-43232.109253,Cluster-43232.79618,Cluster-43232.80212,Cluster-43232.75722,Cluster-43232.78396,Cluster-43232.85386,Cluster-43232.63982,Cluster-43232.51304,Cluster-43232.89296,Cluster-43232.90487,Cluster-43232.24654,Cluster-43232.82167,Cluster-43232.76578,Cluster-43232.54131,Cluster-43232.79763,Cluster-43232.60562,Cluster-48712.0,Cluster-43232.111569,Cluster-43232.76322,…
MF	GO:0004386	helicase activity	12|966	1054|85719	0.64	1	12	Cluster-43232.73837,Cluster-43232.53530,Cluster-43232.89399,Cluster-43232.93908,Cluster-43232.70628,Cluster-2902.1,Cluster-43232.81591,Cluster-43232.121625,Cluster-49457.0,Cluster-47413.0,Cluster-46085.0,Cluster-43232.76123
MF	GO:0016853	isomerase activity	11|966	1093|85719	0.68347	1	11	Cluster-43232.55341,Cluster-30205.0,Cluster-43232.144368,Cluster-43232.62185,Cluster-43232.60791,Cluster-43232.56815,Cluster-58419.0,Cluster-43232.104736,Cluster-43232.74542,Cluster-43232.72808,Cluster-52869.0
MF	GO:0042393	histone binding	1|966	103|85719	0.70375	1	1	Cluster-43232.92020
MF	GO:0003700	DNA binding transcription factor activity	29|966	2794|85719	0.74063	1	29	Cluster-43232.22160,Cluster-43232.29300,Cluster-43232.121510,Cluster-43232.81783,Cluster-43790.0,Cluster-43232.97246,Cluster-55851.0,Cluster-43232.111083,Cluster-43232.75378,Cluster-43232.66956,Cluster-2902.1,Cluster-1010.2,Cluster-41957.0,Cluster-43232.68579,Cluster-43232.112687,Cluster-43232.68342,Cluster-47084.0,Cluster-43232.82397,Cluster-43232.74429,Cluster-43232.103722,Cluster-43232.92478,C…
MF	GO:0016491	oxidoreductase activity	84|966	7808|85719	0.74267	1	84	Cluster-43232.85924,Cluster-43232.72957,Cluster-43232.142623,Cluster-43232.142357,Cluster-43232.29300,Cluster-43232.2455,Cluster-58074.0,Cluster-43232.81725,Cluster-43232.23876,Cluster-43232.81813,Cluster-43232.98728,Cluster-43232.4749,Cluster-51694.0,Cluster-43232.41370,Cluster-43232.48581,Cluster-43232.82047,Cluster-43232.32879,Cluster-43232.134824,Cluster-43232.74499,Cluster-43232.81642,Cluste…
MF	GO:0032182	ubiquitin-like protein binding	1|966	122|85719	0.78095	1	1	Cluster-43232.75169
MF	GO:0003729	mRNA binding	1|966	133|85719	0.78617	1	1	Cluster-43232.86434
MF	GO:0019899	enzyme binding	5|966	556|85719	0.79007	1	5	Cluster-43232.68692,Cluster-43232.68742,Cluster-37364.0,Cluster-43232.3558,Cluster-59801.0
MF	GO:0016746	transferase activity, transferring acyl groups	15|966	1613|85719	0.8244	1	15	Cluster-43232.95864,Cluster-43232.75274,Cluster-43232.51048,Cluster-43232.75293,Cluster-43232.72842,Cluster-43232.22973,Cluster-44146.0,Cluster-43232.87286,Cluster-43232.84921,Cluster-43232.70660,Cluster-48608.0,Cluster-43232.101183,Cluster-43232.10620,Cluster-43232.82314,Cluster-43232.131672
MF	GO:0016829	lyase activity	15|966	1656|85719	0.83139	1	15	Cluster-43232.73702,Cluster-43232.109253,Cluster-47980.0,Cluster-54515.0,Cluster-48191.0,Cluster-43232.86362,Cluster-43232.81591,Cluster-44305.0,Cluster-43232.76976,Cluster-43232.81065,Cluster-43232.60579,Cluster-43232.104531,Cluster-40890.0,Cluster-43232.80675,Cluster-43232.34989
MF	GO:0004871	signal transducer activity	11|966	1200|85719	0.84805	1	11	Cluster-43232.109253,Cluster-43232.55388,Cluster-43232.72828,Cluster-43232.59541,Cluster-43232.77592,Cluster-43232.81725,Cluster-43232.99083,Cluster-30539.0,Cluster-43232.81671,Cluster-43232.74135,Cluster-43232.141318
MF	GO:0016798	hydrolase activity, acting on glycosyl bonds	18|966	2021|85719	0.89111	1	18	Cluster-43232.100211,Cluster-43232.61684,Cluster-43232.57691,Cluster-43232.76563,Cluster-39700.0,Cluster-58074.0,Cluster-43232.82838,Cluster-37495.0,Cluster-51233.0,Cluster-43232.66815,Cluster-43232.106191,Cluster-43232.46587,Cluster-43232.68683,Cluster-43232.4769,Cluster-43232.97246,Cluster-43232.81334,Cluster-43232.93304,Cluster-43232.109839
MF	GO:0022857	transmembrane transporter activity	62|966	6355|85719	0.92605	1	62	Cluster-43232.132590,Cluster-43232.19778,Cluster-43232.27754,Cluster-43232.55388,Cluster-43232.82127,Cluster-43232.68742,Cluster-43232.89076,Cluster-60294.0,Cluster-43232.96366,Cluster-43232.66511,Cluster-43232.56300,Cluster-43232.88015,Cluster-43232.82047,Cluster-43232.134923,Cluster-43232.65168,Cluster-43232.81308,Cluster-43232.76707,Cluster-43232.112687,Cluster-43232.76976,Cluster-43232.80306,…
MF	GO:0008092	cytoskeletal protein binding	8|966	1102|85719	0.95266	1	8	Cluster-43232.79945,Cluster-43232.55554,Cluster-43232.77901,Cluster-43232.62335,Cluster-43232.78987,Cluster-43232.68742,Cluster-50250.2,Cluster-43232.93730
MF	GO:0003924	GTPase activity	11|966	1512|85719	0.97454	1	11	Cluster-43232.53530,Cluster-43232.100211,Cluster-43232.100638,Cluster-43232.95095,Cluster-2902.1,Cluster-31833.0,Cluster-43232.81591,Cluster-43232.2544,Cluster-46085.0,Cluster-43232.80297,Cluster-43232.59448
MF	GO:0016791	phosphatase activity	4|966	719|85719	0.9749	1	4	Cluster-43232.87553,Cluster-43232.53530,Cluster-43232.101054,Cluster-43232.68683
MF	GO:0008134	transcription factor binding	4|966	900|85719	0.99449	1	4	Cluster-43232.53530,Cluster-43232.60914,Cluster-43232.111951,Cluster-43232.93908
MF	GO:0043167	ion binding	218|966	21390|85719	0.99558	1	218	Cluster-43232.91658,Cluster-43232.70976,Cluster-43232.29300,Cluster-43232.74774,Cluster-29830.3,Cluster-37495.0,Cluster-43232.87663,Cluster-43232.55630,Cluster-43232.86654,Cluster-43232.87807,Cluster-43232.97246,Cluster-43232.88055,Cluster-43232.27586,Cluster-43232.78845,Cluster-43232.18639,Cluster-43232.98224,Cluster-43232.50664,Cluster-43232.55413,Cluster-43232.78757,Cluster-43232.78755,Cluster…
MF	GO:0008289	lipid binding	2|966	677|85719	0.996	1	2	Cluster-43232.75169,Cluster-43773.0
MF	GO:0016757	transferase activity, transferring glycosyl groups	11|966	1879|85719	0.99768	1	11	Cluster-43232.81642,Cluster-43232.89503,Cluster-43232.82838,Cluster-43232.26153,Cluster-43232.64827,Cluster-43232.77933,Cluster-43232.56300,Cluster-43232.92020,Cluster-43232.68670,Cluster-43232.143720,Cluster-43232.69305
MF	GO:0016874	ligase activity	4|966	1182|85719	0.99927	1	4	Cluster-43232.2404,Cluster-43232.36393,Cluster-43232.92114,Cluster-43232.82196
MF	GO:0016887	ATPase activity	10|966	1898|85719	0.99939	1	10	Cluster-43232.53530,Cluster-42753.0,Cluster-43232.14735,Cluster-43232.58060,Cluster-43232.62185,Cluster-2902.1,Cluster-43232.81591,Cluster-43232.104736,Cluster-46085.0,Cluster-43232.106038
MF	GO:0016301	kinase activity	10|966	4696|85719	1	1	10	Cluster-43232.53530,Cluster-43232.36597,Cluster-43232.36595,Cluster-43232.81725,Cluster-43232.56733,Cluster-43232.141318,Cluster-30539.0,Cluster-43232.68734,Cluster-43232.82139,Cluster-43232.108924

## Sheet: down
T1 vs. C1 DEGs
Category	ID	Description	GeneRatio	BgRatio	pvalue	padj	Count	geneID
BP	GO:0005975	carbohydrate metabolic process	168|1578	4108|85719	3.5573e-21	4.7668e-19	168	Cluster-43232.46336,Cluster-43232.8844,Cluster-43232.8843,Cluster-43232.124356,Cluster-43232.31558,Cluster-43232.119059,Cluster-43232.145623,Cluster-43232.82588,Cluster-43232.61355,Cluster-43232.79341,Cluster-43232.99696,Cluster-43232.134522,Cluster-43232.42893,Cluster-43232.42892,Cluster-43232.42895,Cluster-43232.79222,Cluster-43232.35677,Cluster-43232.82089,Cluster-43232.62125,Cluster-43232.745…
MF	GO:0016757	transferase activity, transferring glycosyl groups	79|1578	1879|85719	1.3399e-10	8.9773e-09	79	Cluster-43232.70970,Cluster-43232.82234,Cluster-43232.46336,Cluster-43232.117276,Cluster-43232.84729,Cluster-43232.19605,Cluster-43232.100274,Cluster-43232.84566,Cluster-48049.0,Cluster-43232.72973,Cluster-43232.135341,Cluster-43232.72974,Cluster-43232.68759,Cluster-43232.83059,Cluster-43232.68745,Cluster-43232.75431,Cluster-43232.74384,Cluster-43232.71421,Cluster-43232.10041,Cluster-43232.19604,…
MF	GO:0016491	oxidoreductase activity	220|1578	7808|85719	3.2703e-10	1.4607e-08	220	Cluster-43232.120201,Cluster-43232.94189,Cluster-43232.85701,Cluster-43232.140482,Cluster-43232.44917,Cluster-43232.44915,Cluster-43232.31130,Cluster-43232.104412,Cluster-43232.82002,Cluster-35388.0,Cluster-43232.61355,Cluster-43232.88227,Cluster-43232.90365,Cluster-43232.136527,Cluster-43232.8458,Cluster-43232.71528,Cluster-43232.25664,Cluster-43232.63544,Cluster-43232.142243,Cluster-43232.1866,…
MF	GO:0016798	hydrolase activity, acting on glycosyl bonds	79|1578	2021|85719	1.313e-09	4.3985e-08	79	Cluster-43232.132844,Cluster-43232.91163,Cluster-42032.0,Cluster-43232.8844,Cluster-43232.8843,Cluster-43232.62590,Cluster-43232.80638,Cluster-43232.67649,Cluster-43232.7735,Cluster-43232.93143,Cluster-43232.32385,Cluster-43232.74671,Cluster-43232.74672,Cluster-43232.61626,Cluster-43232.122396,Cluster-43232.17752,Cluster-31201.0,Cluster-43232.86278,Cluster-43232.82747,Cluster-43232.83813,Cluster-…
MF	GO:0043167	ion binding	494|1578	21390|85719	8.1655e-08	2.1884e-06	494	Cluster-35388.0,Cluster-43232.84589,Cluster-43232.125236,Cluster-43232.94111,Cluster-43232.81501,Cluster-43232.84745,Cluster-43232.80054,Cluster-43232.48035,Cluster-43232.86393,Cluster-43232.100581,Cluster-43232.71528,Cluster-43232.25664,Cluster-43232.14233,Cluster-43232.133060,Cluster-43232.93710,Cluster-43232.50838,Cluster-43232.104463,Cluster-43232.104548,Cluster-43232.76067,Cluster-43232.5482…
CC	GO:0005829	cytosol	14|1578	238|85719	0.00026841	0.0059945	14	Cluster-43232.78991,Cluster-43232.131813,Cluster-43232.106265,Cluster-43232.84951,Cluster-43232.71109,Cluster-43232.74229,Cluster-43232.1866,Cluster-43232.104948,Cluster-43232.112340,Cluster-43232.124048,Cluster-43232.101650,Cluster-43232.50707,Cluster-43232.128006,Cluster-43232.75920
MF	GO:0008168	methyltransferase activity	56|1578	1819|85719	0.00035693	0.0068327	56	Cluster-43232.81520,Cluster-43232.19605,Cluster-43232.78256,Cluster-43232.75117,Cluster-43232.95600,Cluster-43232.67747,Cluster-43232.106618,Cluster-43232.24408,Cluster-43232.74611,Cluster-43232.25337,Cluster-43232.52110,Cluster-43232.91936,Cluster-43232.78961,Cluster-43232.73326,Cluster-43232.67668,Cluster-43232.88276,Cluster-43232.144027,Cluster-43232.15249,Cluster-43232.82741,Cluster-43232.759…
BP	GO:0071554	cell wall organization or biogenesis	22|1578	580|85719	0.0018839	0.031225	22	Cluster-43232.33761,Cluster-43232.54084,Cluster-43232.124356,Cluster-43232.16069,Cluster-43232.74671,Cluster-43232.74672,Cluster-43232.87706,Cluster-43232.83827,Cluster-43232.43230,Cluster-43232.87300,Cluster-43232.81353,Cluster-43232.66061,Cluster-43232.81370,Cluster-43232.18126,Cluster-43232.68808,Cluster-43232.134522,Cluster-43232.118244,Cluster-43232.30326,Cluster-43232.21044,Cluster-43232.11…
MF	GO:0008289	lipid binding	24|1578	677|85719	0.0020972	0.031225	24	Cluster-43232.67171,Cluster-43232.87518,Cluster-43232.120247,Cluster-43232.101326,Cluster-43232.101327,Cluster-43232.90071,Cluster-43232.96382,Cluster-43232.40025,Cluster-43232.30715,Cluster-43232.120248,Cluster-43232.114557,Cluster-43232.86299,Cluster-43232.78624,Cluster-43232.96453,Cluster-43232.55238,Cluster-43232.128201,Cluster-43232.121048,Cluster-43232.74483,Cluster-43232.97726,Cluster-4323…
BP	GO:0044281	small molecule metabolic process	211|1578	9457|85719	0.0028487	0.038173	211	Cluster-43232.46336,Cluster-43232.61947,Cluster-43232.94189,Cluster-43232.82234,Cluster-43232.44917,Cluster-43232.46338,Cluster-43232.22262,Cluster-43232.89465,Cluster-43232.67175,Cluster-43232.24408,Cluster-43232.104948,Cluster-43232.52395,Cluster-43232.89462,Cluster-43232.124048,Cluster-43232.120283,Cluster-43232.145623,Cluster-43232.98240,Cluster-43232.109210,Cluster-43232.90365,Cluster-43232.…
MF	GO:0016746	transferase activity, transferring acyl groups	46|1578	1613|85719	0.0037503	0.045685	46	Cluster-43232.112335,Cluster-43232.14769,Cluster-43232.16746,Cluster-43232.18673,Cluster-43232.81188,Cluster-43232.80192,Cluster-43232.61075,Cluster-43232.74229,Cluster-43232.75502,Cluster-43232.92867,Cluster-43232.48503,Cluster-43232.124048,Cluster-43232.66061,Cluster-43232.18670,Cluster-43232.30446,Cluster-43232.114705,Cluster-43232.71608,Cluster-41678.0,Cluster-43232.35227,Cluster-43232.119942…
MF	GO:0003924	GTPase activity	44|1578	1512|85719	0.005352	0.059764	44	Cluster-43232.4840,Cluster-43232.92371,Cluster-43232.92370,Cluster-43232.77085,Cluster-43232.125236,Cluster-43232.94111,Cluster-43232.23525,Cluster-43232.82690,Cluster-43232.62938,Cluster-43232.43973,Cluster-43232.37735,Cluster-43232.82538,Cluster-43232.44474,Cluster-43232.78649,Cluster-43232.44473,Cluster-43232.45094,Cluster-43232.93096,Cluster-43232.104311,Cluster-43232.75507,Cluster-43232.1126…
MF	GO:0003700	DNA binding transcription factor activity	70|1578	2794|85719	0.0090316	0.093095	70	Cluster-43232.107252,Cluster-43232.40531,Cluster-43232.97935,Cluster-43232.15932,Cluster-43232.28902,Cluster-43232.140939,Cluster-43232.55792,Cluster-43232.97687,Cluster-43232.107949,Cluster-43232.91916,Cluster-43232.96360,Cluster-43232.96361,Cluster-43232.14117,Cluster-43232.120283,Cluster-43232.130032,Cluster-43232.68196,Cluster-43232.87343,Cluster-43232.55433,Cluster-43232.90025,Cluster-43232.…
BP	GO:0006629	lipid metabolic process	78|1578	3177|85719	0.015667	0.14996	78	Cluster-43232.71307,Cluster-43232.112335,Cluster-43232.117276,Cluster-43232.74160,Cluster-43232.54084,Cluster-43232.84673,Cluster-43232.44917,Cluster-43232.128006,Cluster-43232.80192,Cluster-43232.87649,Cluster-43232.74229,Cluster-43232.60427,Cluster-43232.124048,Cluster-43232.107607,Cluster-43232.46816,Cluster-43232.73552,Cluster-43232.88772,Cluster-43232.17752,Cluster-43232.79807,Cluster-43232.…
MF	GO:0008092	cytoskeletal protein binding	31|1578	1102|85719	0.018437	0.15446	31	Cluster-43232.87345,Cluster-43232.92371,Cluster-43232.85672,Cluster-43232.97726,Cluster-43232.122755,Cluster-43232.91503,Cluster-43232.91502,Cluster-43232.30715,Cluster-43232.122046,Cluster-43232.88276,Cluster-43232.99512,Cluster-43232.16642,Cluster-43232.63565,Cluster-43232.50364,Cluster-43232.80039,Cluster-43232.62658,Cluster-43232.53866,Cluster-43232.96453,Cluster-43232.101203,Cluster-43232.54…
BP	GO:0006790	sulfur compound metabolic process	20|1578	644|85719	0.018596	0.15446	20	Cluster-43232.28103,Cluster-43232.47867,Cluster-43232.81520,Cluster-43232.66248,Cluster-43232.78931,Cluster-43232.98613,Cluster-43232.33631,Cluster-43232.77029,Cluster-43232.87465,Cluster-43232.93901,Cluster-43232.22262,Cluster-43232.69987,Cluster-43232.96102,Cluster-43232.78166,Cluster-43232.67715,Cluster-43232.96505,Cluster-43232.93687,Cluster-43232.57252,Cluster-43232.87392,Cluster-43232.98284
BP	GO:0016192	vesicle-mediated transport	55|1578	2170|85719	0.019596	0.15446	55	Cluster-43232.83324,Cluster-43232.98677,Cluster-43232.92048,Cluster-43232.85800,Cluster-43232.94733,Cluster-43232.75728,Cluster-43232.61317,Cluster-43232.101341,Cluster-43232.60653,Cluster-43232.75125,Cluster-43232.94734,Cluster-43232.65160,Cluster-43232.32385,Cluster-43232.96050,Cluster-43232.50775,Cluster-43232.101342,Cluster-43232.31014,Cluster-43232.88509,Cluster-43232.136566,Cluster-43232.10…
BP	GO:0009056	catabolic process	84|1578	3596|85719	0.02602	0.1937	84	Cluster-43232.100880,Cluster-43232.113272,Cluster-43232.94189,Cluster-43232.44917,Cluster-43232.93109,Cluster-43232.67175,Cluster-43232.69744,Cluster-43232.120247,Cluster-43232.54525,Cluster-43232.74671,Cluster-43232.74672,Cluster-43232.136566,Cluster-43232.5754,Cluster-43232.5325,Cluster-43232.17752,Cluster-43232.79704,Cluster-43232.49933,Cluster-43232.27855,Cluster-43232.41507,Cluster-43232.903…
CC	GO:0005773	vacuole	7|1578	179|85719	0.062277	0.43922	7	Cluster-43232.93501,Cluster-43232.73204,Cluster-43232.53366,Cluster-43232.90319,Cluster-43232.61900,Cluster-43232.37884,Cluster-43232.74267
BP	GO:0030705	cytoskeleton-dependent intracellular transport	1|1578	4|85719	0.073311	0.49118	1	Cluster-51249.0
BP	GO:0006914	autophagy	10|1578	312|85719	0.084998	0.51892	10	Cluster-43232.16642,Cluster-43232.53491,Cluster-43232.103999,Cluster-52404.1,Cluster-43232.86862,Cluster-43232.113272,Cluster-43232.80039,Cluster-43232.96360,Cluster-43232.5754,Cluster-43232.68196
MF	GO:0016853	isomerase activity	27|1578	1093|85719	0.085195	0.51892	27	Cluster-43232.67175,Cluster-43232.70771,Cluster-43232.89344,Cluster-43232.82732,Cluster-43232.90489,Cluster-43232.86393,Cluster-43232.105125,Cluster-4705.0,Cluster-43232.84144,Cluster-43232.79222,Cluster-43232.132828,Cluster-43232.81711,Cluster-43232.40634,Cluster-43232.73508,Cluster-43232.112619,Cluster-43232.71185,Cluster-43232.73507,Cluster-43232.87503,Cluster-43232.47867,Cluster-43232.97089,C…
CC	GO:0005618	cell wall	9|1578	296|85719	0.11203	0.6527	9	Cluster-43232.118244,Cluster-43232.112812,Cluster-43232.118243,Cluster-43232.33258,Cluster-43232.43375,Cluster-43232.80943,Cluster-43232.87706,Cluster-43232.16069,Cluster-43232.87300
BP	GO:0006810	transport	267|1578	13354|85719	0.11791	0.65483	267	Cluster-43232.83324,Cluster-43232.10809,Cluster-43232.86093,Cluster-35388.0,Cluster-43232.86095,Cluster-43232.63337,Cluster-43232.95235,Cluster-43232.95234,Cluster-43232.125236,Cluster-43232.48403,Cluster-43232.76989,Cluster-43232.80943,Cluster-43232.58085,Cluster-43232.87001,Cluster-43232.52395,Cluster-43232.74267,Cluster-43232.90584,Cluster-51249.0,Cluster-43232.56243,Cluster-43232.40025,Cluste…
BP	GO:0006520	cellular amino acid metabolic process	72|1578	3341|85719	0.12217	0.65483	72	Cluster-43232.93516,Cluster-43232.58085,Cluster-43232.47867,Cluster-43232.40531,Cluster-43232.89465,Cluster-43232.105950,Cluster-43232.44917,Cluster-43232.110884,Cluster-43232.67668,Cluster-43232.70932,Cluster-43232.132694,Cluster-43232.69987,Cluster-43232.89685,Cluster-43232.106618,Cluster-43232.110380,Cluster-43232.58119,Cluster-43232.73552,Cluster-43232.89462,Cluster-43232.90939,Cluster-43232.…
MF	GO:0016887	ATPase activity	43|1578	1898|85719	0.15435	0.75069	43	Cluster-43232.57526,Cluster-43232.61145,Cluster-43232.125236,Cluster-43232.109653,Cluster-43232.90319,Cluster-43232.82637,Cluster-43232.37735,Cluster-43232.37884,Cluster-43232.91396,Cluster-43232.27855,Cluster-43232.112619,Cluster-43232.23525,Cluster-43232.122163,Cluster-43232.70600,Cluster-43232.81743,Cluster-43232.70599,Cluster-43232.61900,Cluster-43232.6911,Cluster-43232.93501,Cluster-43232.84…
MF	GO:0016301	kinase activity	103|1578	4696|85719	0.15461	0.75069	103	Cluster-43232.61947,Cluster-43232.81185,Cluster-43232.125236,Cluster-40715.0,Cluster-43232.72558,Cluster-43232.105950,Cluster-43232.120283,Cluster-43232.61355,Cluster-43232.27855,Cluster-43232.60187,Cluster-43232.86393,Cluster-43232.133089,Cluster-43232.121623,Cluster-43232.34307,Cluster-43232.112619,Cluster-43232.70729,Cluster-43232.82501,Cluster-43232.76067,Cluster-43232.54822,Cluster-43232.352…
MF	GO:0016874	ligase activity	27|1578	1182|85719	0.15686	0.75069	27	Cluster-43232.105950,Cluster-43232.99792,Cluster-43232.89465,Cluster-43232.67656,Cluster-43232.45451,Cluster-43232.8026,Cluster-43232.81952,Cluster-43232.31130,Cluster-43232.71620,Cluster-43232.68055,Cluster-43232.77029,Cluster-43232.68056,Cluster-43232.53119,Cluster-43232.35895,Cluster-43232.38570,Cluster-43232.78084,Cluster-43232.90939,Cluster-43232.81370,Cluster-43232.110884,Cluster-43232.8946…
MF	GO:0019899	enzyme binding	14|1578	556|85719	0.16477	0.76135	14	Cluster-43232.73204,Cluster-43232.75130,Cluster-43232.98677,Cluster-43232.101118,Cluster-43232.82954,Cluster-43232.35033,Cluster-43232.61074,Cluster-43232.36009,Cluster-43232.88941,Cluster-43232.88023,Cluster-43232.103396,Cluster-43232.88486,Cluster-43232.21946,Cluster-43232.117582
CC	GO:0030312	external encapsulating structure	14|1578	574|85719	0.17535	0.78323	14	Cluster-43232.118244,Cluster-43232.112812,Cluster-43232.54488,Cluster-43232.118243,Cluster-43232.33258,Cluster-43232.43375,Cluster-43232.70622,Cluster-43232.94358,Cluster-43232.80943,Cluster-43232.120559,Cluster-43232.87706,Cluster-43232.16069,Cluster-43232.87300,Cluster-43232.134228
BP	GO:0048646	anatomical structure formation involved in morphogenesis	7|1578	270|85719	0.21893	0.90229	7	Cluster-43232.98308,Cluster-43232.54488,Cluster-43232.70622,Cluster-43232.94358,Cluster-43232.120559,Cluster-43232.38902,Cluster-43232.134228
MF	GO:0032182	ubiquitin-like protein binding	4|1578	122|85719	0.22553	0.90229	4	Cluster-43232.111727,Cluster-43232.67175,Cluster-43232.53583,Cluster-43232.87518
MF	GO:0008134	transcription factor binding	21|1578	900|85719	0.22562	0.90229	21	Cluster-43232.83522,Cluster-43232.72517,Cluster-43232.122163,Cluster-43232.123626,Cluster-43232.84618,Cluster-43232.70600,Cluster-43232.48403,Cluster-43232.54084,Cluster-43232.35764,Cluster-43232.76067,Cluster-43232.60667,Cluster-43232.81743,Cluster-43232.70599,Cluster-43232.109651,Cluster-43232.74728,Cluster-43232.109653,Cluster-43232.91503,Cluster-43232.97507,Cluster-43232.33643,Cluster-43232.5…
BP	GO:0034655	nucleobase-containing compound catabolic process	23|1578	1037|85719	0.22894	0.90229	23	Cluster-43232.67175,Cluster-43232.41507,Cluster-43232.100880,Cluster-43232.120247,Cluster-43232.96453,Cluster-43232.101650,Cluster-43232.60348,Cluster-43232.94058,Cluster-43232.82152,Cluster-43232.49933,Cluster-43232.27877,Cluster-43232.75212,Cluster-43232.82449,Cluster-43232.73462,Cluster-43232.17663,Cluster-43232.50707,Cluster-43232.75920,Cluster-43232.136566,Cluster-43232.81099,Cluster-43232.3…
MF	GO:0016765	transferase activity, transferring alkyl or aryl (other than methyl) groups	7|1578	274|85719	0.2679	1	7	Cluster-43232.96102,Cluster-43232.6519,Cluster-43232.50500,Cluster-43232.72711,Cluster-43232.50499,Cluster-43232.84763,Cluster-43232.108555
BP	GO:0030154	cell differentiation	17|1578	792|85719	0.27124	1	17	Cluster-43232.96859,Cluster-43232.118586,Cluster-43232.70622,Cluster-43232.94358,Cluster-43232.58119,Cluster-43232.2561,Cluster-43232.84566,Cluster-4058.0,Cluster-43232.105102,Cluster-43232.120559,Cluster-43232.57275,Cluster-43232.38902,Cluster-43232.62342,Cluster-43232.62125,Cluster-43232.115699,Cluster-43232.134228,Cluster-43232.54488
BP	GO:0009790	embryo development	2|1578	60|85719	0.29245	1	2	Cluster-43232.55635,Cluster-43232.29415
BP	GO:0006399	tRNA metabolic process	31|1578	1475|85719	0.30124	1	31	Cluster-43232.105950,Cluster-43232.8026,Cluster-43232.89465,Cluster-43232.89462,Cluster-43232.91936,Cluster-43232.81952,Cluster-43232.71620,Cluster-43232.23525,Cluster-43232.68055,Cluster-43232.68056,Cluster-43232.53119,Cluster-43232.38570,Cluster-43232.70599,Cluster-43232.90939,Cluster-43232.84618,Cluster-43232.99792,Cluster-43232.88276,Cluster-43232.46300,Cluster-43232.63691,Cluster-43232.76067…
MF	GO:0030674	protein binding, bridging	2|1578	63|85719	0.32373	1	2	Cluster-43232.99512,Cluster-43232.7799
BP	GO:0009058	biosynthetic process	414|1578	21942|85719	0.32738	1	414	Cluster-43232.28902,Cluster-43232.48403,Cluster-43232.80192,Cluster-43232.80943,Cluster-43232.81501,Cluster-43232.24408,Cluster-43232.104948,Cluster-43232.52395,Cluster-43232.86393,Cluster-43232.45451,Cluster-43232.79298,Cluster-43232.55792,Cluster-43232.18335,Cluster-43232.76067,Cluster-43232.58707,Cluster-43232.80498,Cluster-43232.110380,Cluster-43232.60216,Cluster-43232.81087,Cluster-43232.706…
BP	GO:0051186	cofactor metabolic process	44|1578	2216|85719	0.33354	1	44	Cluster-43232.107252,Cluster-43232.65221,Cluster-43232.100880,Cluster-43232.61947,Cluster-43232.66248,Cluster-43232.96540,Cluster-43232.67175,Cluster-43232.69987,Cluster-43232.72636,Cluster-43232.24408,Cluster-43232.58119,Cluster-43232.84763,Cluster-43232.132923,Cluster-43232.101650,Cluster-43232.73713,Cluster-43232.8458,Cluster-43232.78931,Cluster-43232.77029,Cluster-43232.93901,Cluster-43232.99…
BP	GO:0007010	cytoskeleton organization	16|1578	812|85719	0.42192	1	16	Cluster-43232.73204,Cluster-43232.88276,Cluster-43232.16642,Cluster-43232.92371,Cluster-43232.137687,Cluster-43232.63565,Cluster-43232.35033,Cluster-43232.123619,Cluster-43232.87345,Cluster-43232.62658,Cluster-43232.116614,Cluster-43232.40292,Cluster-43232.115699,Cluster-43232.70409,Cluster-43232.72628,Cluster-43232.54488
BP	GO:0006464	cellular protein modification process	133|1578	6644|85719	0.42327	1	133	Cluster-43232.70970,Cluster-43232.117276,Cluster-43232.19604,Cluster-43232.19605,Cluster-43232.81185,Cluster-43232.32896,Cluster-43232.98625,Cluster-43232.103734,Cluster-43232.80943,Cluster-40715.0,Cluster-43232.72558,Cluster-43232.48035,Cluster-43232.91748,Cluster-43232.105950,Cluster-43232.75130,Cluster-43232.91746,Cluster-43232.61355,Cluster-43232.86393,Cluster-43232.133089,Cluster-43232.95039…
BP	GO:0008219	cell death	11|1578	559|85719	0.42767	1	11	Cluster-43232.56503,Cluster-43232.98308,Cluster-43232.113272,Cluster-43232.75119,Cluster-43232.87306,Cluster-43232.19393,Cluster-43232.36105,Cluster-43232.12991,Cluster-43232.61375,Cluster-43232.78026,Cluster-43232.22004
BP	GO:0042592	homeostatic process	24|1578	1238|85719	0.43091	1	24	Cluster-43232.7843,Cluster-43232.133214,Cluster-43232.125769,Cluster-43232.91503,Cluster-43232.15081,Cluster-43232.69281,Cluster-43232.93901,Cluster-43232.23970,Cluster-43232.75981,Cluster-43232.96453,Cluster-43232.65577,Cluster-43232.87466,Cluster-43232.87465,Cluster-43232.133491,Cluster-43232.94702,Cluster-43232.44301,Cluster-33409.0,Cluster-43232.68196,Cluster-43232.92112,Cluster-43232.61508,C…
MF	GO:0008233	peptidase activity	77|1578	4071|85719	0.48409	1	77	Cluster-43232.107252,Cluster-43232.64740,Cluster-43232.61748,Cluster-43232.107120,Cluster-43232.61766,Cluster-43232.84179,Cluster-43232.59499,Cluster-43232.93791,Cluster-43232.17796,Cluster-43232.98625,Cluster-43232.62422,Cluster-43232.90943,Cluster-43232.91503,Cluster-43232.61353,Cluster-43232.89448,Cluster-43232.113712,Cluster-43232.98063,Cluster-43232.69551,Cluster-43232.69550,Cluster-43232.90…
MF	GO:0030234	enzyme regulator activity	34|1578	1811|85719	0.51192	1	34	Cluster-43232.107252,Cluster-43232.87345,Cluster-43232.80545,Cluster-43232.33761,Cluster-43232.40735,Cluster-43232.117317,Cluster-43232.71421,Cluster-43232.86918,Cluster-43232.118374,Cluster-43232.22983,Cluster-43232.36013,Cluster-43232.81242,Cluster-43232.11062,Cluster-43232.33834,Cluster-43232.54362,Cluster-43232.100268,Cluster-43232.75315,Cluster-43232.68807,Cluster-43232.81353,Cluster-43232.1…
BP	GO:0007267	cell-cell signaling	6|1578	304|85719	0.52795	1	6	Cluster-43232.132069,Cluster-43232.65577,Cluster-43232.25111,Cluster-43232.40188,Cluster-43232.65099,Cluster-43232.68592
BP	GO:0006091	generation of precursor metabolites and energy	37|1578	2042|85719	0.54286	1	37	Cluster-43232.128006,Cluster-43232.56558,Cluster-43232.100880,Cluster-43232.6911,Cluster-43232.54084,Cluster-43232.24408,Cluster-43232.90319,Cluster-43232.37884,Cluster-43232.89448,Cluster-43232.101650,Cluster-43232.88276,Cluster-43232.93196,Cluster-43232.67175,Cluster-43232.64333,Cluster-43232.61900,Cluster-43232.133081,Cluster-43232.62060,Cluster-43232.75920,Cluster-4009.0,Cluster-43232.75212,C…
BP	GO:0030198	extracellular matrix organization	1|1578	42|85719	0.54858	1	1	Cluster-43232.30326
MF	GO:0004386	helicase activity	20|1578	1054|85719	0.5745	1	20	Cluster-43232.96453,Cluster-43232.84618,Cluster-43232.98889,Cluster-43232.46300,Cluster-43232.112436,Cluster-43232.89368,Cluster-43232.76067,Cluster-43232.70600,Cluster-43232.84745,Cluster-43232.81743,Cluster-43232.70599,Cluster-43232.109651,Cluster-43232.74728,Cluster-43232.109653,Cluster-43232.71413,Cluster-43232.31892,Cluster-43232.107219,Cluster-43232.94760,Cluster-43232.27855,Cluster-43232.4…
BP	GO:0050877	nervous system process	4|1578	227|85719	0.61368	1	4	Cluster-43232.119364,Cluster-43232.68584,Cluster-43232.117371,Cluster-43232.67082
CC	GO:0005615	extracellular space	10|1578	567|85719	0.62074	1	10	Cluster-43232.16642,Cluster-43232.8873,Cluster-43232.53367,Cluster-43232.82665,Cluster-43232.103999,Cluster-43232.49933,Cluster-52404.1,Cluster-43232.92949,Cluster-43232.80039,Cluster-43232.86882
MF	GO:0016791	phosphatase activity	13|1578	719|85719	0.6274	1	13	Cluster-43232.93516,Cluster-43232.50269,Cluster-43232.84618,Cluster-40715.0,Cluster-43232.99238,Cluster-43232.67220,Cluster-43232.89368,Cluster-43232.64954,Cluster-43232.70600,Cluster-43232.112436,Cluster-43232.94760,Cluster-43232.79222,Cluster-43232.71413
BP	GO:0061024	membrane organization	10|1578	593|85719	0.65725	1	10	Cluster-43232.93501,Cluster-43232.60648,Cluster-43232.65577,Cluster-43232.136566,Cluster-43232.75728,Cluster-43232.53491,Cluster-43232.70932,Cluster-43232.82002,Cluster-43232.92667,Cluster-43232.115041
CC	GO:0005811	lipid droplet	1|1578	57|85719	0.65754	1	1	Cluster-43232.120248
BP	GO:0006605	protein targeting	10|1578	589|85719	0.66647	1	10	Cluster-43232.23525,Cluster-43232.99238,Cluster-43232.125236,Cluster-43232.27288,Cluster-43232.82013,Cluster-43232.71413,Cluster-43232.94760,Cluster-43232.54822,Cluster-43232.90943,Cluster-43232.39866
BP	GO:0000902	cell morphogenesis	3|1578	197|85719	0.68741	1	3	Cluster-43232.62342,Cluster-43232.82054,Cluster-43232.96859
BP	GO:0006950	response to stress	80|1578	4497|85719	0.69969	1	80	Cluster-43232.57768,Cluster-43232.87649,Cluster-43232.55877,Cluster-43232.127829,Cluster-43232.69591,Cluster-4058.0,Cluster-43232.62595,Cluster-43232.87647,Cluster-43232.61124,Cluster-43232.109653,Cluster-43232.87628,Cluster-43232.84745,Cluster-43232.82449,Cluster-43232.58226,Cluster-43232.9782,Cluster-43232.49933,Cluster-43232.27855,Cluster-43232.84618,Cluster-43232.79873,Cluster-43232.108360,Cl…
BP	GO:0003013	circulatory system process	1|1578	67|85719	0.70324	1	1	Cluster-43232.54362
BP	GO:0007155	cell adhesion	10|1578	613|85719	0.70583	1	10	Cluster-43232.72517,Cluster-43232.90306,Cluster-43232.136566,Cluster-43232.111725,Cluster-43232.80203,Cluster-43232.66503,Cluster-43232.96102,Cluster-43232.92362,Cluster-43232.8745,Cluster-43232.57258
BP	GO:0055085	transmembrane transport	99|1578	5549|85719	0.71297	1	99	Cluster-43232.86093,Cluster-43232.86095,Cluster-43232.95235,Cluster-43232.95234,Cluster-43232.125236,Cluster-43232.48403,Cluster-43232.95233,Cluster-43232.81747,Cluster-43232.52395,Cluster-43232.91503,Cluster-43232.93710,Cluster-43232.133081,Cluster-43232.117371,Cluster-43232.111998,Cluster-43232.96453,Cluster-43232.64818,Cluster-43232.7843,Cluster-43232.110092,Cluster-43232.133491,Cluster-43232.…
CC	GO:0005794	Golgi apparatus	10|1578	612|85719	0.7134	1	10	Cluster-43232.93501,Cluster-43232.72517,Cluster-43232.75124,Cluster-43232.95739,Cluster-43232.101341,Cluster-43232.70082,Cluster-43232.107755,Cluster-43232.62658,Cluster-43232.55152,Cluster-43232.86882
BP	GO:0006397	mRNA processing	15|1578	903|85719	0.71475	1	15	Cluster-43232.36960,Cluster-43232.69277,Cluster-43232.49192,Cluster-43232.97132,Cluster-43232.77747,Cluster-43232.48403,Cluster-43232.56847,Cluster-43232.98240,Cluster-43232.77172,Cluster-43232.62925,Cluster-43232.71770,Cluster-43232.92819,Cluster-43232.92455,Cluster-43232.16218,Cluster-43232.34556
MF	GO:0051082	unfolded protein binding	8|1578	514|85719	0.72853	1	8	Cluster-43232.107252,Cluster-43232.61859,Cluster-43232.86882,Cluster-43232.67715,Cluster-43232.71490,Cluster-43232.93687,Cluster-43232.73565,Cluster-43232.57258
MF	GO:0016810	hydrolase activity, acting on carbon-nitrogen (but not peptide) bonds	4|1578	266|85719	0.73235	1	4	Cluster-43232.57609,Cluster-36593.0,Cluster-43232.98794,Cluster-43232.21798
CC	GO:0031410	cytoplasmic vesicle	10|1578	627|85719	0.73839	1	10	Cluster-43232.75124,Cluster-43232.71800,Cluster-43232.83238,Cluster-43232.65577,Cluster-43232.81394,Cluster-43232.61317,Cluster-43232.101341,Cluster-43232.341,Cluster-43232.64239,Cluster-43232.60648
BP	GO:0071941	nitrogen cycle metabolic process	1|1578	81|85719	0.75234	1	1	Cluster-43232.80620
CC	GO:0005815	microtubule organizing center	4|1578	293|85719	0.78636	1	4	Cluster-43232.89188,Cluster-43232.137238,Cluster-43232.40538,Cluster-43232.47059
MF	GO:0003677	DNA binding	170|1578	9623|85719	0.80658	1	170	Cluster-43232.83522,Cluster-43232.48647,Cluster-43232.132777,Cluster-43232.8230,Cluster-43232.55792,Cluster-43232.81501,Cluster-43232.85618,Cluster-43232.82009,Cluster-43232.93096,Cluster-43232.20002,Cluster-43232.143249,Cluster-43232.54668,Cluster-43232.142873,Cluster-43232.81897,Cluster-43232.8744,Cluster-43232.71059,Cluster-43232.143574,Cluster-43232.48728,Cluster-43232.84618,Cluster-43232.534…
CC	GO:0005635	nuclear envelope	2|1578	168|85719	0.81171	1	2	Cluster-43232.92673,Cluster-43232.95972
BP	GO:0140014	mitotic nuclear division	3|1578	234|85719	0.81441	1	3	Cluster-43232.85672,Cluster-43232.85684,Cluster-43232.103258
BP	GO:0007009	plasma membrane organization	1|1578	90|85719	0.81985	1	1	Cluster-43232.82002
MF	GO:0016829	lyase activity	26|1578	1656|85719	0.82096	1	26	Cluster-43232.58085,Cluster-43232.65221,Cluster-43232.81282,Cluster-43232.70932,Cluster-43232.132694,Cluster-43232.46816,Cluster-43232.26979,Cluster-43232.76456,Cluster-43232.89448,Cluster-43232.90365,Cluster-43232.27729,Cluster-43232.86924,Cluster-43232.118597,Cluster-43232.132923,Cluster-43232.79489,Cluster-43232.74579,Cluster-43232.49655,Cluster-43232.81353,Cluster-43232.77802,Cluster-43232.39…
BP	GO:0007034	vacuolar transport	1|1578	93|85719	0.82583	1	1	Cluster-43232.62340
BP	GO:0022618	ribonucleoprotein complex assembly	1|1578	97|85719	0.83336	1	1	Cluster-43232.29958
BP	GO:0006457	protein folding	7|1578	536|85719	0.8561	1	7	Cluster-43232.61859,Cluster-43232.19605,Cluster-43232.86882,Cluster-43232.94384,Cluster-43232.67715,Cluster-43232.93687,Cluster-43232.73565
MF	GO:0042393	histone binding	1|1578	103|85719	0.85698	1	1	Cluster-43232.70018
BP	GO:0007059	chromosome segregation	9|1578	654|85719	0.86151	1	9	Cluster-43232.85684,Cluster-43232.127343,Cluster-43232.85672,Cluster-43232.60653,Cluster-43232.60667,Cluster-43232.107755,Cluster-43232.109653,Cluster-43232.103258,Cluster-43232.47059
MF	GO:0000988	transcription factor activity, protein binding	16|1578	1102|85719	0.86586	1	16	Cluster-43232.107252,Cluster-43232.10809,Cluster-43232.103358,Cluster-43232.68573,Cluster-43232.97687,Cluster-43232.23970,Cluster-43232.8843,Cluster-43232.58119,Cluster-43232.107949,Cluster-43232.73591,Cluster-43232.78668,Cluster-43232.88941,Cluster-43232.91502,Cluster-43232.62342,Cluster-43232.129259,Cluster-43232.73876
MF	GO:0022857	transmembrane transporter activity	107|1578	6355|85719	0.8678	1	107	Cluster-43232.86093,Cluster-35388.0,Cluster-43232.86095,Cluster-43232.125236,Cluster-43232.48403,Cluster-43232.52395,Cluster-43232.91503,Cluster-43232.100581,Cluster-43232.97979,Cluster-43232.93710,Cluster-43232.29240,Cluster-43232.133081,Cluster-43232.111998,Cluster-43232.96453,Cluster-43232.64818,Cluster-43232.67221,Cluster-43232.7843,Cluster-43232.133491,Cluster-43232.69806,Cluster-43232.46774…
CC	GO:0005856	cytoskeleton	29|1578	1923|85719	0.89809	1	29	Cluster-43232.137687,Cluster-43232.125174,Cluster-43232.40538,Cluster-43232.122755,Cluster-43232.137238,Cluster-43232.122046,Cluster-43232.17403,Cluster-43232.16642,Cluster-43232.116614,Cluster-43232.63565,Cluster-43232.50364,Cluster-43232.109653,Cluster-43232.80039,Cluster-43232.76353,Cluster-43232.62658,Cluster-43232.53866,Cluster-43232.89188,Cluster-43232.96453,Cluster-43232.101203,Cluster-432…
BP	GO:0008283	cell proliferation	3|1578	292|85719	0.91319	1	3	Cluster-43232.76040,Cluster-43232.54705,Cluster-43232.56558
MF	GO:0003729	mRNA binding	1|1578	133|85719	0.91607	1	1	Cluster-43232.17663
BP	GO:0000003	reproduction	22|1578	1580|85719	0.9314	1	22	Cluster-43232.61766,Cluster-43232.96404,Cluster-43232.99792,Cluster-43232.70932,Cluster-43232.120559,Cluster-43232.48403,Cluster-43232.38902,Cluster-43232.56847,Cluster-43232.133089,Cluster-43232.29415,Cluster-43232.60648,Cluster-43232.54488,Cluster-43232.65577,Cluster-43232.95739,Cluster-43232.94358,Cluster-43232.53910,Cluster-43232.84566,Cluster-43232.60667,Cluster-43232.68196,Cluster-43232.134…
BP	GO:0040007	growth	3|1578	315|85719	0.93774	1	3	Cluster-43232.76040,Cluster-43232.54705,Cluster-43232.56558
BP	GO:0006913	nucleocytoplasmic transport	5|1578	483|85719	0.93836	1	5	Cluster-43232.92673,Cluster-43232.91503,Cluster-43232.48403,Cluster-43232.74265,Cluster-43232.67407
CC	GO:0005576	extracellular region	55|1578	3635|85719	0.94625	1	55	Cluster-43232.82785,Cluster-43232.87345,Cluster-43232.74632,Cluster-43232.54705,Cluster-43232.61124,Cluster-43232.120559,Cluster-43232.120247,Cluster-43232.92949,Cluster-43232.86177,Cluster-43232.61055,Cluster-43232.96382,Cluster-43232.40025,Cluster-43232.49933,Cluster-43232.120248,Cluster-43232.8873,Cluster-43232.91667,Cluster-43232.16642,Cluster-43232.112812,Cluster-43232.25780,Cluster-43232.82…
BP	GO:0051276	chromosome organization	26|1578	1857|85719	0.94717	1	26	Cluster-43232.80981,Cluster-43232.107252,Cluster-43232.85672,Cluster-43232.32645,Cluster-43232.84566,Cluster-43232.128209,Cluster-43232.67668,Cluster-43232.105125,Cluster-43232.127343,Cluster-43232.58472,Cluster-43232.57258,Cluster-43232.103258,Cluster-43232.96453,Cluster-43232.85684,Cluster-43232.67146,Cluster-43232.136046,Cluster-43232.86162,Cluster-43232.47867,Cluster-43232.136527,Cluster-4323…
BP	GO:0002376	immune system process	11|1578	945|85719	0.95212	1	11	Cluster-43232.70883,Cluster-14940.1,Cluster-43232.85006,Cluster-43232.71954,Cluster-43232.62595,Cluster-43232.96476,Cluster-43232.2561,Cluster-43232.17862,Cluster-43232.45646,Cluster-43232.82054,Cluster-43232.47059
BP	GO:0000278	mitotic cell cycle	4|1578	412|85719	0.95278	1	4	Cluster-43232.80981,Cluster-43232.85672,Cluster-43232.85684,Cluster-43232.103258
CC	GO:0009536	plastid	1|1578	165|85719	0.95406	1	1	Cluster-43232.71048
CC	GO:0000228	nuclear chromosome	8|1578	705|85719	0.95536	1	8	Cluster-43232.82449,Cluster-43232.96871,Cluster-43232.84566,Cluster-43232.107755,Cluster-43232.109653,Cluster-43232.121737,Cluster-43232.95384,Cluster-43232.47059
BP	GO:0048870	cell motility	6|1578	565|85719	0.95623	1	6	Cluster-43232.137238,Cluster-4068.0,Cluster-43232.107755,Cluster-43232.56243,Cluster-43232.89448,Cluster-43232.87300
MF	GO:0004871	signal transducer activity	15|1578	1200|85719	0.95627	1	15	Cluster-43232.90071,Cluster-43232.67082,Cluster-43232.40531,Cluster-43232.65577,Cluster-43232.119364,Cluster-43232.128201,Cluster-43232.68584,Cluster-40715.0,Cluster-43232.78624,Cluster-43232.133283,Cluster-43232.98395,Cluster-43232.62342,Cluster-43232.97507,Cluster-43232.117371,Cluster-43232.77327
CC	GO:0005777	peroxisome	1|1578	169|85719	0.95646	1	1	Cluster-43232.120284
MF	GO:0016779	nucleotidyltransferase activity	23|1578	1698|85719	0.95835	1	23	Cluster-43232.91151,Cluster-43232.91152,Cluster-43232.67707,Cluster-43232.109210,Cluster-43232.60567,Cluster-43232.89167,Cluster-43232.81241,Cluster-4131.0,Cluster-43232.132828,Cluster-43232.83383,Cluster-43232.80305,Cluster-43232.81724,Cluster-43232.96471,Cluster-43232.77783,Cluster-43232.94318,Cluster-43232.105125,Cluster-43232.118244,Cluster-43232.7799,Cluster-43232.6995,Cluster-43232.72865,Cl…
CC	GO:0005886	plasma membrane	26|1578	1939|85719	0.96043	1	26	Cluster-43232.101341,Cluster-43232.107949,Cluster-43232.91503,Cluster-43232.15081,Cluster-43232.111792,Cluster-43232.107219,Cluster-43232.120902,Cluster-43232.32123,Cluster-43232.100581,Cluster-43232.68592,Cluster-43232.93710,Cluster-43232.133089,Cluster-43232.78624,Cluster-43232.57275,Cluster-43232.94838,Cluster-43232.48403,Cluster-43232.57239,Cluster-43232.14925,Cluster-43232.33779,Cluster-4323…
BP	GO:0048856	anatomical structure development	21|1578	1617|85719	0.96257	1	21	Cluster-43232.98308,Cluster-43232.70622,Cluster-43232.54488,Cluster-43232.134228,Cluster-4058.0,Cluster-43232.29415,Cluster-43232.56847,Cluster-43232.94358,Cluster-43232.120559,Cluster-43232.84566,Cluster-43232.38902,Cluster-43232.35900,Cluster-43232.57275,Cluster-43232.96147,Cluster-43232.55635,Cluster-43232.62342,Cluster-43232.63171,Cluster-43232.2561,Cluster-43232.115699,Cluster-43232.82054,Cl…
CC	GO:0005783	endoplasmic reticulum	26|1578	1925|85719	0.96528	1	26	Cluster-43232.87001,Cluster-43232.107250,Cluster-43232.74160,Cluster-43232.63337,Cluster-43232.84567,Cluster-43232.52395,Cluster-43232.90026,Cluster-43232.22983,Cluster-43232.73565,Cluster-43232.15149,Cluster-43232.78624,Cluster-43232.122560,Cluster-43232.95039,Cluster-43232.100409,Cluster-36142.0,Cluster-43232.135033,Cluster-43232.62925,Cluster-43232.55520,Cluster-43232.87962,Cluster-43232.79250…
BP	GO:0044403	symbiont process	47|1578	3272|85719	0.96704	1	47	Cluster-43232.113272,Cluster-43232.14607,Cluster-43232.87343,Cluster-43232.75728,Cluster-43232.84179,Cluster-43232.61375,Cluster-43232.54525,Cluster-43232.101326,Cluster-43232.37735,Cluster-43232.49933,Cluster-43232.22746,Cluster-43232.4468,Cluster-43232.125515,Cluster-43232.99512,Cluster-43232.16642,Cluster-43232.77327,Cluster-43232.71284,Cluster-43232.95930,Cluster-43232.92667,Cluster-43232.905…
CC	GO:0005654	nucleoplasm	22|1578	1714|85719	0.96981	1	22	Cluster-43232.10809,Cluster-43232.107252,Cluster-43232.107250,Cluster-43232.55877,Cluster-43232.8843,Cluster-43232.60427,Cluster-43232.91502,Cluster-43232.71608,Cluster-43232.103358,Cluster-43232.68573,Cluster-43232.58119,Cluster-43232.83084,Cluster-43232.23970,Cluster-43232.142203,Cluster-43232.136046,Cluster-43232.3521,Cluster-43232.16218,Cluster-43232.146085,Cluster-43232.88941,Cluster-43232.6…
MF	GO:0008135	translation factor activity, RNA binding	5|1578	567|85719	0.98049	1	5	Cluster-43232.82511,Cluster-43232.47871,Cluster-43232.95384,Cluster-43232.58119,Cluster-43232.63699
BP	GO:0019748	secondary metabolic process	2|1578	343|85719	0.98408	1	2	Cluster-41678.0,Cluster-43232.64678
BP	GO:0015979	photosynthesis	11|1578	1038|85719	0.98437	1	11	Cluster-43232.53866,Cluster-43232.1023,Cluster-43232.25851,Cluster-43232.83238,Cluster-43232.132408,Cluster-43232.88366,Cluster-40715.0,Cluster-43232.16988,Cluster-43232.69727,Cluster-43232.134522,Cluster-8808.0
BP	GO:0051301	cell division	6|1578	688|85719	0.9866	1	6	Cluster-43232.62722,Cluster-43232.48403,Cluster-43232.60653,Cluster-43232.60667,Cluster-43232.30715,Cluster-43232.68196
BP	GO:0051604	protein maturation	8|1578	874|85719	0.99054	1	8	Cluster-43232.107252,Cluster-43232.79250,Cluster-43232.16487,Cluster-43232.69607,Cluster-43232.90943,Cluster-43232.72262,Cluster-43232.135033,Cluster-43232.62925
MF	GO:0003723	RNA binding	51|1578	3656|85719	0.99173	1	51	Cluster-43232.74728,Cluster-43232.73793,Cluster-43232.74147,Cluster-43232.82511,Cluster-43232.76429,Cluster-43232.94302,Cluster-43232.47871,Cluster-43232.65281,Cluster-43232.91936,Cluster-43232.27855,Cluster-43232.88276,Cluster-43232.8644,Cluster-43232.94058,Cluster-43232.64722,Cluster-43232.97687,Cluster-43232.63567,Cluster-43232.27288,Cluster-43232.98241,Cluster-43232.98889,Cluster-43232.70719,…
CC	GO:0005739	mitochondrion	27|1578	2244|85719	0.99249	1	27	Cluster-43232.10809,Cluster-43232.56558,Cluster-43232.52395,Cluster-43232.90943,Cluster-43232.49933,Cluster-29039.0,Cluster-43232.136566,Cluster-43232.71954,Cluster-43232.100268,Cluster-43232.131799,Cluster-43232.81087,Cluster-43232.75315,Cluster-4009.0,Cluster-43232.96453,Cluster-43232.66061,Cluster-43232.19393,Cluster-43232.81512,Cluster-43232.6962,Cluster-43232.94702,Cluster-43232.76040,Cluste…
CC	GO:0005694	chromosome	37|1578	2842|85719	0.99263	1	37	Cluster-43232.107755,Cluster-43232.32645,Cluster-43232.60653,Cluster-43232.84566,Cluster-43232.84745,Cluster-43232.128209,Cluster-43232.89508,Cluster-43232.58226,Cluster-43232.91396,Cluster-43232.27855,Cluster-43232.84618,Cluster-43232.24619,Cluster-43232.82449,Cluster-43232.70599,Cluster-43232.46300,Cluster-43232.107219,Cluster-43232.85672,Cluster-43232.103258,Cluster-43232.96453,Cluster-43232.8…
CC	GO:0005730	nucleolus	9|1578	999|85719	0.99589	1	9	Cluster-43232.107252,Cluster-43232.81724,Cluster-43232.7799,Cluster-43232.6995,Cluster-43232.88120,Cluster-43232.77783,Cluster-43232.83383,Cluster-43232.97507,Cluster-43232.33643
BP	GO:0065003	protein-containing complex assembly	22|1578	2005|85719	0.99751	1	22	Cluster-43232.80981,Cluster-43232.107252,Cluster-43232.25851,Cluster-43232.137687,Cluster-43232.58472,Cluster-43232.49933,Cluster-43232.22983,Cluster-43232.116614,Cluster-43232.29958,Cluster-43232.54362,Cluster-43232.78624,Cluster-43232.103396,Cluster-43232.86882,Cluster-43232.32645,Cluster-43232.128209,Cluster-43232.95462,Cluster-43232.95463,Cluster-43232.60667,Cluster-43232.136527,Cluster-43232…
BP	GO:0040011	locomotion	10|1578	1133|85719	0.99754	1	10	Cluster-43232.54525,Cluster-4068.0,Cluster-43232.89448,Cluster-43232.107755,Cluster-43232.62342,Cluster-43232.56243,Cluster-43232.137238,Cluster-43232.135033,Cluster-43232.87300,Cluster-43232.96859
CC	GO:0005929	cilium	2|1578	450|85719	0.99798	1	2	Cluster-43232.137238,Cluster-43232.107755
BP	GO:0007165	signal transduction	75|1578	5495|85719	0.99845	1	75	Cluster-43232.87001,Cluster-43232.56558,Cluster-43232.40531,Cluster-43232.125236,Cluster-43232.54705,Cluster-41186.0,Cluster-40715.0,Cluster-43232.86918,Cluster-43232.47871,Cluster-43232.133283,Cluster-43232.90071,Cluster-43232.49933,Cluster-36142.0,Cluster-43232.117371,Cluster-43232.98308,Cluster-43232.120902,Cluster-43232.51857,Cluster-43232.119364,Cluster-43232.71954,Cluster-43232.53528,Cluste…
CC	GO:0032991	protein-containing complex	323|1578	20142|85719	0.99859	1	323	Cluster-43232.83522,Cluster-43232.83324,Cluster-43232.72538,Cluster-43232.77747,Cluster-43232.74728,Cluster-43232.109653,Cluster-43232.1023,Cluster-43232.15932,Cluster-43232.28902,Cluster-43232.135475,Cluster-43232.48403,Cluster-43232.8843,Cluster-43232.118822,Cluster-40715.0,Cluster-43232.84745,Cluster-43232.104948,Cluster-43232.91748,Cluster-43232.52395,Cluster-43232.103258,Cluster-43232.91503,…
CC	GO:0005634	nucleus	117|1578	8090|85719	0.99896	1	117	Cluster-43232.83522,Cluster-43232.10809,Cluster-43232.48403,Cluster-43232.8843,Cluster-43232.61216,Cluster-43232.91748,Cluster-43232.91502,Cluster-43232.91746,Cluster-43232.94058,Cluster-43232.133643,Cluster-43232.78624,Cluster-43232.142203,Cluster-43232.81897,Cluster-43232.46244,Cluster-43232.87300,Cluster-43232.77747,Cluster-43232.35157,Cluster-43232.97132,Cluster-43232.97507,Cluster-43232.1365…
BP	GO:0007049	cell cycle	15|1578	1595|85719	0.99907	1	15	Cluster-43232.80981,Cluster-43232.85684,Cluster-43232.40735,Cluster-43232.85672,Cluster-43232.48403,Cluster-43232.99792,Cluster-43232.97383,Cluster-43232.60667,Cluster-43232.107755,Cluster-43232.109653,Cluster-43232.68196,Cluster-43232.40292,Cluster-43232.35764,Cluster-43232.103258,Cluster-43232.47059
BP	GO:0022607	cellular component assembly	32|1578	2858|85719	0.99933	1	32	Cluster-43232.80981,Cluster-43232.107252,Cluster-43232.40292,Cluster-43232.25851,Cluster-43232.137687,Cluster-43232.66248,Cluster-43232.32645,Cluster-43232.48403,Cluster-43232.82002,Cluster-43232.49933,Cluster-43232.22983,Cluster-43232.136527,Cluster-43232.116614,Cluster-43232.78931,Cluster-43232.29958,Cluster-43232.54362,Cluster-43232.78624,Cluster-43232.68223,Cluster-43232.103396,Cluster-43232.…
BP	GO:0032196	transposition	1|1578	389|85719	0.99944	1	1	Cluster-43232.10809
MF	GO:0004518	nuclease activity	23|1578	2269|85719	0.99946	1	23	Cluster-43232.73462,Cluster-43232.16487,Cluster-43232.87647,Cluster-43232.92867,Cluster-43232.96453,Cluster-43232.136566,Cluster-43232.51719,Cluster-43232.49933,Cluster-43232.60348,Cluster-43232.56325,Cluster-43232.94058,Cluster-43232.20002,Cluster-43232.82449,Cluster-43232.125734,Cluster-43232.82152,Cluster-44546.0,Cluster-43232.46750,Cluster-43232.118244,Cluster-43232.27877,Cluster-43232.81134,…
CC	GO:0009579	thylakoid	6|1578	932|85719	0.99952	1	6	Cluster-43232.1023,Cluster-43232.25851,Cluster-43232.132408,Cluster-43232.88366,Cluster-40715.0,Cluster-43232.69727
BP	GO:0007005	mitochondrion organization	1|1578	505|85719	0.99992	1	1	Cluster-43232.136566
CC	GO:0005737	cytoplasm	169|1578	12188|85719	0.99997	1	169	Cluster-43232.83324,Cluster-43232.10809,Cluster-43232.63337,Cluster-43232.135475,Cluster-43232.48403,Cluster-43232.104948,Cluster-43232.47871,Cluster-43232.52395,Cluster-43232.105950,Cluster-43232.124048,Cluster-43232.81952,Cluster-43232.101650,Cluster-43232.120284,Cluster-43232.88509,Cluster-43232.94058,Cluster-43232.103133,Cluster-43232.77029,Cluster-43232.68056,Cluster-43232.14128,Cluster-4323…
CC	GO:0005622	intracellular	402|1578	26103|85719	1	1	402	Cluster-43232.28902,Cluster-43232.48403,Cluster-43232.55792,Cluster-43232.84745,Cluster-43232.104948,Cluster-43232.52395,Cluster-43232.88509,Cluster-43232.45451,Cluster-43232.133643,Cluster-43232.55152,Cluster-43232.79298,Cluster-43232.104463,Cluster-43232.76067,Cluster-43232.55520,Cluster-43232.87962,Cluster-43232.88340,Cluster-43232.64886,Cluster-43232.70600,Cluster-43232.56382,Cluster-43232.71…
CC	GO:0005623	cell	437|1578	28601|85719	1	1	437	Cluster-43232.28902,Cluster-43232.48403,Cluster-43232.55792,Cluster-43232.80943,Cluster-43232.84745,Cluster-43232.104948,Cluster-43232.52395,Cluster-43232.16069,Cluster-43232.88509,Cluster-43232.100581,Cluster-43232.45451,Cluster-43232.93710,Cluster-43232.133643,Cluster-43232.76353,Cluster-43232.55152,Cluster-43232.79298,Cluster-43232.104463,Cluster-43232.76067,Cluster-43232.55520,Cluster-43232.8…
BP	GO:0034641	cellular nitrogen compound metabolic process	416|1578	27733|85719	1	1	416	Cluster-43232.28902,Cluster-43232.48403,Cluster-43232.55792,Cluster-43232.81501,Cluster-43232.24408,Cluster-43232.104948,Cluster-43232.52395,Cluster-43232.100581,Cluster-43232.79298,Cluster-43232.18335,Cluster-43232.76067,Cluster-43232.58707,Cluster-43232.81087,Cluster-43232.84745,Cluster-43232.70600,Cluster-8808.0,Cluster-43232.85618,Cluster-43232.6911,Cluster-43232.46816,Cluster-43232.89564,Clu…
BP	GO:0006412	translation	41|1578	4580|85719	1	1	41	Cluster-43232.105950,Cluster-43232.8026,Cluster-43232.82511,Cluster-43232.132694,Cluster-43232.70622,Cluster-43232.89685,Cluster-43232.32385,Cluster-43232.47871,Cluster-43232.89462,Cluster-43232.122396,Cluster-43232.81952,Cluster-43232.49933,Cluster-43232.17675,Cluster-43232.71620,Cluster-43232.83583,Cluster-43232.68055,Cluster-43232.68056,Cluster-43232.96829,Cluster-43232.14128,Cluster-43232.531…
MF	GO:0005198	structural molecule activity	43|1578	4780|85719	1	1	43	Cluster-43232.83324,Cluster-43232.101341,Cluster-43232.70622,Cluster-43232.48403,Cluster-43232.16069,Cluster-43232.75124,Cluster-43232.87706,Cluster-43232.49933,Cluster-43232.79908,Cluster-43232.17675,Cluster-43232.67668,Cluster-43232.100648,Cluster-43232.80261,Cluster-43232.81165,Cluster-43232.96829,Cluster-43232.14128,Cluster-43232.100173,Cluster-43232.87300,Cluster-43232.64989,Cluster-43232.64…
BP	GO:0006259	DNA metabolic process	74|1578	7051|85719	1	1	74	Cluster-43232.107252,Cluster-43232.1023,Cluster-43232.47867,Cluster-43232.82152,Cluster-43232.109653,Cluster-43232.70600,Cluster-43232.48403,Cluster-43232.87647,Cluster-43232.81,Cluster-43232.84745,Cluster-43232.82449,Cluster-43232.82747,Cluster-43232.10809,Cluster-43232.110552,Cluster-43232.55877,Cluster-43232.91396,Cluster-43232.27855,Cluster-43232.60567,Cluster-43232.107219,Cluster-43232.93096…
BP	GO:0042254	ribosome biogenesis	29|1578	3872|85719	1	1	29	Cluster-43232.107252,Cluster-43232.19604,Cluster-43232.19605,Cluster-43232.78256,Cluster-43232.96829,Cluster-43232.70622,Cluster-43232.92841,Cluster-43232.91936,Cluster-43232.49933,Cluster-43232.17675,Cluster-43232.29958,Cluster-43232.78915,Cluster-43232.14128,Cluster-43232.70719,Cluster-43232.80659,Cluster-43232.23970,Cluster-43232.64989,Cluster-43232.64886,Cluster-43232.84960,Cluster-43232.8151…
CC	GO:0005840	ribosome	20|1578	3847|85719	1	1	20	Cluster-43232.92637,Cluster-43232.70622,Cluster-43232.64206,Cluster-43232.63699,Cluster-43232.49933,Cluster-43232.81512,Cluster-43232.47871,Cluster-43232.82511,Cluster-43232.14128,Cluster-43232.36105,Cluster-43232.91151,Cluster-43232.96829,Cluster-43232.17675,Cluster-43232.58119,Cluster-43232.64989,Cluster-43232.58745,Cluster-43232.64886,Cluster-43232.95384,Cluster-43232.64185,Cluster-43232.35764
CC	GO:0043226	organelle	256|1578	19769|85719	1	1	256	Cluster-43232.83522,Cluster-43232.10809,Cluster-43232.77747,Cluster-43232.74728,Cluster-43232.63337,Cluster-43232.50364,Cluster-43232.48403,Cluster-43232.8843,Cluster-43232.61216,Cluster-43232.109653,Cluster-43232.87001,Cluster-43232.84745,Cluster-43232.91748,Cluster-43232.52395,Cluster-43232.91502,Cluster-43232.56243,Cluster-43232.91746,Cluster-43232.27855,Cluster-43232.120284,Cluster-4009.0,Clu…
MF	GO:0003735	structural constituent of ribosome	14|1578	3223|85719	1	1	14	Cluster-43232.92637,Cluster-43232.70622,Cluster-43232.49933,Cluster-43232.81512,Cluster-43232.96829,Cluster-43232.36105,Cluster-43232.14128,Cluster-43232.35764,Cluster-43232.17675,Cluster-43232.64989,Cluster-43232.58745,Cluster-43232.64886,Cluster-43232.64206,Cluster-43232.64185
