# Supplementary material for: Transcriptomics and metabolomics changes triggered by exogenous 6-benzylaminopurine in relieving epicotyl dormancy of Polygonatum cyrtonema Hua seeds
Source: Front Plant Sci. 2022 Jul 25;13:961899. doi: 10.3389/fpls.2022.961899 (PMC9358440; doi:10.3389/fpls.2022.961899)
Supplement: Supplementary Table 5 — GO analysis of differentially expressed genes in T1 vs. C1. [file Table_5.XLSX]

## Sheet: Sheet1
T1 vs. C1 DEGs
Category	ID	Description	GeneRatio	BgRatio	pvalue	padj	Count	geneID
BP	GO:0005975	carbohydrate metabolic process	197|2544	4108|85719	8.1569e-11	1.1175e-08	197	Cluster-43232.46336,Cluster-43232.8844,Cluster-43232.8843,Cluster-43232.124356,Cluster-43232.68683,Cluster-43232.31558,Cluster-43232.119059,Cluster-43232.92020,Cluster-43232.145623,Cluster-43232.64333,Cluster-43232.101650,Cluster-43232.79341,Cluster-43232.99696,Cluster-43232.134522,Cluster-43232.42893,Cluster-43232.42892,Cluster-43232.42895,Cluster-43232.59970,Cluster-43232.35677,Cluster-58074.0,…
BP	GO:0006259	DNA metabolic process	261|2544	7051|85719	7.0988e-05	0.0019451	261	Cluster-43232.10809,Cluster-43232.27265,Cluster-43232.84989,Cluster-43232.74728,Cluster-43652.0,Cluster-43232.51008,Cluster-43232.48403,Cluster-43232.55858,Cluster-43232.91813,Cluster-43232.68898,Cluster-43232.84745,Cluster-43232.104948,Cluster-43232.82747,Cluster-43232.97246,Cluster-41576.0,Cluster-43232.88055,Cluster-43232.112846,Cluster-43232.27855,Cluster-43232.78845,Cluster-43232.98224,Clust…
BP	GO:0071554	cell wall organization or biogenesis	27|2544	580|85719	0.020585	0.28201	27	Cluster-43232.33761,Cluster-43232.54084,Cluster-43232.124356,Cluster-43232.46587,Cluster-43232.16069,Cluster-43232.74671,Cluster-43232.74672,Cluster-43232.87706,Cluster-43232.83827,Cluster-43232.108644,Cluster-43232.43230,Cluster-43232.91539,Cluster-43232.87300,Cluster-43232.81353,Cluster-43232.66061,Cluster-43232.81370,Cluster-43232.18126,Cluster-43232.68808,Cluster-47273.0,Cluster-43232.83083,C…
BP	GO:0044281	small molecule metabolic process	312|2544	9457|85719	0.037977	0.40022	312	Cluster-43232.61947,Cluster-43232.93516,Cluster-43232.46336,Cluster-2902.1,Cluster-43232.94189,Cluster-43232.56558,Cluster-43232.44917,Cluster-43232.81813,Cluster-43232.46338,Cluster-43232.71129,Cluster-43232.22262,Cluster-43232.89465,Cluster-43232.24408,Cluster-43232.68683,Cluster-43232.52395,Cluster-43232.89462,Cluster-43232.124048,Cluster-43232.120283,Cluster-43232.17752,Cluster-43232.81952,Cl…
BP	GO:0140014	mitotic nuclear division	12|2544	234|85719	0.051683	0.47204	12	Cluster-43232.121510,Cluster-43232.85684,Cluster-43232.47147,Cluster-43232.15515,Cluster-43232.85672,Cluster-43232.102457,Cluster-43232.99069,Cluster-43232.68721,Cluster-43232.68734,Cluster-43232.68726,Cluster-43232.111951,Cluster-43232.103258
BP	GO:0048646	anatomical structure formation involved in morphogenesis	12|2544	270|85719	0.097796	0.68917	12	Cluster-43232.98308,Cluster-43232.54488,Cluster-43232.83568,Cluster-42102.0,Cluster-43232.134228,Cluster-43232.70622,Cluster-43232.94358,Cluster-43232.21577,Cluster-43967.0,Cluster-43232.38902,Cluster-43232.120559,Cluster-49819.0
BP	GO:0034641	cellular nitrogen compound metabolic process	851|2544	27733|85719	0.10272	0.68917	851	Cluster-43232.27265,Cluster-43232.72538,Cluster-43232.29300,Cluster-43232.86495,Cluster-43232.28902,Cluster-43232.48403,Cluster-43232.86363,Cluster-43232.81501,Cluster-43232.71316,Cluster-43232.24408,Cluster-43232.104948,Cluster-43232.33546,Cluster-43232.50902,Cluster-43232.112356,Cluster-43232.97246,Cluster-43232.95784,Cluster-43232.100581,Cluster-43232.66384,Cluster-49457.0,Cluster-43232.56004,…
BP	GO:0006790	sulfur compound metabolic process	25|2544	644|85719	0.11024	0.68917	25	Cluster-43232.81520,Cluster-43232.66248,Cluster-43232.41370,Cluster-43232.22262,Cluster-43232.69987,Cluster-43232.96505,Cluster-43232.78931,Cluster-43232.77029,Cluster-43232.93901,Cluster-43232.57252,Cluster-43232.68670,Cluster-43232.98284,Cluster-43232.98613,Cluster-43232.33631,Cluster-43232.138109,Cluster-43232.87465,Cluster-43232.87392,Cluster-43232.47867,Cluster-43232.67715,Cluster-43232.9368…
BP	GO:0006914	autophagy	14|2544	312|85719	0.11525	0.68917	14	Cluster-43232.16642,Cluster-43232.53491,Cluster-43232.103999,Cluster-52404.1,Cluster-43232.112687,Cluster-43232.68692,Cluster-43232.86862,Cluster-43232.113272,Cluster-43232.80039,Cluster-43232.96360,Cluster-43232.5754,Cluster-43232.68726,Cluster-43232.68196,Cluster-43232.68721
BP	GO:0030705	cytoskeleton-dependent intracellular transport	1|2544	4|85719	0.1157	0.68917	1	Cluster-51249.0
BP	GO:0006091	generation of precursor metabolites and energy	67|2544	2042|85719	0.20636	0.97487	67	Cluster-43232.85924,Cluster-43232.56558,Cluster-43232.100880,Cluster-43232.76707,Cluster-43232.67175,Cluster-43232.82397,Cluster-43232.6911,Cluster-43232.81813,Cluster-43232.4749,Cluster-43232.77877,Cluster-43232.24408,Cluster-43232.74579,Cluster-43232.90319,Cluster-43232.82047,Cluster-43232.37884,Cluster-43232.89448,Cluster-43232.101650,Cluster-43232.74499,Cluster-43232.88276,Cluster-43232.69577…
BP	GO:0009790	embryo development	3|2544	60|85719	0.26403	1	3	Cluster-43232.55635,Cluster-43232.29415,Cluster-50351.0
BP	GO:0034655	nucleobase-containing compound catabolic process	35|2544	1037|85719	0.26627	1	35	Cluster-43232.67175,Cluster-43232.41507,Cluster-43232.63656,Cluster-43232.51008,Cluster-43232.100880,Cluster-43232.120247,Cluster-43232.82449,Cluster-43232.49933,Cluster-43232.60348,Cluster-43232.73462,Cluster-43232.94058,Cluster-43232.99069,Cluster-43232.101650,Cluster-43232.112687,Cluster-43721.0,Cluster-43232.111951,Cluster-43232.92996,Cluster-43232.121510,Cluster-43232.134164,Cluster-43232.96…
BP	GO:0006629	lipid metabolic process	104|2544	3177|85719	0.27059	1	104	Cluster-43232.117276,Cluster-43232.114705,Cluster-43232.44917,Cluster-43232.81188,Cluster-43232.80192,Cluster-43232.80943,Cluster-43232.68683,Cluster-43232.124048,Cluster-43232.17752,Cluster-43232.94189,Cluster-43232.86393,Cluster-43232.45451,Cluster-43232.42893,Cluster-43232.42892,Cluster-43232.42895,Cluster-43232.38644,Cluster-43232.100745,Cluster-43232.86551,Cluster-43232.86881,Cluster-43232.6…
BP	GO:0030154	cell differentiation	25|2544	792|85719	0.37123	1	25	Cluster-43232.83568,Cluster-43232.84566,Cluster-43232.69599,Cluster-43232.120559,Cluster-43232.38902,Cluster-42102.0,Cluster-51659.0,Cluster-43967.0,Cluster-43232.58119,Cluster-43232.62125,Cluster-43232.54488,Cluster-43232.94358,Cluster-43232.2561,Cluster-43232.105102,Cluster-43232.99131,Cluster-43232.115699,Cluster-43232.134228,Cluster-43232.84171,Cluster-43232.96859,Cluster-43232.118586,Cluster…
BP	GO:0007010	cytoskeleton organization	26|2544	812|85719	0.3732	1	26	Cluster-43232.87345,Cluster-43232.92371,Cluster-43232.137687,Cluster-43232.106065,Cluster-43232.78987,Cluster-43232.91658,Cluster-43232.88276,Cluster-43232.16642,Cluster-43232.116614,Cluster-43232.47147,Cluster-43232.55554,Cluster-43232.63565,Cluster-43232.82977,Cluster-43232.62658,Cluster-43232.77901,Cluster-43232.54488,Cluster-43232.35033,Cluster-43232.72628,Cluster-43232.40292,Cluster-43232.11…
BP	GO:0016192	vesicle-mediated transport	68|2544	2170|85719	0.43767	1	68	Cluster-43232.83324,Cluster-43232.98677,Cluster-43232.135475,Cluster-43232.92048,Cluster-43232.85800,Cluster-43232.94733,Cluster-43232.75728,Cluster-43232.98946,Cluster-43232.101341,Cluster-43232.60653,Cluster-43232.134164,Cluster-43232.94734,Cluster-43232.65160,Cluster-43232.32385,Cluster-43232.96050,Cluster-43232.50775,Cluster-43232.101342,Cluster-43232.31014,Cluster-43232.75125,Cluster-43232.8…
BP	GO:0000278	mitotic cell cycle	13|2544	412|85719	0.48365	1	13	Cluster-43232.80981,Cluster-43232.121510,Cluster-43232.85684,Cluster-43232.47147,Cluster-43232.68734,Cluster-43232.15515,Cluster-43232.85672,Cluster-43232.99069,Cluster-43232.68721,Cluster-43232.102457,Cluster-43232.68726,Cluster-43232.111951,Cluster-43232.103258
BP	GO:0007059	chromosome segregation	20|2544	654|85719	0.50174	1	20	Cluster-43232.121510,Cluster-43232.79945,Cluster-43232.85684,Cluster-43232.60667,Cluster-43232.68734,Cluster-43232.15515,Cluster-43232.85672,Cluster-43232.62335,Cluster-43232.60653,Cluster-43232.109653,Cluster-43232.99069,Cluster-43232.68721,Cluster-43232.107755,Cluster-43232.68735,Cluster-43232.102457,Cluster-43232.68726,Cluster-43232.111951,Cluster-43232.127343,Cluster-43232.103258,Cluster-4323…
BP	GO:0009056	catabolic process	109|2544	3596|85719	0.51166	1	109	Cluster-43232.94189,Cluster-43232.44917,Cluster-43232.51008,Cluster-43232.68683,Cluster-43232.74671,Cluster-43232.74672,Cluster-43232.68726,Cluster-43232.17752,Cluster-43232.101650,Cluster-43232.27855,Cluster-43232.68721,Cluster-43232.90365,Cluster-43232.79341,Cluster-43232.94058,Cluster-43232.42893,Cluster-43232.42892,Cluster-43232.42895,Cluster-43232.69744,Cluster-43232.96453,Cluster-43232.5325…
BP	GO:0050877	nervous system process	7|2544	227|85719	0.52371	1	7	Cluster-43232.67082,Cluster-43232.59541,Cluster-43232.77592,Cluster-43232.68584,Cluster-43232.99083,Cluster-43232.119364,Cluster-43232.117371
BP	GO:0009058	biosynthetic process	653|2544	21942|85719	0.54509	1	653	Cluster-43232.91658,Cluster-43232.72538,Cluster-43232.29300,Cluster-43232.28902,Cluster-43232.48403,Cluster-43232.80192,Cluster-43232.80943,Cluster-43232.81501,Cluster-43232.24408,Cluster-43232.104948,Cluster-43232.52395,Cluster-43232.112356,Cluster-43232.97246,Cluster-43232.95784,Cluster-43232.86393,Cluster-43232.63699,Cluster-43232.45451,Cluster-43232.100745,Cluster-43232.93808,Cluster-43232.11…
BP	GO:0002376	immune system process	27|2544	945|85719	0.56401	1	27	Cluster-36971.0,Cluster-43232.85006,Cluster-43232.62595,Cluster-43232.134164,Cluster-43994.0,Cluster-43232.74807,Cluster-43232.78845,Cluster-43232.70883,Cluster-43232.71954,Cluster-43232.84146,Cluster-43232.84922,Cluster-43232.77485,Cluster-43232.45476,Cluster-43232.45646,Cluster-43232.17862,Cluster-43232.81535,Cluster-43232.96476,Cluster-43232.2561,Cluster-43232.87849,Cluster-43232.61431,Cluster…
BP	GO:0051186	cofactor metabolic process	65|2544	2216|85719	0.56752	1	65	Cluster-43232.72957,Cluster-43232.107252,Cluster-43232.100880,Cluster-43232.61947,Cluster-43232.67175,Cluster-43232.99136,Cluster-43232.96540,Cluster-43232.81813,Cluster-43232.4749,Cluster-43232.69987,Cluster-43232.77877,Cluster-43232.24408,Cluster-43232.41370,Cluster-43232.58119,Cluster-43232.84763,Cluster-43232.132923,Cluster-43232.101650,Cluster-43232.74499,Cluster-43232.73713,Cluster-43232.84…
BP	GO:0006950	response to stress	134|2544	4497|85719	0.58065	1	134	Cluster-43232.74728,Cluster-43232.74377,Cluster-43232.113500,Cluster-43232.84745,Cluster-43232.73309,Cluster-43232.66815,Cluster-43232.97246,Cluster-43232.120283,Cluster-43232.111569,Cluster-43232.81954,Cluster-43232.100581,Cluster-43232.66384,Cluster-49457.0,Cluster-43232.86882,Cluster-43232.14954,Cluster-43232.96453,Cluster-43232.82185,Cluster-43232.77747,Cluster-43232.46300,Cluster-43232.76067…
BP	GO:0007267	cell-cell signaling	9|2544	304|85719	0.60946	1	9	Cluster-43232.68592,Cluster-43232.132069,Cluster-43232.65577,Cluster-43232.25111,Cluster-43232.40188,Cluster-43232.70168,Cluster-43232.65099,Cluster-43232.75979,Cluster-49819.0
BP	GO:0000902	cell morphogenesis	5|2544	197|85719	0.67795	1	5	Cluster-43232.62342,Cluster-43232.84171,Cluster-43232.82054,Cluster-51659.0,Cluster-43232.96859
BP	GO:0042592	homeostatic process	34|2544	1238|85719	0.70279	1	34	Cluster-43232.55388,Cluster-43232.7843,Cluster-43232.133214,Cluster-43232.125769,Cluster-47413.0,Cluster-43232.91503,Cluster-43232.15081,Cluster-43232.93908,Cluster-43232.55554,Cluster-43232.69281,Cluster-43232.93901,Cluster-49457.0,Cluster-43232.23970,Cluster-43232.75981,Cluster-43232.73837,Cluster-43232.96453,Cluster-43232.65577,Cluster-43232.87466,Cluster-43232.87465,Cluster-43232.133491,Clust…
BP	GO:0008283	cell proliferation	8|2544	292|85719	0.7034	1	8	Cluster-43232.56558,Cluster-43232.81535,Cluster-43232.54705,Cluster-43232.82751,Cluster-43232.84922,Cluster-43232.74807,Cluster-43232.76040,Cluster-43232.29717
BP	GO:0030198	extracellular matrix organization	1|2544	42|85719	0.72372	1	1	Cluster-43232.30326
BP	GO:0007155	cell adhesion	16|2544	613|85719	0.76184	1	16	Cluster-43232.72957,Cluster-43232.72517,Cluster-43232.90306,Cluster-43232.84171,Cluster-43232.136566,Cluster-43232.111725,Cluster-43232.80203,Cluster-43232.66503,Cluster-43232.57258,Cluster-43232.96102,Cluster-43232.92362,Cluster-43232.8745,Cluster-43232.83668,Cluster-43232.62778,Cluster-49819.0,Cluster-43232.133680
BP	GO:0032196	transposition	10|2544	389|85719	0.76264	1	10	Cluster-43232.10809,Cluster-43232.98224,Cluster-43232.98726,Cluster-43232.51964,Cluster-43232.72587,Cluster-43232.53385,Cluster-43232.68011,Cluster-43232.76738,Cluster-43232.60579,Cluster-43232.97246
BP	GO:0006520	cellular amino acid metabolic process	94|2544	3341|85719	0.77598	1	94	Cluster-43232.94189,Cluster-43232.44917,Cluster-43232.89465,Cluster-43232.105950,Cluster-43232.120283,Cluster-43232.81952,Cluster-43232.90365,Cluster-43232.68055,Cluster-43232.68056,Cluster-43232.133089,Cluster-43232.108052,Cluster-43232.86551,Cluster-43232.135846,Cluster-43232.33631,Cluster-43232.99792,Cluster-43232.32879,Cluster-43232.64954,Cluster-43232.109253,Cluster-43232.48181,Cluster-43232…
BP	GO:0051604	protein maturation	22|2544	874|85719	0.80187	1	22	Cluster-43232.107252,Cluster-43232.55388,Cluster-43232.62185,Cluster-43232.66362,Cluster-58914.0,Cluster-43232.134574,Cluster-43232.90943,Cluster-43232.72262,Cluster-43232.84405,Cluster-43232.82749,Cluster-43232.69607,Cluster-43232.16487,Cluster-43232.72814,Cluster-43232.51344,Cluster-43232.80297,Cluster-43232.85156,Cluster-43232.48009,Cluster-43232.135033,Cluster-43232.62925,Cluster-43232.89159,…
BP	GO:0015979	photosynthesis	27|2544	1038|85719	0.807	1	27	Cluster-43232.85924,Cluster-43232.1023,Cluster-43232.25851,Cluster-43232.80589,Cluster-43232.82573,Cluster-43232.49228,Cluster-43232.87663,Cluster-43232.43809,Cluster-40715.0,Cluster-43232.91421,Cluster-43232.69577,Cluster-43232.109839,Cluster-43232.81299,Cluster-43232.69727,Cluster-43232.53866,Cluster-43232.82397,Cluster-43232.81535,Cluster-43232.83238,Cluster-43232.132408,Cluster-43232.16988,Cl…
BP	GO:0007009	plasma membrane organization	2|2544	90|85719	0.82779	1	2	Cluster-43232.82002,Cluster-43232.81671
BP	GO:0051276	chromosome organization	49|2544	1857|85719	0.84074	1	49	Cluster-43232.80981,Cluster-43232.107252,Cluster-43232.55388,Cluster-43232.58472,Cluster-43232.62185,Cluster-43232.63943,Cluster-43232.32645,Cluster-43232.84566,Cluster-43232.68734,Cluster-43232.128209,Cluster-47413.0,Cluster-43232.68726,Cluster-43232.68721,Cluster-43232.67668,Cluster-43232.136527,Cluster-43232.93908,Cluster-43232.127343,Cluster-49457.0,Cluster-43232.85961,Cluster-43232.111951,Cl…
BP	GO:0006605	protein targeting	14|2544	589|85719	0.85132	1	14	Cluster-43232.53530,Cluster-43232.23525,Cluster-43232.93775,Cluster-43232.29300,Cluster-43232.99238,Cluster-43232.125236,Cluster-43232.46827,Cluster-43232.27288,Cluster-43232.82013,Cluster-43232.71413,Cluster-43232.94760,Cluster-43232.54822,Cluster-43232.90943,Cluster-43232.39866
BP	GO:0003013	circulatory system process	1|2544	67|85719	0.85969	1	1	Cluster-43232.54362
BP	GO:0061024	membrane organization	14|2544	593|85719	0.86488	1	14	Cluster-43232.93501,Cluster-43232.60648,Cluster-43232.136566,Cluster-43232.65577,Cluster-43232.75728,Cluster-43232.53491,Cluster-43232.70932,Cluster-43232.82002,Cluster-43232.92667,Cluster-43232.115041,Cluster-43232.101892,Cluster-43232.45829,Cluster-43232.69707,Cluster-43232.81671
BP	GO:0040007	growth	7|2544	315|85719	0.87086	1	7	Cluster-43232.72957,Cluster-43232.56558,Cluster-43232.81535,Cluster-43232.54705,Cluster-43232.84922,Cluster-43232.74807,Cluster-43232.76040
BP	GO:0008219	cell death	12|2544	559|85719	0.88867	1	12	Cluster-43232.56503,Cluster-43232.98308,Cluster-43232.113272,Cluster-43232.75119,Cluster-43232.87306,Cluster-43232.19393,Cluster-43232.36105,Cluster-43232.12991,Cluster-43232.61375,Cluster-43232.78026,Cluster-43232.22004,Cluster-49819.0
BP	GO:0071941	nitrogen cycle metabolic process	1|2544	81|85719	0.89683	1	1	Cluster-43232.80620
BP	GO:0055085	transmembrane transport	153|2544	5549|85719	0.90028	1	153	Cluster-43232.86093,Cluster-43232.86095,Cluster-43232.95235,Cluster-43232.95234,Cluster-43232.125236,Cluster-43232.48403,Cluster-43232.95233,Cluster-60294.0,Cluster-43232.52395,Cluster-43232.91503,Cluster-43232.134923,Cluster-43232.76707,Cluster-43232.93710,Cluster-43232.60587,Cluster-43232.90511,Cluster-43232.133081,Cluster-43232.51008,Cluster-43232.111998,Cluster-43232.96453,Cluster-43232.64818…
BP	GO:0006810	transport	380|2544	13354|85719	0.90128	1	380	Cluster-35388.0,Cluster-43232.29300,Cluster-43232.95235,Cluster-43232.95234,Cluster-43232.125236,Cluster-43232.48403,Cluster-43232.95233,Cluster-43232.52395,Cluster-43232.88509,Cluster-43232.78055,Cluster-43232.100581,Cluster-43232.64184,Cluster-43232.93710,Cluster-43232.55152,Cluster-43232.104463,Cluster-43232.69806,Cluster-43232.80943,Cluster-43232.87962,Cluster-43232.58060,Cluster-44405.0,Clus…
BP	GO:0000003	reproduction	39|2544	1580|85719	0.90398	1	39	Cluster-43232.29300,Cluster-43232.29415,Cluster-43232.99792,Cluster-43232.70932,Cluster-43232.120559,Cluster-43232.48403,Cluster-43232.38902,Cluster-43232.92020,Cluster-43232.112793,Cluster-43232.133680,Cluster-43232.108644,Cluster-43232.83568,Cluster-2902.1,Cluster-43232.56847,Cluster-43967.0,Cluster-42102.0,Cluster-43232.133089,Cluster-43232.101892,Cluster-43232.121510,Cluster-43232.86277,Clust…
BP	GO:0006399	tRNA metabolic process	37|2544	1475|85719	0.90546	1	37	Cluster-43232.76578,Cluster-43232.105950,Cluster-43232.8026,Cluster-43232.89465,Cluster-43232.45047,Cluster-43232.89462,Cluster-43232.91936,Cluster-43232.81952,Cluster-43232.71620,Cluster-43232.23525,Cluster-43232.68055,Cluster-43232.68056,Cluster-43232.36393,Cluster-43232.53119,Cluster-43232.38570,Cluster-43232.70599,Cluster-43232.90939,Cluster-43232.84618,Cluster-43232.99792,Cluster-43232.88276…
BP	GO:0006457	protein folding	11|2544	536|85719	0.91482	1	11	Cluster-43232.60914,Cluster-43232.61859,Cluster-43232.19605,Cluster-43232.114080,Cluster-43232.73565,Cluster-43232.51008,Cluster-43232.67715,Cluster-43232.93687,Cluster-43232.68742,Cluster-43232.86882,Cluster-43232.94384
BP	GO:0048870	cell motility	12|2544	565|85719	0.92471	1	12	Cluster-43232.134164,Cluster-43232.89448,Cluster-43232.84171,Cluster-43232.86065,Cluster-43232.112687,Cluster-43232.68692,Cluster-43232.107755,Cluster-43232.68742,Cluster-43232.56243,Cluster-43232.137238,Cluster-43232.87300,Cluster-4068.0
BP	GO:0019748	secondary metabolic process	6|2544	343|85719	0.92641	1	6	Cluster-43232.115908,Cluster-43232.87849,Cluster-43994.0,Cluster-41678.0,Cluster-43232.64678,Cluster-43232.85857
BP	GO:0007034	vacuolar transport	1|2544	93|85719	0.94088	1	1	Cluster-43232.62340
BP	GO:0006397	mRNA processing	20|2544	903|85719	0.94187	1	20	Cluster-43232.36960,Cluster-43232.69277,Cluster-43232.81725,Cluster-43232.108644,Cluster-43232.71770,Cluster-43232.77747,Cluster-43232.86495,Cluster-43232.48403,Cluster-43232.56847,Cluster-43232.98240,Cluster-43232.49192,Cluster-43232.77172,Cluster-43232.62925,Cluster-43232.97132,Cluster-43232.81668,Cluster-43232.92819,Cluster-43232.68396,Cluster-43232.92455,Cluster-43232.16218,Cluster-43232.34556
BP	GO:0051301	cell division	14|2544	688|85719	0.94284	1	14	Cluster-43232.121510,Cluster-43232.86277,Cluster-43232.48403,Cluster-43232.79945,Cluster-43232.62722,Cluster-43232.60653,Cluster-43232.62335,Cluster-43232.82680,Cluster-43232.92478,Cluster-43232.68196,Cluster-43232.60667,Cluster-43232.36388,Cluster-40398.0,Cluster-43232.30715
BP	GO:0048856	anatomical structure development	38|2544	1617|85719	0.94383	1	38	Cluster-43232.72957,Cluster-49112.0,Cluster-43232.83568,Cluster-43232.29415,Cluster-43232.84566,Cluster-43232.120559,Cluster-43232.35900,Cluster-43232.38902,Cluster-42102.0,Cluster-43232.98308,Cluster-43232.108644,Cluster-51659.0,Cluster-43232.56847,Cluster-43967.0,Cluster-49819.0,Cluster-43232.57275,Cluster-43232.77712,Cluster-43232.2202,Cluster-43232.43391,Cluster-43232.81535,Cluster-43232.5448…
BP	GO:0022618	ribonucleoprotein complex assembly	1|2544	97|85719	0.94491	1	1	Cluster-43232.29958
BP	GO:0006913	nucleocytoplasmic transport	8|2544	483|85719	0.97208	1	8	Cluster-43232.60914,Cluster-43232.51008,Cluster-43232.48403,Cluster-43232.99069,Cluster-43232.92673,Cluster-43232.91503,Cluster-43232.74265,Cluster-43232.67407
BP	GO:0042254	ribosome biogenesis	92|2544	3872|85719	0.97314	1	92	Cluster-43232.69837,Cluster-43232.19604,Cluster-43232.19605,Cluster-43232.78915,Cluster-43232.92841,Cluster-43232.90104,Cluster-43232.95784,Cluster-43232.14128,Cluster-43232.101856,Cluster-38770.0,Cluster-55155.0,Cluster-43232.82573,Cluster-43232.114661,Cluster-43232.80046,Cluster-45889.0,Cluster-43232.18125,Cluster-43232.84991,Cluster-48191.0,Cluster-43232.100862,Cluster-43232.82823,Cluster-4208…
BP	GO:0065003	protein-containing complex assembly	45|2544	2005|85719	0.98298	1	45	Cluster-43232.80981,Cluster-43232.107252,Cluster-43232.43157,Cluster-43232.25851,Cluster-43232.137687,Cluster-43232.58472,Cluster-43232.106065,Cluster-43232.32645,Cluster-43232.83889,Cluster-43232.73309,Cluster-43232.88015,Cluster-43232.68742,Cluster-43232.49933,Cluster-43232.22983,Cluster-43232.116614,Cluster-43232.108668,Cluster-43232.55554,Cluster-43232.52759,Cluster-43232.29958,Cluster-43232.…
BP	GO:0044403	symbiont process	76|2544	3272|85719	0.98966	1	76	Cluster-43232.106519,Cluster-43232.14607,Cluster-43232.87343,Cluster-43232.64427,Cluster-43232.70600,Cluster-43232.63680,Cluster-43232.79143,Cluster-43232.68742,Cluster-43232.66529,Cluster-43232.84179,Cluster-43232.92867,Cluster-43232.96453,Cluster-43232.101326,Cluster-43232.104531,Cluster-43232.59820,Cluster-43232.37735,Cluster-43232.49933,Cluster-43232.22746,Cluster-43232.84618,Cluster-43232.12…
BP	GO:0022607	cellular component assembly	65|2544	2858|85719	0.99127	1	65	Cluster-43232.80981,Cluster-43232.107252,Cluster-43232.40292,Cluster-43232.25851,Cluster-43232.137687,Cluster-43232.66248,Cluster-43232.106065,Cluster-43232.58472,Cluster-43232.32645,Cluster-43232.68742,Cluster-43232.83889,Cluster-43232.47147,Cluster-43232.82002,Cluster-43232.47059,Cluster-43232.73309,Cluster-43232.88015,Cluster-43232.91658,Cluster-43232.49933,Cluster-43232.98224,Cluster-43232.22…
BP	GO:0006412	translation	107|2544	4580|85719	0.99158	1	107	Cluster-43232.69837,Cluster-43232.82573,Cluster-43232.89465,Cluster-43232.90104,Cluster-43232.47871,Cluster-43232.89462,Cluster-43232.95784,Cluster-43232.81952,Cluster-43232.77895,Cluster-43232.132694,Cluster-43232.68055,Cluster-43232.68056,Cluster-43232.14128,Cluster-43232.101856,Cluster-43232.47125,Cluster-55155.0,Cluster-43232.62778,Cluster-43232.80046,Cluster-45889.0,Cluster-43232.84991,Clust…
BP	GO:0040011	locomotion	21|2544	1133|85719	0.99369	1	21	Cluster-43232.134164,Cluster-43232.54525,Cluster-4068.0,Cluster-51659.0,Cluster-43232.68692,Cluster-43232.84171,Cluster-43232.86065,Cluster-43232.112687,Cluster-43232.82977,Cluster-43232.109253,Cluster-52235.1,Cluster-43232.107755,Cluster-43232.68742,Cluster-43232.89448,Cluster-43232.62342,Cluster-43232.56243,Cluster-43232.137238,Cluster-43232.135033,Cluster-43232.87300,Cluster-43232.61431,Cluste…
BP	GO:0007049	cell cycle	32|2544	1595|85719	0.99457	1	32	Cluster-43232.80981,Cluster-43232.40735,Cluster-43232.85672,Cluster-43232.48403,Cluster-43232.99792,Cluster-43232.134574,Cluster-43232.91658,Cluster-43232.68726,Cluster-43232.68721,Cluster-43232.47147,Cluster-43232.97383,Cluster-43232.82977,Cluster-43232.111951,Cluster-43232.103258,Cluster-43232.121510,Cluster-43232.86277,Cluster-43232.85684,Cluster-43232.92478,Cluster-43232.60667,Cluster-43232.1…
BP	GO:0007165	signal transduction	128|2544	5495|85719	0.99924	1	128	Cluster-43232.53528,Cluster-43232.74728,Cluster-43232.125236,Cluster-43232.54705,Cluster-41186.0,Cluster-40715.0,Cluster-43232.73309,Cluster-43232.85451,Cluster-43232.94752,Cluster-36142.0,Cluster-43232.55413,Cluster-43232.67097,Cluster-43232.68592,Cluster-50979.0,Cluster-43232.120940,Cluster-43232.78624,Cluster-43232.89925,Cluster-43232.80297,Cluster-54068.0,Cluster-43232.86882,Cluster-43232.401…
BP	GO:0006464	cellular protein modification process	168|2544	6644|85719	0.99945	1	168	Cluster-43232.55341,Cluster-43232.83523,Cluster-43232.117276,Cluster-43232.19604,Cluster-43232.19605,Cluster-43232.81185,Cluster-43232.78915,Cluster-43232.98625,Cluster-43232.103734,Cluster-43232.80943,Cluster-1010.2,Cluster-40715.0,Cluster-43232.70970,Cluster-43232.48035,Cluster-43232.91748,Cluster-43232.105950,Cluster-43232.75130,Cluster-43232.91746,Cluster-43232.61355,Cluster-43232.86393,Clust…
BP	GO:0007005	mitochondrion organization	4|2544	505|85719	0.99983	1	4	Cluster-43232.69707,Cluster-43232.86422,Cluster-43232.136566,Cluster-43232.81254
CC	GO:0005829	cytosol	16|2544	238|85719	0.0037309	0.063892	16	Cluster-43232.78991,Cluster-43232.131813,Cluster-43232.81725,Cluster-43232.106265,Cluster-43232.84951,Cluster-43232.71109,Cluster-43232.74229,Cluster-43232.1866,Cluster-43232.84921,Cluster-43232.104948,Cluster-43232.112340,Cluster-43232.124048,Cluster-43232.101650,Cluster-43232.50707,Cluster-43232.128006,Cluster-43232.75920
CC	GO:0030312	external encapsulating structure	25|2544	574|85719	0.036657	0.40022	25	Cluster-43232.83568,Cluster-43232.80943,Cluster-43232.120559,Cluster-43232.16069,Cluster-43232.87706,Cluster-42102.0,Cluster-43232.133680,Cluster-43232.108644,Cluster-43232.43375,Cluster-43232.82838,Cluster-43967.0,Cluster-43237.0,Cluster-43232.87300,Cluster-53543.0,Cluster-43232.54488,Cluster-43232.1071,Cluster-43232.94358,Cluster-47273.0,Cluster-43232.112812,Cluster-43232.134228,Cluster-43232.1…
CC	GO:0005618	cell wall	14|2544	296|85719	0.070744	0.57011	14	Cluster-43232.118244,Cluster-43232.82838,Cluster-43232.108644,Cluster-43232.118243,Cluster-47273.0,Cluster-43232.43375,Cluster-43232.33258,Cluster-43232.1071,Cluster-43232.80943,Cluster-43232.87706,Cluster-43232.16069,Cluster-43232.112812,Cluster-43232.87300,Cluster-43232.133680
CC	GO:0005811	lipid droplet	3|2544	57|85719	0.24385	1	3	Cluster-43232.15515,Cluster-43232.93772,Cluster-43232.120248
CC	GO:0005773	vacuole	7|2544	179|85719	0.33838	1	7	Cluster-43232.93501,Cluster-43232.73204,Cluster-43232.53366,Cluster-43232.90319,Cluster-43232.61900,Cluster-43232.37884,Cluster-43232.74267
CC	GO:0009536	plastid	5|2544	165|85719	0.62762	1	5	Cluster-43232.71048,Cluster-43232.81591,Cluster-43232.93730,Cluster-43232.31307,Cluster-43232.81671
CC	GO:0005615	extracellular space	16|2544	567|85719	0.66111	1	16	Cluster-43232.43157,Cluster-43232.16642,Cluster-43232.79945,Cluster-43232.8873,Cluster-43232.53367,Cluster-43232.82665,Cluster-43232.103999,Cluster-43232.49933,Cluster-56691.1,Cluster-43232.85146,Cluster-52404.1,Cluster-43232.92949,Cluster-43232.73309,Cluster-43232.80039,Cluster-43232.86882,Cluster-49758.0
CC	GO:0005654	nucleoplasm	48|2544	1714|85719	0.66722	1	48	Cluster-43232.10809,Cluster-43232.107252,Cluster-43232.107250,Cluster-43232.69837,Cluster-43232.55877,Cluster-43232.55388,Cluster-43232.66362,Cluster-43232.8843,Cluster-43232.60427,Cluster-43232.95257,Cluster-43232.81691,Cluster-43232.91658,Cluster-43232.91502,Cluster-43232.98224,Cluster-43232.71608,Cluster-43232.103358,Cluster-43232.68573,Cluster-43232.66384,Cluster-43232.70808,Cluster-43232.581…
CC	GO:0005635	nuclear envelope	4|2544	168|85719	0.73216	1	4	Cluster-43232.95972,Cluster-43232.80297,Cluster-43232.92673,Cluster-43232.59824
CC	GO:0005777	peroxisome	4|2544	169|85719	0.73801	1	4	Cluster-43232.80297,Cluster-43232.93775,Cluster-43232.29300,Cluster-43232.120284
CC	GO:0005576	extracellular region	103|2544	3635|85719	0.73945	1	103	Cluster-43232.113500,Cluster-43232.73309,Cluster-43232.61055,Cluster-43232.40025,Cluster-43232.81954,Cluster-43232.91667,Cluster-43232.25780,Cluster-43232.43230,Cluster-43232.82838,Cluster-50979.0,Cluster-43232.89925,Cluster-43232.86882,Cluster-43232.62342,Cluster-43232.54705,Cluster-43232.73701,Cluster-43232.61431,Cluster-43232.50761,Cluster-43232.113538,Cluster-43232.55763,Cluster-43232.74190,C…
CC	GO:0005815	microtubule organizing center	7|2544	293|85719	0.76267	1	7	Cluster-43232.89188,Cluster-43232.15537,Cluster-43232.49686,Cluster-43232.40538,Cluster-43232.99069,Cluster-43232.137238,Cluster-43232.47059
CC	GO:0005730	nucleolus	25|2544	999|85719	0.86594	1	25	Cluster-43232.107252,Cluster-43232.83988,Cluster-43232.75520,Cluster-43232.84259,Cluster-43232.81535,Cluster-43232.71900,Cluster-43232.78845,Cluster-43232.83383,Cluster-43232.86216,Cluster-43232.33643,Cluster-43232.81536,Cluster-43232.81724,Cluster-43232.114602,Cluster-43232.74424,Cluster-43232.78187,Cluster-43232.77783,Cluster-43232.84991,Cluster-43232.73722,Cluster-43232.97507,Cluster-43232.779…
CC	GO:0005768	endosome	2|2544	124|85719	0.89743	1	2	Cluster-43232.141764,Cluster-43232.74458
CC	GO:0005783	endoplasmic reticulum	49|2544	1925|85719	0.89953	1	49	Cluster-43232.87001,Cluster-43232.107250,Cluster-43232.74160,Cluster-43232.63337,Cluster-43232.84567,Cluster-43232.45712,Cluster-43232.56300,Cluster-43232.52395,Cluster-43232.60251,Cluster-43232.43802,Cluster-43232.45045,Cluster-43232.82749,Cluster-43232.90026,Cluster-43232.22983,Cluster-43232.55413,Cluster-43232.135033,Cluster-43232.15149,Cluster-43232.61536,Cluster-43232.81308,Cluster-43232.786…
CC	GO:0031410	cytoplasmic vesicle	14|2544	627|85719	0.90426	1	14	Cluster-43232.141764,Cluster-43232.69577,Cluster-43232.75124,Cluster-43232.71800,Cluster-43232.65577,Cluster-43232.83238,Cluster-43232.81394,Cluster-43232.61317,Cluster-43232.101341,Cluster-43232.341,Cluster-43232.64239,Cluster-43232.74458,Cluster-43232.60648,Cluster-43232.94752
CC	GO:0005929	cilium	9|2544	450|85719	0.92269	1	9	Cluster-43232.89159,Cluster-43232.134164,Cluster-43232.67505,Cluster-43232.112687,Cluster-43232.68692,Cluster-43232.107755,Cluster-43232.68742,Cluster-43232.5499,Cluster-43232.137238
CC	GO:0005794	Golgi apparatus	12|2544	612|85719	0.96024	1	12	Cluster-43232.93501,Cluster-43232.72517,Cluster-43232.75124,Cluster-43232.95739,Cluster-43232.101341,Cluster-43232.70082,Cluster-43232.45829,Cluster-43232.107755,Cluster-43232.62658,Cluster-43232.55152,Cluster-43232.86882,Cluster-43232.143720
CC	GO:0005856	cytoskeleton	45|2544	1923|85719	0.96984	1	45	Cluster-43232.137687,Cluster-43232.106065,Cluster-43232.62335,Cluster-43232.40538,Cluster-43232.89188,Cluster-43232.122755,Cluster-43232.125174,Cluster-43232.137238,Cluster-43232.122046,Cluster-43232.17403,Cluster-43232.16642,Cluster-43232.116614,Cluster-43232.99069,Cluster-43232.63565,Cluster-43232.50364,Cluster-43232.109653,Cluster-43232.22850,Cluster-43232.80039,Cluster-43232.76353,Cluster-432…
CC	GO:0009579	thylakoid	19|2544	932|85719	0.97485	1	19	Cluster-43232.85924,Cluster-43232.82397,Cluster-43232.81535,Cluster-43721.0,Cluster-43232.80589,Cluster-43232.132408,Cluster-43232.49228,Cluster-43232.82573,Cluster-43232.81299,Cluster-43232.1023,Cluster-43232.44031,Cluster-43232.87663,Cluster-43232.88366,Cluster-43232.81591,Cluster-40715.0,Cluster-43232.69727,Cluster-43232.25851,Cluster-43232.74114,Cluster-43232.91421
CC	GO:0005886	plasma membrane	40|2544	1939|85719	0.99379	1	40	Cluster-43232.51008,Cluster-43232.101341,Cluster-43232.107949,Cluster-43232.84405,Cluster-43232.91503,Cluster-43232.92020,Cluster-43232.15081,Cluster-43232.111792,Cluster-43232.107219,Cluster-43232.120902,Cluster-43232.32123,Cluster-43232.100581,Cluster-43232.84922,Cluster-43232.68592,Cluster-43232.93710,Cluster-43232.133089,Cluster-43232.78624,Cluster-43232.45476,Cluster-43232.57275,Cluster-4323…
CC	GO:0005840	ribosome	85|2544	3847|85719	0.9947	1	85	Cluster-43232.69837,Cluster-43232.4991,Cluster-43232.55388,Cluster-43232.77409,Cluster-43232.96829,Cluster-43232.80855,Cluster-43232.114661,Cluster-43232.81535,Cluster-43232.77137,Cluster-43232.91151,Cluster-43232.81642,Cluster-43232.74807,Cluster-43232.14128,Cluster-40953.0,Cluster-43232.95784,Cluster-43232.32204,Cluster-43232.85221,Cluster-37687.0,Cluster-43232.4146,Cluster-43232.89402,Cluster-…
CC	GO:0032991	protein-containing complex	545|2544	20142|85719	0.99627	1	545	Cluster-43232.72538,Cluster-43232.29300,Cluster-43232.28902,Cluster-43232.48403,Cluster-43232.55792,Cluster-43232.87663,Cluster-43232.84745,Cluster-43232.104948,Cluster-43232.73309,Cluster-43232.52395,Cluster-43232.95784,Cluster-43232.88509,Cluster-43232.100581,Cluster-43232.66384,Cluster-43232.45451,Cluster-43232.93710,Cluster-38770.0,Cluster-43232.76353,Cluster-43232.56004,Cluster-43232.93808,C…
CC	GO:0000228	nuclear chromosome	10|2544	705|85719	0.9981	1	10	Cluster-43232.82449,Cluster-42552.0,Cluster-43232.96871,Cluster-43232.84566,Cluster-43232.107755,Cluster-43232.109653,Cluster-43232.68735,Cluster-43232.121737,Cluster-43232.95384,Cluster-43232.47059
CC	GO:0005694	chromosome	60|2544	2842|85719	0.9988	1	60	Cluster-43232.107755,Cluster-43232.32645,Cluster-43232.60653,Cluster-43232.84566,Cluster-43232.68734,Cluster-43232.84745,Cluster-43232.128209,Cluster-47413.0,Cluster-43232.58226,Cluster-43232.91396,Cluster-43232.27855,Cluster-43232.78845,Cluster-43232.84618,Cluster-43232.24619,Cluster-43232.93908,Cluster-43232.82449,Cluster-43232.95384,Cluster-43232.121625,Cluster-49457.0,Cluster-43232.70599,Clus…
CC	GO:0005739	mitochondrion	42|2544	2244|85719	0.99949	1	42	Cluster-43232.10809,Cluster-43232.56558,Cluster-43232.43809,Cluster-43232.56300,Cluster-43232.82637,Cluster-43232.52395,Cluster-43232.90943,Cluster-43232.95784,Cluster-43232.49933,Cluster-29039.0,Cluster-43232.136566,Cluster-43232.71954,Cluster-38770.0,Cluster-43232.100268,Cluster-43232.90511,Cluster-43232.131799,Cluster-53426.0,Cluster-43232.81087,Cluster-43232.75315,Cluster-4009.0,Cluster-43232…
CC	GO:0005737	cytoplasm	302|2544	12188|85719	0.99961	1	302	Cluster-43232.83324,Cluster-43232.10809,Cluster-43232.69837,Cluster-43232.61177,Cluster-43232.29300,Cluster-43232.16487,Cluster-43232.64185,Cluster-43232.135475,Cluster-43232.46827,Cluster-1010.2,Cluster-43232.48403,Cluster-43232.68683,Cluster-43232.73309,Cluster-43232.47871,Cluster-43232.52395,Cluster-43232.36393,Cluster-43232.124048,Cluster-43232.95784,Cluster-43232.81952,Cluster-43232.101650,C…
CC	GO:0005634	nucleus	192|2544	8090|85719	0.99988	1	192	Cluster-43232.83522,Cluster-43232.10809,Cluster-43232.69837,Cluster-43232.77747,Cluster-43232.48403,Cluster-43232.86363,Cluster-43232.61216,Cluster-43232.86654,Cluster-43232.91748,Cluster-43232.91502,Cluster-43232.91746,Cluster-43232.78845,Cluster-43232.18639,Cluster-43232.98224,Cluster-43232.534,Cluster-43232.94058,Cluster-43232.66384,Cluster-43232.133643,Cluster-43232.78624,Cluster-43232.81897,…
CC	GO:0005622	intracellular	674|2544	26103|85719	1	1	674	Cluster-43232.72538,Cluster-43232.29300,Cluster-43232.28902,Cluster-43232.48403,Cluster-43232.86363,Cluster-43232.87663,Cluster-43232.84745,Cluster-43232.104948,Cluster-43232.73309,Cluster-43232.52395,Cluster-43232.95784,Cluster-43232.88509,Cluster-43232.66384,Cluster-43232.45451,Cluster-43232.133643,Cluster-49457.0,Cluster-43232.55152,Cluster-43232.56004,Cluster-43232.93808,Cluster-43232.114661,…
CC	GO:0005623	cell	738|2544	28601|85719	1	1	738	Cluster-43232.72538,Cluster-43232.29300,Cluster-43232.28902,Cluster-43232.48403,Cluster-43232.86363,Cluster-43232.87663,Cluster-43232.84745,Cluster-43232.104948,Cluster-43232.73309,Cluster-43232.52395,Cluster-43232.16069,Cluster-43232.95784,Cluster-43232.88509,Cluster-43232.100581,Cluster-43232.66384,Cluster-43232.45451,Cluster-43232.82838,Cluster-43232.93710,Cluster-43232.133643,Cluster-49457.0,…
CC	GO:0043226	organelle	466|2544	19769|85719	1	1	466	Cluster-43232.29300,Cluster-43232.48403,Cluster-43232.86363,Cluster-43232.84745,Cluster-43232.52395,Cluster-43232.95784,Cluster-43232.66384,Cluster-43232.133643,Cluster-49457.0,Cluster-43232.55152,Cluster-43232.93808,Cluster-43232.114661,Cluster-43232.70808,Cluster-43232.104463,Cluster-43232.76067,Cluster-43232.84991,Cluster-48191.0,Cluster-43232.49686,Cluster-43232.87962,Cluster-43232.74267,Clus…
MF	GO:0016491	oxidoreductase activity	304|2544	7808|85719	2.6815e-06	0.00018368	304	Cluster-43232.120201,Cluster-43232.94189,Cluster-43232.29300,Cluster-43232.56558,Cluster-43232.140482,Cluster-43232.44917,Cluster-43232.44915,Cluster-43232.31130,Cluster-43232.84625,Cluster-43232.30529,Cluster-43232.82002,Cluster-35388.0,Cluster-43232.87807,Cluster-43232.96859,Cluster-43232.61355,Cluster-43232.8458,Cluster-43232.125769,Cluster-43232.90365,Cluster-43232.136527,Cluster-43232.78054,…
MF	GO:0016798	hydrolase activity, acting on glycosyl bonds	97|2544	2021|85719	1.0873e-05	0.00049653	97	Cluster-43232.8844,Cluster-43232.8843,Cluster-43232.68683,Cluster-43232.74671,Cluster-43232.74672,Cluster-43232.61626,Cluster-43232.97246,Cluster-43232.17752,Cluster-43232.82588,Cluster-43232.79341,Cluster-43232.14123,Cluster-43232.42893,Cluster-43232.42892,Cluster-43232.42895,Cluster-43232.59970,Cluster-43232.35677,Cluster-43232.69744,Cluster-43232.58370,Cluster-37495.0,Cluster-43232.86278,Clust…
MF	GO:0016757	transferase activity, transferring glycosyl groups	90|2544	1879|85719	5.893e-05	0.0019451	90	Cluster-43232.46336,Cluster-43232.117276,Cluster-43232.19604,Cluster-43232.19605,Cluster-43232.46338,Cluster-43232.22262,Cluster-43232.64827,Cluster-43232.70970,Cluster-43232.92020,Cluster-43232.145623,Cluster-43232.99696,Cluster-43232.82838,Cluster-43232.133643,Cluster-43232.82089,Cluster-43232.62125,Cluster-43232.87306,Cluster-43232.93391,Cluster-43232.80802,Cluster-43232.11421,Cluster-43232.13…
MF	GO:0008233	peptidase activity	156|2544	4071|85719	0.0016583	0.037865	156	Cluster-43232.83523,Cluster-43232.61748,Cluster-43232.29300,Cluster-43232.93791,Cluster-43232.98625,Cluster-43232.91503,Cluster-43232.61353,Cluster-43232.93097,Cluster-43232.90361,Cluster-43232.36500,Cluster-43232.93098,Cluster-38770.0,Cluster-43232.4930,Cluster-43232.2202,Cluster-43232.80297,Cluster-43232.40715,Cluster-43232.137116,Cluster-43232.86434,Cluster-50445.0,Cluster-43232.81820,Cluster-…
MF	GO:0008168	methyltransferase activity	77|2544	1819|85719	0.0029645	0.05802	77	Cluster-43232.75722,Cluster-43232.81520,Cluster-43232.19605,Cluster-43232.78256,Cluster-43232.75117,Cluster-43232.85386,Cluster-43232.95600,Cluster-43232.51304,Cluster-43232.67747,Cluster-43232.89296,Cluster-43232.106618,Cluster-43232.24408,Cluster-43232.74611,Cluster-43232.25337,Cluster-43232.52110,Cluster-43232.91936,Cluster-43232.78961,Cluster-43232.111569,Cluster-43232.60562,Cluster-43232.733…
MF	GO:0043167	ion binding	712|2544	21390|85719	0.0059032	0.08986	712	Cluster-43232.80054,Cluster-43232.29300,Cluster-43232.84589,Cluster-43232.125236,Cluster-43232.94111,Cluster-43232.87663,Cluster-43232.81501,Cluster-43232.84745,Cluster-35388.0,Cluster-43232.48035,Cluster-43232.97246,Cluster-43232.86393,Cluster-43232.100581,Cluster-43232.71528,Cluster-43232.78757,Cluster-43232.25664,Cluster-43232.78755,Cluster-43232.14233,Cluster-43232.133060,Cluster-43232.93710,…
MF	GO:0004518	nuclease activity	83|2544	2269|85719	0.02931	0.36504	83	Cluster-43232.19778,Cluster-43232.68936,Cluster-43232.116100,Cluster-43232.82152,Cluster-43232.16487,Cluster-43232.95649,Cluster-43232.51008,Cluster-44546.0,Cluster-43232.87647,Cluster-43232.87813,Cluster-43232.79862,Cluster-43232.95658,Cluster-43232.96453,Cluster-43232.50902,Cluster-43232.136566,Cluster-43232.59536,Cluster-43232.56325,Cluster-43232.49933,Cluster-43232.71900,Cluster-43232.87809,C…
MF	GO:0016746	transferase activity, transferring acyl groups	61|2544	1613|85719	0.04463	0.43674	61	Cluster-43232.112335,Cluster-43232.75274,Cluster-43232.14769,Cluster-43232.16746,Cluster-43232.51048,Cluster-43232.18673,Cluster-43232.81188,Cluster-43232.80192,Cluster-43232.87286,Cluster-43232.74229,Cluster-43232.75502,Cluster-43232.92867,Cluster-43232.48503,Cluster-43232.124048,Cluster-43232.66061,Cluster-43232.18670,Cluster-43232.30446,Cluster-43232.114705,Cluster-43232.71608,Cluster-43232.75…
MF	GO:0003700	DNA binding transcription factor activity	99|2544	2794|85719	0.057583	0.49305	99	Cluster-43232.29300,Cluster-43232.15932,Cluster-43232.28902,Cluster-43232.55792,Cluster-43232.97246,Cluster-43232.120283,Cluster-55851.0,Cluster-43232.111083,Cluster-43232.48728,Cluster-43232.79298,Cluster-43232.53491,Cluster-43232.97132,Cluster-43232.81783,Cluster-43232.68735,Cluster-43232.97507,Cluster-43232.66956,Cluster-43232.91460,Cluster-43232.114092,Cluster-43232.69134,Cluster-43232.12825,…
MF	GO:0008289	lipid binding	26|2544	677|85719	0.11201	0.68917	26	Cluster-43232.67171,Cluster-43232.87518,Cluster-43232.120247,Cluster-43232.101326,Cluster-43232.101327,Cluster-43232.90071,Cluster-43232.30715,Cluster-43232.40025,Cluster-43232.96382,Cluster-43232.120248,Cluster-43232.114557,Cluster-43232.86299,Cluster-43232.78624,Cluster-43232.96453,Cluster-43232.55238,Cluster-43232.128201,Cluster-43232.121048,Cluster-43232.74483,Cluster-43232.97726,Cluster-4323…
MF	GO:0003924	GTPase activity	55|2544	1512|85719	0.13546	0.75542	55	Cluster-43232.4840,Cluster-43232.92371,Cluster-43232.92370,Cluster-43232.77085,Cluster-43232.95095,Cluster-43232.125236,Cluster-43232.94111,Cluster-43232.23525,Cluster-43232.82690,Cluster-43232.62938,Cluster-43232.43973,Cluster-43232.37735,Cluster-43232.82538,Cluster-43232.44474,Cluster-43232.78649,Cluster-43232.136566,Cluster-2902.1,Cluster-43232.45094,Cluster-43232.93096,Cluster-43232.104311,Cl…
MF	GO:0016765	transferase activity, transferring alkyl or aryl (other than methyl) groups	12|2544	274|85719	0.13785	0.75542	12	Cluster-43232.135846,Cluster-43232.96102,Cluster-43232.61684,Cluster-43232.6519,Cluster-43232.50500,Cluster-43232.72711,Cluster-43232.84763,Cluster-43232.50499,Cluster-43232.88626,Cluster-43232.4146,Cluster-43232.108555,Cluster-43232.51682
MF	GO:0019843	rRNA binding	8|2544	184|85719	0.17878	0.94183	8	Cluster-43232.82397,Cluster-43232.99354,Cluster-51659.0,Cluster-43232.90392,Cluster-43232.93730,Cluster-43232.91175,Cluster-42941.0,Cluster-36806.0
MF	GO:0016853	isomerase activity	38|2544	1093|85719	0.191	0.94183	38	Cluster-43232.55341,Cluster-43232.67175,Cluster-43232.70771,Cluster-43232.89344,Cluster-43232.82732,Cluster-43232.90489,Cluster-30205.0,Cluster-43232.86393,Cluster-4705.0,Cluster-43232.84144,Cluster-43232.79222,Cluster-43232.132828,Cluster-43232.81711,Cluster-43232.40634,Cluster-43232.73508,Cluster-43232.112619,Cluster-43232.60791,Cluster-43232.71185,Cluster-43232.62185,Cluster-43232.73507,Cluste…
MF	GO:0008092	cytoskeletal protein binding	39|2544	1102|85719	0.19249	0.94183	39	Cluster-43232.87345,Cluster-43232.92371,Cluster-43232.85672,Cluster-43232.62335,Cluster-43232.78987,Cluster-43232.97726,Cluster-43232.68742,Cluster-43232.91503,Cluster-43232.91502,Cluster-43232.30715,Cluster-43232.122046,Cluster-43232.88276,Cluster-43232.99512,Cluster-43232.16642,Cluster-43232.122755,Cluster-43232.55554,Cluster-43232.63565,Cluster-43232.50364,Cluster-43232.80039,Cluster-43232.626…
MF	GO:0016810	hydrolase activity, acting on carbon-nitrogen (but not peptide) bonds	10|2544	266|85719	0.2789	1	10	Cluster-43232.45959,Cluster-36593.0,Cluster-52510.0,Cluster-59801.0,Cluster-43232.57609,Cluster-1010.2,Cluster-55851.0,Cluster-43232.21798,Cluster-43232.71129,Cluster-43232.98794
MF	GO:0019899	enzyme binding	19|2544	556|85719	0.33071	1	19	Cluster-43232.73204,Cluster-43232.68742,Cluster-43232.3558,Cluster-43232.98677,Cluster-59801.0,Cluster-43232.82954,Cluster-43232.35033,Cluster-43232.101118,Cluster-43232.61074,Cluster-43232.75130,Cluster-37364.0,Cluster-43232.68692,Cluster-43232.88941,Cluster-43232.88023,Cluster-43232.103396,Cluster-43232.88486,Cluster-43232.36009,Cluster-43232.21946,Cluster-43232.117582
MF	GO:0032182	ubiquitin-like protein binding	5|2544	122|85719	0.35362	1	5	Cluster-43232.67175,Cluster-43232.111727,Cluster-43232.75169,Cluster-43232.53583,Cluster-43232.87518
MF	GO:0030234	enzyme regulator activity	57|2544	1811|85719	0.39054	1	57	Cluster-43232.107252,Cluster-43232.43157,Cluster-43232.87345,Cluster-43232.80545,Cluster-43232.51007,Cluster-43232.33761,Cluster-43232.40735,Cluster-43232.117317,Cluster-43232.51008,Cluster-43232.84232,Cluster-43232.94205,Cluster-43232.56305,Cluster-43232.71421,Cluster-43232.86918,Cluster-43232.75975,Cluster-43232.126570,Cluster-43232.68742,Cluster-53404.0,Cluster-43232.118374,Cluster-43232.22983…
MF	GO:0016779	nucleotidyltransferase activity	51|2544	1698|85719	0.5496	1	51	Cluster-43232.83988,Cluster-43232.75520,Cluster-43232.86363,Cluster-43232.81724,Cluster-43232.68898,Cluster-43232.91152,Cluster-43232.67707,Cluster-43232.87745,Cluster-43232.59820,Cluster-43232.109210,Cluster-43232.71900,Cluster-43232.60567,Cluster-43232.86830,Cluster-43232.68187,Cluster-43232.89167,Cluster-43232.81241,Cluster-43232.47106,Cluster-43232.33399,Cluster-43232.132828,Cluster-43232.833…
MF	GO:0030674	protein binding, bridging	2|2544	63|85719	0.56031	1	2	Cluster-43232.99512,Cluster-43232.7799
MF	GO:0004386	helicase activity	32|2544	1054|85719	0.6044	1	32	Cluster-43232.41507,Cluster-43232.109653,Cluster-43232.84745,Cluster-47413.0,Cluster-43232.27855,Cluster-43232.107219,Cluster-43232.89399,Cluster-43232.93908,Cluster-2902.1,Cluster-43232.121625,Cluster-49457.0,Cluster-43232.70599,Cluster-43232.73837,Cluster-43232.96453,Cluster-43232.84618,Cluster-43232.98889,Cluster-43232.46300,Cluster-43232.76067,Cluster-43232.94760,Cluster-43232.109651,Cluster-…
MF	GO:0003677	DNA binding	286|2544	9623|85719	0.64374	1	286	Cluster-43232.87745,Cluster-43232.48647,Cluster-43232.80055,Cluster-43232.72538,Cluster-43232.89736,Cluster-43232.29300,Cluster-43232.78915,Cluster-37495.0,Cluster-43232.70135,Cluster-43232.81501,Cluster-43232.6376,Cluster-43232.114931,Cluster-43232.86654,Cluster-43232.85451,Cluster-43232.60579,Cluster-43232.112356,Cluster-43232.97246,Cluster-43232.40296,Cluster-43232.82009,Cluster-43232.86123,Cl…
MF	GO:0051082	unfolded protein binding	14|2544	514|85719	0.65861	1	14	Cluster-43232.107252,Cluster-43232.60914,Cluster-43232.71490,Cluster-43232.114080,Cluster-43232.73565,Cluster-43232.51008,Cluster-43232.90543,Cluster-43232.79875,Cluster-43232.67715,Cluster-43232.61859,Cluster-43232.93687,Cluster-48608.0,Cluster-43232.86882,Cluster-43232.57258
MF	GO:0008565	protein transporter activity	2|2544	76|85719	0.66879	1	2	Cluster-43232.56926,Cluster-43232.87118
MF	GO:0000988	transcription factor activity, protein binding	30|2544	1102|85719	0.72343	1	30	Cluster-43232.107252,Cluster-43232.10809,Cluster-43232.55388,Cluster-43232.29300,Cluster-43232.82573,Cluster-43232.66362,Cluster-43232.8843,Cluster-43232.107949,Cluster-43232.78668,Cluster-43232.91658,Cluster-43232.91502,Cluster-43232.98224,Cluster-43232.111083,Cluster-43232.68573,Cluster-43232.97687,Cluster-43232.58119,Cluster-43232.73591,Cluster-43232.23970,Cluster-43232.76461,Cluster-43232.783…
MF	GO:0008134	transcription factor binding	25|2544	900|85719	0.75552	1	25	Cluster-43232.83522,Cluster-43232.60914,Cluster-43232.48403,Cluster-43232.54084,Cluster-43232.91503,Cluster-43232.123626,Cluster-43232.122163,Cluster-43232.93908,Cluster-43232.70599,Cluster-43232.33643,Cluster-43232.57258,Cluster-43232.72517,Cluster-43232.84618,Cluster-43232.76067,Cluster-43232.60667,Cluster-43232.109651,Cluster-43232.74728,Cluster-43232.109653,Cluster-43232.97507,Cluster-43232.5…
MF	GO:0016874	ligase activity	31|2544	1182|85719	0.78951	1	31	Cluster-43232.105950,Cluster-43232.99792,Cluster-43232.89465,Cluster-43232.45451,Cluster-43232.8026,Cluster-43232.81952,Cluster-43232.31130,Cluster-43232.71620,Cluster-43232.68055,Cluster-43232.77029,Cluster-43232.68056,Cluster-43232.36393,Cluster-43232.53119,Cluster-43232.35895,Cluster-43232.38570,Cluster-43232.81370,Cluster-43232.78084,Cluster-43232.90939,Cluster-43232.2404,Cluster-43232.89462,…
MF	GO:0016887	ATPase activity	53|2544	1898|85719	0.80826	1	53	Cluster-43232.57526,Cluster-43232.74728,Cluster-43232.62185,Cluster-43232.61145,Cluster-43232.125236,Cluster-46085.0,Cluster-43232.90319,Cluster-43232.82637,Cluster-43232.37735,Cluster-43232.37884,Cluster-43232.91396,Cluster-43232.27855,Cluster-43232.112619,Cluster-43232.23525,Cluster-43232.122163,Cluster-43232.70600,Cluster-2902.1,Cluster-43232.109653,Cluster-43232.81743,Cluster-43232.70599,Clus…
MF	GO:0042393	histone binding	2|2544	103|85719	0.82161	1	2	Cluster-43232.92020,Cluster-43232.70018
MF	GO:0005198	structural molecule activity	125|2544	4780|85719	0.87232	1	125	Cluster-43232.83324,Cluster-43232.69837,Cluster-43232.82573,Cluster-43232.51008,Cluster-43232.48403,Cluster-43232.90104,Cluster-43232.16069,Cluster-43232.95784,Cluster-43232.79908,Cluster-43232.77895,Cluster-50979.0,Cluster-43967.0,Cluster-43232.14128,Cluster-43232.101856,Cluster-38770.0,Cluster-43232.81064,Cluster-43232.84193,Cluster-43232.87300,Cluster-43232.62778,Cluster-43232.80046,Cluster-43…
MF	GO:0016829	lyase activity	41|2544	1656|85719	0.8993	1	41	Cluster-43232.58085,Cluster-43232.65221,Cluster-47980.0,Cluster-43232.81282,Cluster-43232.86362,Cluster-43232.132694,Cluster-43232.46816,Cluster-43232.26979,Cluster-43232.60579,Cluster-43232.104531,Cluster-43232.76456,Cluster-43232.89448,Cluster-43232.34989,Cluster-43232.90365,Cluster-43232.27729,Cluster-43232.86924,Cluster-43232.118597,Cluster-43232.64333,Cluster-43232.79489,Cluster-43232.81065,…
MF	GO:0016791	phosphatase activity	17|2544	719|85719	0.90171	1	17	Cluster-43232.87553,Cluster-43232.93516,Cluster-43232.50269,Cluster-43232.84618,Cluster-40715.0,Cluster-43232.99238,Cluster-43232.67220,Cluster-43232.89368,Cluster-43232.64954,Cluster-43232.70600,Cluster-43232.112436,Cluster-43232.68683,Cluster-43232.94760,Cluster-43232.79222,Cluster-43232.71413,Cluster-43232.101054,Cluster-43232.53530
MF	GO:0003729	mRNA binding	2|2544	133|85719	0.90894	1	2	Cluster-43232.17663,Cluster-43232.86434
MF	GO:0008135	translation factor activity, RNA binding	12|2544	567|85719	0.9175	1	12	Cluster-43232.55388,Cluster-51659.0,Cluster-43232.63699,Cluster-43232.12688,Cluster-43232.82511,Cluster-43232.58119,Cluster-43232.77137,Cluster-43232.70498,Cluster-43232.47125,Cluster-43232.47871,Cluster-48191.0,Cluster-43232.95384
MF	GO:0003723	RNA binding	98|2544	3656|85719	0.91871	1	98	Cluster-43232.76429,Cluster-43232.89296,Cluster-43232.47871,Cluster-43232.27855,Cluster-43232.94058,Cluster-43232.53371,Cluster-43232.63567,Cluster-50979.0,Cluster-43232.47125,Cluster-43232.63850,Cluster-43232.84922,Cluster-43232.80046,Cluster-43232.84618,Cluster-43232.67146,Cluster-43232.46300,Cluster-45889.0,Cluster-43232.76067,Cluster-43232.97132,Cluster-48191.0,Cluster-43232.95384,Cluster-432…
MF	GO:0022857	transmembrane transporter activity	169|2544	6355|85719	0.9575	1	169	Cluster-43232.86093,Cluster-35388.0,Cluster-43232.86095,Cluster-43232.125236,Cluster-43232.48403,Cluster-60294.0,Cluster-43232.52395,Cluster-43232.91503,Cluster-43232.134923,Cluster-43232.76707,Cluster-43232.100581,Cluster-43232.97979,Cluster-43232.93710,Cluster-43232.78624,Cluster-43232.60587,Cluster-43232.90511,Cluster-43232.133081,Cluster-43232.56004,Cluster-43232.51008,Cluster-43232.111998,Cl…
MF	GO:0004871	signal transducer activity	26|2544	1200|85719	0.96956	1	26	Cluster-43232.40531,Cluster-40715.0,Cluster-43232.119364,Cluster-43232.90071,Cluster-43232.68584,Cluster-43232.55388,Cluster-43232.77327,Cluster-43232.78624,Cluster-43232.141318,Cluster-43232.117371,Cluster-43232.81725,Cluster-43232.65577,Cluster-43232.59541,Cluster-43232.128201,Cluster-43232.133283,Cluster-43232.97507,Cluster-43232.67082,Cluster-43232.109253,Cluster-43232.72828,Cluster-43232.775…
MF	GO:0003735	structural constituent of ribosome	74|2544	3223|85719	0.97214	1	74	Cluster-43232.69837,Cluster-43232.4991,Cluster-43232.77409,Cluster-43232.96829,Cluster-43232.80855,Cluster-43232.114661,Cluster-43232.81535,Cluster-43232.70622,Cluster-43232.81642,Cluster-43232.74807,Cluster-43232.14128,Cluster-43232.95784,Cluster-43232.32204,Cluster-43232.85221,Cluster-37687.0,Cluster-43232.4146,Cluster-43232.89402,Cluster-43232.17675,Cluster-43232.80046,Cluster-43232.77895,Clus…
MF	GO:0016301	kinase activity	113|2544	4696|85719	0.99962	1	113	Cluster-43232.61947,Cluster-43232.81185,Cluster-43232.125236,Cluster-40715.0,Cluster-43232.72558,Cluster-43232.105950,Cluster-43232.120283,Cluster-43232.61355,Cluster-43232.27855,Cluster-43232.60187,Cluster-43232.86393,Cluster-43232.133089,Cluster-43232.121623,Cluster-43232.34307,Cluster-43232.112619,Cluster-43232.70729,Cluster-43232.82501,Cluster-43232.76067,Cluster-43232.54822,Cluster-43232.687…
