# Supplementary material for: Transcriptomics and metabolomics changes triggered by exogenous 6-benzylaminopurine in relieving epicotyl dormancy of Polygonatum cyrtonema Hua seeds
Source: Front Plant Sci. 2022 Jul 25;13:961899. doi: 10.3389/fpls.2022.961899 (PMC9358440; doi:10.3389/fpls.2022.961899)
Supplement: Supplementary Table 6 — Statistics of differentially expressed genes in T2 vs. C2. [file Table_6.XLSX]

## Sheet: up
T2 vs. C2 DEGs
Category	ID	Description	GeneRatio	BgRatio	pvalue	padj	Count	geneID
BP	GO:0006259	DNA metabolic process	150|1312	7051|85719	0.00011637	0.0026377	150	Cluster-43232.42040,Cluster-43232.72247,Cluster-43232.84745,Cluster-43232.104948,Cluster-43232.82005,Cluster-43232.104899,Cluster-43232.88055,Cluster-43232.126988,Cluster-43232.45106,Cluster-50814.0,Cluster-43232.81412,Cluster-43232.98224,Cluster-43232.90360,Cluster-43232.84099,Cluster-43232.52081,Cluster-43232.118336,Cluster-43232.81088,Cluster-43232.100018,Cluster-43232.61341,Cluster-43232.1300…
BP	GO:0040011	locomotion	30|1312	1133|85719	0.0050587	0.052922	30	Cluster-43232.93517,Cluster-43232.59702,Cluster-43232.90664,Cluster-43232.94561,Cluster-43232.26915,Cluster-43232.86391,Cluster-43232.83724,Cluster-43232.94682,Cluster-43232.68200,Cluster-43232.58974,Cluster-43232.68034,Cluster-43232.63210,Cluster-43232.40146,Cluster-43232.134164,Cluster-43232.97044,Cluster-43232.97042,Cluster-43232.86105,Cluster-43232.97156,Cluster-43232.43439,Cluster-43232.7616…
BP	GO:0051276	chromosome organization	45|1312	1857|85719	0.0072477	0.070406	45	Cluster-43232.80981,Cluster-43232.81819,Cluster-43232.55954,Cluster-43232.107980,Cluster-43232.97044,Cluster-43232.49593,Cluster-43232.57506,Cluster-43232.121421,Cluster-43232.103925,Cluster-43232.110469,Cluster-43232.101470,Cluster-43232.87625,Cluster-43232.94587,Cluster-43232.116922,Cluster-43232.52207,Cluster-43232.47028,Cluster-43232.118336,Cluster-43232.67146,Cluster-43232.81443,Cluster-4323…
BP	GO:0048870	cell motility	17|1312	565|85719	0.010764	0.097594	17	Cluster-43232.93517,Cluster-43232.41597,Cluster-43232.58974,Cluster-43232.59702,Cluster-43232.97044,Cluster-43232.134164,Cluster-43232.97042,Cluster-43232.40146,Cluster-43232.68861,Cluster-43232.68034,Cluster-46916.0,Cluster-43232.94561,Cluster-43232.73482,Cluster-43232.43439,Cluster-43232.63210,Cluster-43232.76169,Cluster-43232.3816
BP	GO:0006950	response to stress	95|1312	4497|85719	0.011563	0.098286	95	Cluster-43232.25986,Cluster-43232.72247,Cluster-43232.38802,Cluster-43232.84745,Cluster-43232.82005,Cluster-43232.126988,Cluster-43232.92381,Cluster-43232.102045,Cluster-43232.14339,Cluster-43232.68034,Cluster-43232.132948,Cluster-43232.99614,Cluster-43232.96453,Cluster-41872.0,Cluster-43232.113349,Cluster-43232.46300,Cluster-43232.93405,Cluster-43232.82377,Cluster-43232.18036,Cluster-43232.83965…
BP	GO:0006399	tRNA metabolic process	37|1312	1475|85719	0.017365	0.1312	37	Cluster-43232.75330,Cluster-43232.55954,Cluster-43232.92161,Cluster-43232.99792,Cluster-43232.89982,Cluster-43232.81372,Cluster-43232.71620,Cluster-43232.80136,Cluster-43232.41839,Cluster-43232.130203,Cluster-43232.92421,Cluster-43232.36887,Cluster-43232.46300,Cluster-43232.99789,Cluster-43232.80705,Cluster-43232.93058,Cluster-43232.83047,Cluster-43232.105585,Cluster-43232.67108,Cluster-43232.676…
BP	GO:0006914	autophagy	11|1312	312|85719	0.021707	0.14814	11	Cluster-43232.121046,Cluster-43232.93129,Cluster-43232.97042,Cluster-43232.80039,Cluster-43232.104457,Cluster-43232.104456,Cluster-43232.36862,Cluster-43232.68196,Cluster-43232.89354,Cluster-43232.95356,Cluster-43232.87919
BP	GO:0140014	mitotic nuclear division	8|1312	234|85719	0.023161	0.15	8	Cluster-43232.81819,Cluster-43232.99993,Cluster-43232.97044,Cluster-43232.15515,Cluster-43232.85672,Cluster-43232.49593,Cluster-43232.116690,Cluster-43232.97042
BP	GO:0034641	cellular nitrogen compound metabolic process	459|1312	27733|85719	0.041223	0.24375	459	Cluster-43232.42040,Cluster-994.0,Cluster-43232.102521,Cluster-43232.16061,Cluster-43232.84745,Cluster-43232.104948,Cluster-50814.0,Cluster-37743.4,Cluster-43232.90360,Cluster-43232.58974,Cluster-43232.24491,Cluster-43232.14339,Cluster-43232.77485,Cluster-43232.56000,Cluster-43232.106685,Cluster-43232.83045,Cluster-43232.83047,Cluster-43232.124299,Cluster-43232.81372,Cluster-43232.27183,Cluster-4…
BP	GO:0000278	mitotic cell cycle	11|1312	412|85719	0.054035	0.30403	11	Cluster-43232.80981,Cluster-43232.81819,Cluster-43232.99993,Cluster-43232.116690,Cluster-43232.15515,Cluster-43232.85672,Cluster-43232.97042,Cluster-43232.97044,Cluster-43232.49593,Cluster-43232.61381,Cluster-43232.3816
BP	GO:0000003	reproduction	34|1312	1580|85719	0.05686	0.30403	34	Cluster-43232.92185,Cluster-43232.113422,Cluster-43232.29415,Cluster-43232.99792,Cluster-43232.73643,Cluster-43232.49475,Cluster-43232.81837,Cluster-43232.23211,Cluster-43232.38902,Cluster-43232.119426,Cluster-43232.16725,Cluster-43232.28297,Cluster-43232.96736,Cluster-43232.55598,Cluster-43232.68034,Cluster-9066.0,Cluster-43232.73595,Cluster-43232.36862,Cluster-43232.100247,Cluster-43232.56000,C…
BP	GO:0009790	embryo development	3|1312	60|85719	0.075995	0.37266	3	Cluster-43232.85996,Cluster-43232.29415,Cluster-43232.3816
BP	GO:0007059	chromosome segregation	15|1312	654|85719	0.087301	0.39576	15	Cluster-43232.61845,Cluster-43232.81819,Cluster-43232.79945,Cluster-43232.100898,Cluster-43232.99993,Cluster-43232.116690,Cluster-43232.15515,Cluster-43232.85672,Cluster-43232.97044,Cluster-43232.97042,Cluster-43232.96736,Cluster-43232.80496,Cluster-43232.69067,Cluster-43232.49593,Cluster-43232.149299
BP	GO:0006913	nucleocytoplasmic transport	11|1312	483|85719	0.11597	0.44809	11	Cluster-43232.97042,Cluster-43232.93517,Cluster-43232.99821,Cluster-43232.56356,Cluster-43232.93846,Cluster-43232.93405,Cluster-43232.92673,Cluster-43232.68034,Cluster-43232.77550,Cluster-43232.73595,Cluster-43232.40146
BP	GO:0050877	nervous system process	6|1312	227|85719	0.12722	0.44809	6	Cluster-43232.59541,Cluster-43232.31682,Cluster-43232.99083,Cluster-43232.94419,Cluster-43232.41645,Cluster-43232.66776
BP	GO:0071554	cell wall organization or biogenesis	13|1312	580|85719	0.13072	0.44809	13	Cluster-43232.59050,Cluster-43232.81353,Cluster-43232.54905,Cluster-43232.33761,Cluster-43232.66061,Cluster-43232.49918,Cluster-43232.44861,Cluster-43232.89917,Cluster-43232.109858,Cluster-52599.0,Cluster-43232.62901,Cluster-43232.63730,Cluster-43232.60687
BP	GO:0016192	vesicle-mediated transport	46|1312	2170|85719	0.13179	0.44809	46	Cluster-44233.0,Cluster-43232.4771,Cluster-43232.85800,Cluster-43232.94733,Cluster-43232.61317,Cluster-43232.101341,Cluster-43232.78195,Cluster-43232.98443,Cluster-43232.75124,Cluster-43232.82934,Cluster-43232.81339,Cluster-43232.101342,Cluster-43232.71074,Cluster-43232.36113,Cluster-43232.93846,Cluster-43232.118336,Cluster-43232.86073,Cluster-43232.80929,Cluster-43232.75642,Cluster-43232.62658,C…
BP	GO:0005975	carbohydrate metabolic process	77|1312	4108|85719	0.17475	0.51665	77	Cluster-43232.79386,Cluster-43232.115688,Cluster-43232.84729,Cluster-43232.81547,Cluster-43232.33761,Cluster-43232.117338,Cluster-43232.101691,Cluster-43232.101692,Cluster-43232.80705,Cluster-43232.57506,Cluster-43232.92362,Cluster-43232.118447,Cluster-43232.79842,Cluster-43232.68633,Cluster-43232.118408,Cluster-43232.98443,Cluster-43232.108181,Cluster-43232.101650,Cluster-43232.2029,Cluster-4323…
BP	GO:0007010	cytoskeleton organization	17|1312	812|85719	0.18162	0.52554	17	Cluster-43232.70410,Cluster-43232.55598,Cluster-43232.92232,Cluster-43232.106685,Cluster-43232.116614,Cluster-43232.85936,Cluster-43232.113349,Cluster-43232.113653,Cluster-43232.35033,Cluster-43232.106291,Cluster-43232.30098,Cluster-43232.68034,Cluster-43232.101968,Cluster-43232.73204,Cluster-43232.62658,Cluster-43232.123619,Cluster-43232.81148
BP	GO:0051301	cell division	13|1312	688|85719	0.212	0.57664	13	Cluster-43232.93517,Cluster-43232.79945,Cluster-43232.113422,Cluster-43232.97042,Cluster-43232.68196,Cluster-43232.68861,Cluster-43232.68034,Cluster-43232.73595,Cluster-43232.73482,Cluster-43232.36862,Cluster-43232.45130,Cluster-43232.61381,Cluster-43232.30715
BP	GO:0007049	cell cycle	29|1312	1595|85719	0.22042	0.58779	29	Cluster-43232.80981,Cluster-43232.81819,Cluster-43232.113422,Cluster-43232.85672,Cluster-43232.99792,Cluster-43232.49593,Cluster-43232.90664,Cluster-43232.61845,Cluster-43232.28297,Cluster-43232.96736,Cluster-43232.113349,Cluster-43232.68034,Cluster-43232.73595,Cluster-43232.36862,Cluster-43232.100898,Cluster-43232.116690,Cluster-43232.97042,Cluster-43232.97044,Cluster-43232.80496,Cluster-43232.6…
BP	GO:0034655	nucleobase-containing compound catabolic process	20|1312	1037|85719	0.23956	0.59519	20	Cluster-43232.126850,Cluster-43232.28008,Cluster-43232.96453,Cluster-43232.93517,Cluster-43232.81487,Cluster-43232.45106,Cluster-43232.65151,Cluster-43232.75985,Cluster-43232.14081,Cluster-43232.134164,Cluster-43232.14082,Cluster-43232.69562,Cluster-43232.111495,Cluster-43232.82843,Cluster-43232.77551,Cluster-43232.100101,Cluster-43232.49933,Cluster-43232.50707,Cluster-43232.101650,Cluster-43232.…
BP	GO:0007155	cell adhesion	13|1312	613|85719	0.2407	0.59519	13	Cluster-43232.102521,Cluster-43232.76169,Cluster-43232.79170,Cluster-43232.124299,Cluster-43232.118734,Cluster-43232.51455,Cluster-43232.92362,Cluster-43232.81339,Cluster-43232.104615,Cluster-43232.83117,Cluster-43232.90306,Cluster-43232.61381,Cluster-43232.110121
BP	GO:0006397	mRNA processing	17|1312	903|85719	0.26955	0.62134	17	Cluster-43232.85936,Cluster-43232.87587,Cluster-43232.54698,Cluster-43232.56622,Cluster-43232.105185,Cluster-43232.105585,Cluster-43232.89089,Cluster-43232.81668,Cluster-43232.64354,Cluster-43232.98240,Cluster-43232.138999,Cluster-43232.8839,Cluster-43232.71770,Cluster-43232.70181,Cluster-43232.82005,Cluster-43232.66969,Cluster-43232.107194
BP	GO:0006810	transport	230|1312	13354|85719	0.27943	0.6242	230	Cluster-43232.83324,Cluster-43232.82470,Cluster-43232.63337,Cluster-43232.97638,Cluster-43232.93129,Cluster-43232.105636,Cluster-43232.105388,Cluster-43232.126531,Cluster-43232.98818,Cluster-43232.75934,Cluster-43232.84051,Cluster-43232.45106,Cluster-50814.0,Cluster-43232.86391,Cluster-43232.118025,Cluster-43232.92381,Cluster-43232.71914,Cluster-43232.92616,Cluster-43232.36113,Cluster-43232.62675…
BP	GO:0000902	cell morphogenesis	4|1312	197|85719	0.29683	0.64078	4	Cluster-43232.90664,Cluster-43232.90058,Cluster-43232.62342,Cluster-43232.81727
BP	GO:0071941	nitrogen cycle metabolic process	2|1312	81|85719	0.33618	0.67236	2	Cluster-43232.79466,Cluster-43232.119511
BP	GO:0044403	symbiont process	54|1312	3272|85719	0.34287	0.6758	54	Cluster-44233.0,Cluster-43232.93517,Cluster-43232.33765,Cluster-43232.81547,Cluster-43232.94084,Cluster-43232.101794,Cluster-43232.109590,Cluster-43232.97044,Cluster-43232.85743,Cluster-43232.87905,Cluster-43232.79170,Cluster-43232.49933,Cluster-43232.67853,Cluster-43232.79466,Cluster-43232.99512,Cluster-43232.86391,Cluster-43232.83724,Cluster-43232.109244,Cluster-43232.77327,Cluster-43232.69105,…
BP	GO:0044281	small molecule metabolic process	158|1312	9457|85719	0.3509	0.6759	158	Cluster-43232.75330,Cluster-43232.54905,Cluster-43232.70038,Cluster-43232.56558,Cluster-43232.97044,Cluster-43232.77877,Cluster-43232.105388,Cluster-43232.104948,Cluster-43232.108747,Cluster-43232.103870,Cluster-43232.101650,Cluster-43232.8458,Cluster-43232.92381,Cluster-43232.71914,Cluster-43232.77148,Cluster-43232.79633,Cluster-43232.45451,Cluster-43232.14081,Cluster-43232.127366,Cluster-43232.…
BP	GO:0007165	signal transduction	93|1312	5495|85719	0.35298	0.6759	93	Cluster-43232.85942,Cluster-43232.102521,Cluster-43232.113422,Cluster-43232.85512,Cluster-43232.85451,Cluster-43232.75934,Cluster-43232.108181,Cluster-30643.0,Cluster-43232.26915,Cluster-43232.88134,Cluster-43232.34646,Cluster-43232.68200,Cluster-43232.101999,Cluster-43232.80297,Cluster-43232.99614,Cluster-43232.132788,Cluster-43232.124299,Cluster-43232.132787,Cluster-43232.93405,Cluster-43232.73…
BP	GO:0007034	vacuolar transport	2|1312	93|85719	0.41427	0.75121	2	Cluster-43232.92616,Cluster-43232.89922
BP	GO:0061024	membrane organization	10|1312	593|85719	0.42047	0.75242	10	Cluster-43232.93501,Cluster-43232.50249,Cluster-43232.94256,Cluster-43232.99821,Cluster-43232.93058,Cluster-43232.69105,Cluster-43232.95708,Cluster-43232.79466,Cluster-43232.101170,Cluster-43232.59557
BP	GO:0008219	cell death	9|1312	559|85719	0.44075	0.7558	9	Cluster-43232.126850,Cluster-43232.124299,Cluster-43232.78605,Cluster-43232.59529,Cluster-43232.123843,Cluster-43232.43439,Cluster-43232.86543,Cluster-43232.98660,Cluster-43232.99614
BP	GO:0048856	anatomical structure development	25|1312	1617|85719	0.44403	0.7558	25	Cluster-43232.94354,Cluster-43232.29415,Cluster-43232.90664,Cluster-43232.38902,Cluster-43232.67644,Cluster-43232.61845,Cluster-43232.10293,Cluster-43232.55598,Cluster-43232.93578,Cluster-43232.128640,Cluster-43232.3816,Cluster-43232.81727,Cluster-43232.131818,Cluster-43232.85223,Cluster-43232.52022,Cluster-43232.94155,Cluster-43232.94154,Cluster-43232.69468,Cluster-43232.90058,Cluster-43232.6357…
BP	GO:0042592	homeostatic process	20|1312	1238|85719	0.44459	0.7558	20	Cluster-43232.83962,Cluster-43232.34829,Cluster-43232.96453,Cluster-43232.55954,Cluster-43232.52207,Cluster-43232.85888,Cluster-43232.47028,Cluster-43232.43251,Cluster-43232.78678,Cluster-43232.118336,Cluster-43232.82850,Cluster-43232.31684,Cluster-43232.102652,Cluster-43232.121421,Cluster-43232.98818,Cluster-52599.0,Cluster-43232.62342,Cluster-43232.68196,Cluster-43232.134403,Cluster-43232.36176
BP	GO:0055085	transmembrane transport	95|1312	5549|85719	0.45242	0.75962	95	Cluster-43232.82470,Cluster-43232.97638,Cluster-43232.93129,Cluster-43232.105636,Cluster-43232.105388,Cluster-43232.98818,Cluster-43232.84051,Cluster-43232.45106,Cluster-43232.92381,Cluster-43232.71914,Cluster-43232.79630,Cluster-43232.82934,Cluster-43232.91168,Cluster-43232.99456,Cluster-43232.16909,Cluster-43232.96453,Cluster-43232.105700,Cluster-43232.93405,Cluster-43232.79296,Cluster-6844.1,C…
BP	GO:0030198	extracellular matrix organization	1|1312	42|85719	0.48059	0.79708	1	Cluster-43232.60687
BP	GO:0006464	cellular protein modification process	128|1312	6644|85719	0.48742	0.79866	128	Cluster-43232.85942,Cluster-43232.75130,Cluster-43232.111912,Cluster-43232.103734,Cluster-43232.30040,Cluster-43232.93206,Cluster-43232.72558,Cluster-43232.112106,Cluster-43232.110469,Cluster-43232.45106,Cluster-43232.86393,Cluster-43232.91041,Cluster-43232.97401,Cluster-43232.89201,Cluster-43232.79630,Cluster-43232.51705,Cluster-43232.76628,Cluster-43232.129956,Cluster-43232.130085,Cluster-43232…
BP	GO:0040007	growth	6|1312	315|85719	0.50508	0.80813	6	Cluster-43232.56558,Cluster-43232.101477,Cluster-43232.124908,Cluster-43232.34646,Cluster-43232.83353,Cluster-43232.63574
BP	GO:0022607	cellular component assembly	44|1312	2858|85719	0.51812	0.81935	44	Cluster-43232.80981,Cluster-43232.113422,Cluster-43232.107194,Cluster-43232.93129,Cluster-43232.16751,Cluster-43232.103925,Cluster-43232.49933,Cluster-43232.87919,Cluster-43232.98224,Cluster-43232.50249,Cluster-43232.116614,Cluster-43232.78837,Cluster-43232.97044,Cluster-43232.68034,Cluster-43232.68223,Cluster-43232.92161,Cluster-43232.38414,Cluster-43232.36862,Cluster-43232.73595,Cluster-43232.9…
BP	GO:0007009	plasma membrane organization	2|1312	90|85719	0.54213	0.83784	2	Cluster-43232.50249,Cluster-43232.94256
BP	GO:0009056	catabolic process	58|1312	3596|85719	0.56584	0.85275	58	Cluster-43232.93517,Cluster-43232.119511,Cluster-43232.59050,Cluster-43232.93129,Cluster-43232.35280,Cluster-43232.85512,Cluster-43232.104457,Cluster-43232.104456,Cluster-43232.85223,Cluster-43232.45106,Cluster-43232.87919,Cluster-43232.67668,Cluster-43232.66776,Cluster-43232.81487,Cluster-43232.49933,Cluster-43232.14081,Cluster-43232.100901,Cluster-43232.14082,Cluster-43232.55598,Cluster-43232.9…
BP	GO:0008283	cell proliferation	5|1312	292|85719	0.58313	0.85275	5	Cluster-43232.56558,Cluster-43232.34646,Cluster-43232.124908,Cluster-43232.83353,Cluster-43232.63574
BP	GO:0006520	cellular amino acid metabolic process	53|1312	3341|85719	0.60251	0.86254	53	Cluster-43232.79386,Cluster-43232.75330,Cluster-43232.47867,Cluster-43232.54905,Cluster-43232.58209,Cluster-43232.99792,Cluster-43232.15972,Cluster-43232.58119,Cluster-43232.67668,Cluster-43232.71620,Cluster-43232.130203,Cluster-43232.71914,Cluster-43232.128856,Cluster-43232.80136,Cluster-43232.8237,Cluster-43232.14081,Cluster-43232.118597,Cluster-43232.14082,Cluster-43232.55598,Cluster-43232.970…
BP	GO:0032196	transposition	7|1312	389|85719	0.64039	0.88444	7	Cluster-43232.99482,Cluster-43232.98224,Cluster-43232.85283,Cluster-43232.58921,Cluster-43232.58441,Cluster-43232.104292,Cluster-43232.90449
BP	GO:0002376	immune system process	13|1312	945|85719	0.64095	0.88444	13	Cluster-43232.134164,Cluster-43232.96316,Cluster-43232.62602,Cluster-43232.90058,Cluster-43232.14339,Cluster-43994.0,Cluster-43232.71831,Cluster-43232.77485,Cluster-43232.103924,Cluster-43232.63210,Cluster-43232.26915,Cluster-43232.137074,Cluster-43232.124908
BP	GO:0007005	mitochondrion organization	7|1312	505|85719	0.64885	0.88444	7	Cluster-43232.92381,Cluster-43232.93058,Cluster-43232.99821,Cluster-43232.117729,Cluster-43232.59557,Cluster-43232.101170,Cluster-43232.99614
BP	GO:0009058	biosynthetic process	337|1312	21942|85719	0.65032	0.88444	337	Cluster-43232.75330,Cluster-43232.8237,Cluster-43232.54905,Cluster-43232.70038,Cluster-43232.106131,Cluster-43232.97044,Cluster-43232.102521,Cluster-43232.30040,Cluster-43232.77877,Cluster-43232.105388,Cluster-43232.104948,Cluster-43232.65047,Cluster-43232.103870,Cluster-43232.82005,Cluster-43232.133944,Cluster-43232.102873,Cluster-43232.132475,Cluster-43232.101650,Cluster-43232.28869,Cluster-508…
BP	GO:0065003	protein-containing complex assembly	29|1312	2005|85719	0.68832	0.92685	29	Cluster-43232.80981,Cluster-43232.107194,Cluster-43232.93129,Cluster-43232.16751,Cluster-43232.103925,Cluster-43232.49933,Cluster-43232.116614,Cluster-43232.78837,Cluster-43232.97044,Cluster-43232.68034,Cluster-43232.92161,Cluster-43232.103396,Cluster-43232.94354,Cluster-43232.58626,Cluster-43232.93112,Cluster-43232.95463,Cluster-43232.93405,Cluster-43232.97042,Cluster-43232.18036,Cluster-43232.5…
BP	GO:0048646	anatomical structure formation involved in morphogenesis	3|1312	270|85719	0.72849	0.96189	3	Cluster-43232.55598,Cluster-43232.38902,Cluster-43232.128640
BP	GO:0022618	ribonucleoprotein complex assembly	1|1312	97|85719	0.75043	0.98133	1	Cluster-43232.54698
BP	GO:0006457	protein folding	6|1312	536|85719	0.78915	0.98438	6	Cluster-43232.61859,Cluster-43232.54698,Cluster-43232.92161,Cluster-43232.98057,Cluster-43232.73482,Cluster-43232.73565
BP	GO:0007267	cell-cell signaling	4|1312	304|85719	0.79101	0.98438	4	Cluster-43232.65603,Cluster-43232.57016,Cluster-43232.95385,Cluster-43232.94212
BP	GO:0006091	generation of precursor metabolites and energy	28|1312	2042|85719	0.79562	0.98438	28	Cluster-43232.85924,Cluster-43232.56558,Cluster-43232.27892,Cluster-43232.72247,Cluster-43232.90664,Cluster-43232.50295,Cluster-43232.107458,Cluster-43232.101650,Cluster-43232.81000,Cluster-43232.118025,Cluster-43232.92381,Cluster-43232.101586,Cluster-43232.77148,Cluster-43232.19778,Cluster-43232.90840,Cluster-43232.75985,Cluster-43232.93501,Cluster-43232.94840,Cluster-43232.48193,Cluster-43232.5…
BP	GO:0051604	protein maturation	10|1312	874|85719	0.79803	0.98438	10	Cluster-50212.0,Cluster-9976.0,Cluster-43232.71814,Cluster-43232.116383,Cluster-43232.117261,Cluster-43232.106685,Cluster-43232.119293,Cluster-43232.118937,Cluster-43232.80297,Cluster-43232.78220
BP	GO:0015979	photosynthesis	13|1312	1038|85719	0.84884	0.99997	13	Cluster-43232.53866,Cluster-43232.85924,Cluster-43232.62899,Cluster-43232.71576,Cluster-43232.81668,Cluster-43232.73643,Cluster-43232.72247,Cluster-43232.122116,Cluster-43232.56758,Cluster-43232.51245,Cluster-43232.52437,Cluster-43232.33158,Cluster-43232.21947
BP	GO:0051186	cofactor metabolic process	29|1312	2216|85719	0.8724	0.99997	29	Cluster-43232.79386,Cluster-43232.70038,Cluster-43232.34332,Cluster-43232.77877,Cluster-43232.35843,Cluster-43232.101650,Cluster-43232.8458,Cluster-43232.7633,Cluster-43232.77148,Cluster-43232.79633,Cluster-43232.120510,Cluster-43232.58119,Cluster-43232.98240,Cluster-43232.41050,Cluster-43232.65241,Cluster-43232.16843,Cluster-43232.50344,Cluster-43232.75985,Cluster-43232.85370,Cluster-43232.98443…
BP	GO:0030154	cell differentiation	8|1312	792|85719	0.8878	0.99997	8	Cluster-43232.82752,Cluster-43232.58119,Cluster-43232.55598,Cluster-43232.90664,Cluster-43232.38902,Cluster-43232.62342,Cluster-43232.128640,Cluster-43232.56000
BP	GO:0006629	lipid metabolic process	42|1312	3177|85719	0.96118	0.99997	42	Cluster-43232.79386,Cluster-43232.33765,Cluster-43232.75274,Cluster-43232.31794,Cluster-43232.57888,Cluster-43232.17791,Cluster-43232.29568,Cluster-43232.57506,Cluster-43232.84132,Cluster-43232.65047,Cluster-43232.86393,Cluster-43232.62442,Cluster-43232.45451,Cluster-43232.79630,Cluster-43232.85512,Cluster-43232.90411,Cluster-43232.80039,Cluster-43232.50344,Cluster-43232.62658,Cluster-43232.75985…
BP	GO:0019748	secondary metabolic process	2|1312	343|85719	0.96176	0.99997	2	Cluster-43232.55108,Cluster-43994.0
BP	GO:0006605	protein targeting	5|1312	589|85719	0.96346	0.99997	5	Cluster-43232.86524,Cluster-43232.60952,Cluster-43232.126531,Cluster-43232.42629,Cluster-43232.10358
BP	GO:0006790	sulfur compound metabolic process	5|1312	644|85719	0.97234	0.99997	5	Cluster-43232.47867,Cluster-43232.98443,Cluster-43232.34332,Cluster-43232.50344,Cluster-43232.98613
BP	GO:0006412	translation	41|1312	4580|85719	0.99906	0.99997	41	Cluster-43232.99482,Cluster-43232.75330,Cluster-43232.82435,Cluster-43232.99792,Cluster-43232.126555,Cluster-43232.72247,Cluster-43232.124439,Cluster-43232.49933,Cluster-43232.71620,Cluster-43232.57682,Cluster-43232.80136,Cluster-43232.68200,Cluster-43232.58119,Cluster-43232.130203,Cluster-43232.92421,Cluster-43232.36887,Cluster-43232.93730,Cluster-43232.100158,Cluster-43232.66227,Cluster-43232.9…
BP	GO:0042254	ribosome biogenesis	29|1312	3872|85719	0.99972	0.99997	29	Cluster-43232.93517,Cluster-43232.32302,Cluster-43232.82435,Cluster-43232.126555,Cluster-43232.72247,Cluster-43232.124439,Cluster-43232.49933,Cluster-994.0,Cluster-43232.63407,Cluster-43232.57682,Cluster-43232.68200,Cluster-43232.70719,Cluster-43232.54275,Cluster-43232.93730,Cluster-43232.100158,Cluster-43232.66227,Cluster-43232.77744,Cluster-43232.93058,Cluster-43232.57486,Cluster-43232.27183,Cl…
CC	GO:0005856	cytoskeleton	66|1312	1923|85719	2.3703e-08	1.6118e-06	66	Cluster-43232.65429,Cluster-43232.126531,Cluster-43232.129175,Cluster-43232.113422,Cluster-43232.92161,Cluster-43232.97044,Cluster-43232.115478,Cluster-43232.27180,Cluster-43232.27181,Cluster-43232.83197,Cluster-43232.79842,Cluster-43232.121421,Cluster-43232.101203,Cluster-43232.108181,Cluster-43232.110120,Cluster-43232.110121,Cluster-43232.61845,Cluster-43232.116614,Cluster-43232.93405,Cluster-4…
CC	GO:0005694	chromosome	75|1312	2842|85719	7.4366e-05	0.0020228	75	Cluster-43232.85942,Cluster-43232.83520,Cluster-43232.83204,Cluster-43232.55954,Cluster-43232.116143,Cluster-43232.118545,Cluster-43232.65750,Cluster-43232.85672,Cluster-43232.23211,Cluster-43232.80705,Cluster-43232.49593,Cluster-43232.118628,Cluster-43232.89982,Cluster-43232.3519,Cluster-43232.84745,Cluster-43232.92185,Cluster-43232.121421,Cluster-43232.82005,Cluster-43232.110469,Cluster-43232.9…
CC	GO:0005622	intracellular	464|1312	26103|85719	0.00024628	0.0047849	464	Cluster-43232.85942,Cluster-43232.102521,Cluster-43232.119511,Cluster-43232.27180,Cluster-43232.57506,Cluster-43232.84745,Cluster-43232.126531,Cluster-43232.94993,Cluster-50814.0,Cluster-43232.94587,Cluster-43232.90360,Cluster-43232.63337,Cluster-43232.58974,Cluster-43232.36113,Cluster-43232.45451,Cluster-43232.82934,Cluster-43232.68034,Cluster-43232.56000,Cluster-43232.106685,Cluster-43232.83047…
CC	GO:0005623	cell	498|1312	28601|85719	0.00056981	0.0086105	498	Cluster-43232.85942,Cluster-43232.102521,Cluster-43232.119511,Cluster-43232.44861,Cluster-43232.27180,Cluster-43232.57506,Cluster-43232.84745,Cluster-43232.126531,Cluster-43232.94993,Cluster-50814.0,Cluster-43232.94587,Cluster-43232.90360,Cluster-43232.63337,Cluster-43232.58974,Cluster-43232.36113,Cluster-43232.45451,Cluster-43232.82934,Cluster-43232.68034,Cluster-43232.56000,Cluster-43232.106685…
CC	GO:0043226	organelle	355|1312	19769|85719	0.00072875	0.009911	355	Cluster-43232.85942,Cluster-43232.102521,Cluster-43232.126531,Cluster-43232.27180,Cluster-43232.57506,Cluster-43232.84745,Cluster-43232.94993,Cluster-43232.94587,Cluster-43232.63337,Cluster-43232.14339,Cluster-43232.56000,Cluster-43232.106685,Cluster-43232.124299,Cluster-43232.81372,Cluster-43232.54824,Cluster-43232.45274,Cluster-43232.27181,Cluster-43232.55520,Cluster-43232.90620,Cluster-43232.2…
CC	GO:0032991	protein-containing complex	360|1312	20142|85719	0.0019328	0.021905	360	Cluster-43232.85942,Cluster-43232.119511,Cluster-43232.27180,Cluster-43232.57506,Cluster-43232.84745,Cluster-43232.126531,Cluster-50814.0,Cluster-43232.90360,Cluster-43232.58974,Cluster-43232.36113,Cluster-43232.45451,Cluster-43232.82934,Cluster-43232.68034,Cluster-43232.26748,Cluster-43232.106685,Cluster-43232.83047,Cluster-43232.124299,Cluster-43232.52022,Cluster-43944.0,Cluster-43232.27181,Clu…
CC	GO:0005634	nucleus	148|1312	8090|85719	0.058124	0.30403	148	Cluster-43232.102521,Cluster-43232.83520,Cluster-43232.57506,Cluster-43232.118055,Cluster-43232.103870,Cluster-43232.82005,Cluster-43232.110469,Cluster-43232.133944,Cluster-43232.28869,Cluster-43232.94587,Cluster-43232.98224,Cluster-714.0,Cluster-43232.126106,Cluster-43232.89201,Cluster-43232.14339,Cluster-43232.96736,Cluster-43232.124955,Cluster-43232.80297,Cluster-43232.100158,Cluster-43232.122…
CC	GO:0005794	Golgi apparatus	15|1312	612|85719	0.11191	0.44809	15	Cluster-43232.93501,Cluster-43232.84248,Cluster-43232.75124,Cluster-43232.100247,Cluster-43232.101341,Cluster-43232.70082,Cluster-43232.82934,Cluster-43232.91469,Cluster-43232.94682,Cluster-43232.90930,Cluster-43232.84245,Cluster-43232.62658,Cluster-43232.143720,Cluster-43232.76169,Cluster-43232.45106
CC	GO:0005829	cytosol	7|1312	238|85719	0.12158	0.44809	7	Cluster-43232.90360,Cluster-43232.101201,Cluster-43232.71972,Cluster-43232.104948,Cluster-43232.97810,Cluster-43232.101650,Cluster-43232.50707
CC	GO:0005783	endoplasmic reticulum	37|1312	1925|85719	0.12253	0.44809	37	Cluster-43232.63337,Cluster-43232.84279,Cluster-43232.78195,Cluster-43232.30105,Cluster-43232.79842,Cluster-43232.104012,Cluster-43232.94993,Cluster-43232.98818,Cluster-43232.71814,Cluster-43232.10358,Cluster-43232.108747,Cluster-43232.104040,Cluster-43232.76628,Cluster-43232.119293,Cluster-43232.80297,Cluster-43232.100409,Cluster-43232.92340,Cluster-43232.106685,Cluster-43232.55520,Cluster-43232…
CC	GO:0005773	vacuole	6|1312	179|85719	0.148	0.49093	6	Cluster-43232.93501,Cluster-43232.73204,Cluster-43232.13277,Cluster-43232.92381,Cluster-43232.105700,Cluster-43232.75644
CC	GO:0005635	nuclear envelope	5|1312	168|85719	0.15655	0.50692	5	Cluster-43232.80297,Cluster-43232.92673,Cluster-43232.95533,Cluster-43232.84969,Cluster-43232.83257
CC	GO:0005886	plasma membrane	35|1312	1939|85719	0.16858	0.51665	35	Cluster-43232.97638,Cluster-43232.132003,Cluster-43232.101341,Cluster-43232.57016,Cluster-43232.60563,Cluster-43232.107219,Cluster-43232.71914,Cluster-43232.55598,Cluster-43232.77734,Cluster-43232.59036,Cluster-43232.118937,Cluster-43232.55595,Cluster-43232.94840,Cluster-43232.93112,Cluster-43232.82031,Cluster-43232.33779,Cluster-43232.94212,Cluster-43232.55108,Cluster-43232.81965,Cluster-43232.5…
CC	GO:0000229	cytoplasmic chromosome	1|1312	15|85719	0.17431	0.51665	1	Cluster-43232.92381
CC	GO:0005730	nucleolus	21|1312	999|85719	0.20796	0.57664	21	Cluster-43232.94354,Cluster-43232.55611,Cluster-43232.93058,Cluster-43232.36855,Cluster-43232.93112,Cluster-43232.86216,Cluster-43232.84279,Cluster-43232.134613,Cluster-43232.98632,Cluster-43232.56448,Cluster-43232.79993,Cluster-43232.1271,Cluster-43232.116143,Cluster-43232.103870,Cluster-43232.68387,Cluster-43232.133944,Cluster-43232.58689,Cluster-43232.56754,Cluster-43232.106343,Cluster-43232.7…
CC	GO:0005811	lipid droplet	2|1312	57|85719	0.21088	0.57664	2	Cluster-43232.15515,Cluster-43232.7448
CC	GO:0005615	extracellular space	12|1312	567|85719	0.23598	0.59519	12	Cluster-43232.79945,Cluster-43232.53367,Cluster-43232.93405,Cluster-43232.97042,Cluster-43232.18036,Cluster-43232.68034,Cluster-43232.80039,Cluster-43232.104457,Cluster-43232.104456,Cluster-43232.77550,Cluster-43232.77551,Cluster-43232.49933
CC	GO:0005929	cilium	9|1312	450|85719	0.24581	0.59697	9	Cluster-43232.93517,Cluster-43232.134164,Cluster-43232.97044,Cluster-43232.97042,Cluster-43232.68861,Cluster-43232.68034,Cluster-43232.73482,Cluster-43232.43439,Cluster-43232.40146
CC	GO:0005777	peroxisome	4|1312	169|85719	0.25217	0.60167	4	Cluster-43232.80297,Cluster-43232.68034,Cluster-43232.50344,Cluster-43232.120284
CC	GO:0031410	cytoplasmic vesicle	13|1312	627|85719	0.2826	0.6242	13	Cluster-43232.4771,Cluster-44233.0,Cluster-43232.98443,Cluster-43232.75124,Cluster-43232.107249,Cluster-43232.85888,Cluster-43232.107188,Cluster-43232.101341,Cluster-43232.82934,Cluster-43232.94682,Cluster-43232.51613,Cluster-43232.56758,Cluster-43232.61317
CC	GO:0005654	nucleoplasm	29|1312	1714|85719	0.33333	0.67236	29	Cluster-43232.69814,Cluster-43232.57506,Cluster-43232.3519,Cluster-43232.82005,Cluster-43232.110469,Cluster-43232.28869,Cluster-43232.116922,Cluster-43232.98224,Cluster-714.0,Cluster-43232.103358,Cluster-43232.4850,Cluster-43232.58119,Cluster-43232.79993,Cluster-43232.92426,Cluster-43232.79122,Cluster-43232.80297,Cluster-43232.90797,Cluster-43232.26748,Cluster-43232.92616,Cluster-48903.0,Cluster-…
CC	GO:0000228	nuclear chromosome	13|1312	705|85719	0.40109	0.74724	13	Cluster-43232.61845,Cluster-43232.83520,Cluster-43232.110469,Cluster-43232.54521,Cluster-43232.109392,Cluster-43232.57506,Cluster-43232.149299,Cluster-43232.69067,Cluster-43232.77550,Cluster-43232.79122,Cluster-43232.53275,Cluster-43232.118336,Cluster-43232.100158
CC	GO:0005576	extracellular region	57|1312	3635|85719	0.55048	0.84118	57	Cluster-43232.77528,Cluster-43232.106748,Cluster-43232.99671,Cluster-43232.95191,Cluster-43232.94205,Cluster-43232.61124,Cluster-43232.73643,Cluster-43232.49475,Cluster-43232.104457,Cluster-43232.104456,Cluster-43232.75934,Cluster-43232.100820,Cluster-43232.137074,Cluster-43232.26915,Cluster-43232.88134,Cluster-43232.68572,Cluster-43232.35280,Cluster-43232.78058,Cluster-43232.49933,Cluster-43232.…
CC	GO:0009536	plastid	3|1312	165|85719	0.57854	0.85275	3	Cluster-43232.93730,Cluster-43232.107249,Cluster-43232.71972
CC	GO:0005815	microtubule organizing center	3|1312	293|85719	0.78276	0.98438	3	Cluster-43232.97044,Cluster-43232.68034,Cluster-43232.97042
CC	GO:0030312	external encapsulating structure	6|1312	574|85719	0.81032	0.98438	6	Cluster-43232.102521,Cluster-43232.39393,Cluster-43232.69468,Cluster-43232.10293,Cluster-43232.55598,Cluster-43232.44861
CC	GO:0009579	thylakoid	12|1312	932|85719	0.8146	0.98438	12	Cluster-43232.85924,Cluster-43232.62899,Cluster-43232.71576,Cluster-43232.60432,Cluster-43232.117761,Cluster-43232.72247,Cluster-43232.122116,Cluster-43232.52437,Cluster-43232.51245,Cluster-43232.33158,Cluster-43232.93129,Cluster-43232.21947
CC	GO:0005618	cell wall	3|1312	296|85719	0.8179	0.98438	3	Cluster-43232.102521,Cluster-43232.39393,Cluster-43232.44861
CC	GO:0005737	cytoplasm	168|1312	12188|85719	0.86004	0.99997	168	Cluster-43232.83324,Cluster-43232.113422,Cluster-43232.56558,Cluster-43232.135475,Cluster-43232.78195,Cluster-43232.72247,Cluster-43232.104948,Cluster-43232.94993,Cluster-43232.98818,Cluster-43232.51933,Cluster-43232.45106,Cluster-43232.120284,Cluster-43232.90360,Cluster-43232.92381,Cluster-43232.36113,Cluster-43232.45451,Cluster-43232.68200,Cluster-43232.82934,Cluster-43232.118336,Cluster-43232.…
CC	GO:0005768	endosome	1|1312	124|85719	0.89618	0.99997	1	Cluster-43232.85888
CC	GO:0005739	mitochondrion	24|1312	2244|85719	0.95539	0.99997	24	Cluster-43232.56558,Cluster-43232.117553,Cluster-43232.85922,Cluster-43232.99671,Cluster-43232.59557,Cluster-43232.90664,Cluster-45644.0,Cluster-43232.49933,Cluster-43232.92381,Cluster-43232.71972,Cluster-43232.86524,Cluster-43232.69623,Cluster-43232.134613,Cluster-43232.94840,Cluster-43232.96453,Cluster-43232.66061,Cluster-43232.93058,Cluster-43232.99821,Cluster-43232.85114,Cluster-43232.101170,…
CC	GO:0005840	ribosome	25|1312	3847|85719	0.99997	0.99997	25	Cluster-43232.82435,Cluster-43232.126555,Cluster-43232.72247,Cluster-43232.124439,Cluster-43232.49933,Cluster-994.0,Cluster-43232.57682,Cluster-43232.68200,Cluster-43232.58119,Cluster-43232.36887,Cluster-43232.93730,Cluster-43232.100158,Cluster-43232.66227,Cluster-43232.99482,Cluster-43232.77744,Cluster-43232.57486,Cluster-43232.51933,Cluster-43232.40119,Cluster-43232.32204,Cluster-43232.69562,Cl…
MF	GO:0008092	cytoskeletal protein binding	62|1312	1102|85719	1.1388e-15	1.5488e-13	62	Cluster-43232.92232,Cluster-43232.129175,Cluster-43232.113422,Cluster-43232.99821,Cluster-43232.92161,Cluster-43232.85672,Cluster-43232.76548,Cluster-43232.113653,Cluster-43232.115478,Cluster-43232.27180,Cluster-43232.27181,Cluster-43232.83197,Cluster-43232.96453,Cluster-43232.121421,Cluster-43232.127669,Cluster-43232.30715,Cluster-43232.87625,Cluster-43232.110121,Cluster-43232.70410,Cluster-4323…
MF	GO:0016887	ATPase activity	67|1312	1898|85719	7.0959e-06	0.00032168	67	Cluster-43232.57526,Cluster-43232.57525,Cluster-43232.79630,Cluster-43232.98385,Cluster-43232.31794,Cluster-43232.65750,Cluster-43232.107980,Cluster-43232.117553,Cluster-43232.127739,Cluster-43232.35092,Cluster-43232.89982,Cluster-43232.16751,Cluster-43232.126531,Cluster-43232.54698,Cluster-43232.75428,Cluster-43232.50295,Cluster-43232.108181,Cluster-43232.102873,Cluster-43232.122163,Cluster-4323…
MF	GO:0043167	ion binding	447|1312	21390|85719	1.9407e-05	0.00065984	447	Cluster-43232.102521,Cluster-43232.126531,Cluster-43232.57505,Cluster-43232.27180,Cluster-43232.57506,Cluster-43232.16061,Cluster-43232.84745,Cluster-43232.104948,Cluster-43232.94587,Cluster-43232.86393,Cluster-43232.86391,Cluster-43232.90360,Cluster-43232.97401,Cluster-43232.101919,Cluster-43232.55159,Cluster-43232.129956,Cluster-43232.75044,Cluster-43232.124299,Cluster-43232.74911,Cluster-43232…
MF	GO:0003677	DNA binding	203|1312	9623|85719	0.00044119	0.0075002	203	Cluster-43232.83520,Cluster-43232.126531,Cluster-43232.126534,Cluster-43232.107781,Cluster-43232.93129,Cluster-43232.27183,Cluster-43232.57506,Cluster-43232.16061,Cluster-43232.92185,Cluster-43232.85451,Cluster-43232.103870,Cluster-43232.82005,Cluster-43232.110469,Cluster-43232.110468,Cluster-43232.102873,Cluster-43232.82009,Cluster-43232.98224,Cluster-37743.4,Cluster-43232.92381,Cluster-43232.71…
MF	GO:0004386	helicase activity	37|1312	1054|85719	0.00089704	0.011091	37	Cluster-43232.83204,Cluster-43232.55954,Cluster-43232.126534,Cluster-43232.118545,Cluster-43232.65750,Cluster-43232.16751,Cluster-43232.27181,Cluster-43232.98385,Cluster-43232.84745,Cluster-43232.121421,Cluster-43232.82005,Cluster-43232.107219,Cluster-43232.16477,Cluster-43232.101586,Cluster-43232.47028,Cluster-43232.81743,Cluster-43232.92161,Cluster-43232.60952,Cluster-43232.114002,Cluster-43232…
MF	GO:0016779	nucleotidyltransferase activity	43|1312	1698|85719	0.014813	0.1185	43	Cluster-43232.92184,Cluster-43232.92185,Cluster-43232.118545,Cluster-43232.108931,Cluster-43232.103870,Cluster-43232.82005,Cluster-43232.72308,Cluster-43232.106343,Cluster-50814.0,Cluster-43232.80101,Cluster-43232.101586,Cluster-43232.105392,Cluster-43232.55736,Cluster-43232.20458,Cluster-43232.79993,Cluster-43232.55611,Cluster-43232.83389,Cluster-43232.134613,Cluster-43232.49182,Cluster-43232.10…
MF	GO:0019899	enzyme binding	17|1312	556|85719	0.021785	0.14814	17	Cluster-43232.73204,Cluster-43232.92368,Cluster-43232.75130,Cluster-43232.92381,Cluster-43232.117581,Cluster-43232.99434,Cluster-43232.45443,Cluster-43232.35033,Cluster-43232.117580,Cluster-43232.61074,Cluster-43232.88023,Cluster-43232.103396,Cluster-43232.36862,Cluster-43232.40146,Cluster-43232.103766,Cluster-43232.81148,Cluster-43232.98677
MF	GO:0016874	ligase activity	28|1312	1182|85719	0.030522	0.18868	28	Cluster-43232.79386,Cluster-43232.75330,Cluster-43232.54905,Cluster-43232.34332,Cluster-43232.99792,Cluster-43232.82005,Cluster-43232.84132,Cluster-43232.71620,Cluster-43232.45451,Cluster-43232.80136,Cluster-43232.130203,Cluster-43232.69146,Cluster-43232.92421,Cluster-43232.129402,Cluster-43232.88429,Cluster-43232.99789,Cluster-43232.78086,Cluster-43232.78084,Cluster-43232.84488,Cluster-43232.775…
MF	GO:0008289	lipid binding	16|1312	677|85719	0.076725	0.37266	16	Cluster-43232.121046,Cluster-43232.96453,Cluster-43232.81487,Cluster-43232.17336,Cluster-43232.93058,Cluster-43232.57505,Cluster-43232.33494,Cluster-46916.0,Cluster-43232.121048,Cluster-43232.99671,Cluster-43232.123452,Cluster-43232.36862,Cluster-43232.74319,Cluster-43232.30715,Cluster-43232.90797,Cluster-43232.65606
MF	GO:0003924	GTPase activity	36|1312	1512|85719	0.086754	0.39576	36	Cluster-43232.57525,Cluster-43232.98385,Cluster-43232.81328,Cluster-43232.65020,Cluster-43232.89982,Cluster-43232.16751,Cluster-43232.82989,Cluster-43232.101170,Cluster-43232.79630,Cluster-43232.45094,Cluster-43232.112436,Cluster-43232.63187,Cluster-43232.80297,Cluster-43232.92340,Cluster-43232.87653,Cluster-43232.105585,Cluster-43232.87652,Cluster-43232.93058,Cluster-43232.82011,Cluster-43232.99…
MF	GO:0004871	signal transducer activity	26|1312	1200|85719	0.098123	0.43048	26	Cluster-43232.85942,Cluster-43232.79842,Cluster-43232.94419,Cluster-43232.108181,Cluster-43232.24737,Cluster-43232.77327,Cluster-43232.68200,Cluster-43232.38285,Cluster-43232.109858,Cluster-43232.41839,Cluster-43232.96099,Cluster-43232.66776,Cluster-43232.49571,Cluster-43232.99083,Cluster-43232.92159,Cluster-43232.84969,Cluster-43232.101201,Cluster-43232.124299,Cluster-43232.59541,Cluster-43232.3…
MF	GO:0008168	methyltransferase activity	37|1312	1819|85719	0.11981	0.44809	37	Cluster-43232.85942,Cluster-43232.82752,Cluster-43232.82929,Cluster-43232.59728,Cluster-43232.80705,Cluster-43232.118628,Cluster-43232.35843,Cluster-43232.21003,Cluster-43232.132475,Cluster-43232.67668,Cluster-43232.70123,Cluster-43232.33240,Cluster-43232.98240,Cluster-43232.70719,Cluster-43232.36916,Cluster-43232.106131,Cluster-43232.99128,Cluster-43232.96283,Cluster-43232.36855,Cluster-43232.12…
MF	GO:0016301	kinase activity	107|1312	4696|85719	0.12866	0.44809	107	Cluster-43232.85942,Cluster-43232.85512,Cluster-43232.72558,Cluster-43232.112106,Cluster-43232.63068,Cluster-43232.108181,Cluster-43232.45106,Cluster-43232.86393,Cluster-43232.97401,Cluster-43232.79630,Cluster-43232.68200,Cluster-43232.14082,Cluster-43232.109858,Cluster-43232.129956,Cluster-43232.99614,Cluster-43232.34307,Cluster-43232.124299,Cluster-43232.107188,Cluster-43232.82501,Cluster-43232…
MF	GO:0003729	mRNA binding	4|1312	133|85719	0.16785	0.51665	4	Cluster-43232.105668,Cluster-43232.54698,Cluster-43232.105185,Cluster-43232.82439
MF	GO:0016798	hydrolase activity, acting on glycosyl bonds	38|1312	2021|85719	0.22653	0.59246	38	Cluster-43232.59050,Cluster-43232.115688,Cluster-43232.81547,Cluster-43232.101691,Cluster-43232.101692,Cluster-43232.82007,Cluster-43232.118408,Cluster-43232.2029,Cluster-43232.88306,Cluster-43232.118025,Cluster-43232.64116,Cluster-43232.108747,Cluster-43232.87222,Cluster-43232.62062,Cluster-43232.97285,Cluster-43232.117883,Cluster-51233.0,Cluster-43232.86934,Cluster-43232.86278,Cluster-43232.106…
MF	GO:0004518	nuclease activity	41|1312	2269|85719	0.26255	0.61563	41	Cluster-43232.85696,Cluster-43232.93517,Cluster-43232.68936,Cluster-43232.106748,Cluster-43232.85045,Cluster-43232.103616,Cluster-43232.95660,Cluster-43232.16061,Cluster-43232.96031,Cluster-43232.66969,Cluster-43232.51719,Cluster-43232.100820,Cluster-43232.79534,Cluster-43232.81487,Cluster-43232.49933,Cluster-43232.68200,Cluster-43232.93846,Cluster-33593.0,Cluster-43232.83508,Cluster-43232.99671,…
MF	GO:0008134	transcription factor binding	19|1312	900|85719	0.28456	0.6242	19	Cluster-43232.94354,Cluster-43232.80705,Cluster-43232.81443,Cluster-43232.87977,Cluster-43232.101586,Cluster-43232.84279,Cluster-43232.122163,Cluster-43232.97042,Cluster-43232.73482,Cluster-43232.1271,Cluster-43232.81743,Cluster-43232.93406,Cluster-43232.115309,Cluster-43944.0,Cluster-43232.73595,Cluster-43232.102873,Cluster-43232.76169,Cluster-43232.52081,Cluster-43232.107862
MF	GO:0016853	isomerase activity	19|1312	1093|85719	0.3066	0.64242	19	Cluster-43232.66347,Cluster-43232.86393,Cluster-43232.81130,Cluster-43232.126850,Cluster-43232.72333,Cluster-43232.88801,Cluster-43232.107980,Cluster-43232.79386,Cluster-43232.83223,Cluster-43232.86162,Cluster-43232.47867,Cluster-43232.133639,Cluster-43232.16725,Cluster-43232.110757,Cluster-43232.100110,Cluster-43232.117803,Cluster-43232.75985,Cluster-43232.21483,Cluster-43232.98071
MF	GO:0000988	transcription factor activity, protein binding	20|1312	1102|85719	0.30704	0.64242	20	Cluster-43232.92616,Cluster-43232.98224,Cluster-43232.103358,Cluster-43232.99653,Cluster-43232.58119,Cluster-43232.97687,Cluster-43232.45509,Cluster-43232.93846,Cluster-43232.100984,Cluster-43232.73591,Cluster-43232.79844,Cluster-43232.87154,Cluster-43232.113455,Cluster-43232.78668,Cluster-43232.82005,Cluster-43232.62342,Cluster-43232.117261,Cluster-43232.100820,Cluster-43232.28869,Cluster-43232.…
MF	GO:0003700	DNA binding transcription factor activity	47|1312	2794|85719	0.33313	0.67236	47	Cluster-43232.98179,Cluster-43232.102521,Cluster-43232.101477,Cluster-43232.82388,Cluster-43232.97687,Cluster-43232.113520,Cluster-43232.79844,Cluster-43232.104457,Cluster-48394.0,Cluster-43232.30715,Cluster-43232.100820,Cluster-43232.125522,Cluster-43232.91504,Cluster-43232.39393,Cluster-43232.73316,Cluster-43232.98246,Cluster-43232.50342,Cluster-43232.77485,Cluster-43232.65246,Cluster-43232.503…
MF	GO:0008565	protein transporter activity	2|1312	76|85719	0.35783	0.6759	2	Cluster-43232.135598,Cluster-43232.71972
MF	GO:0016757	transferase activity, transferring glycosyl groups	36|1312	1879|85719	0.40674	0.74752	36	Cluster-43232.84729,Cluster-43232.117338,Cluster-43232.30040,Cluster-43232.104012,Cluster-43232.73550,Cluster-43232.23884,Cluster-43232.101470,Cluster-43232.85996,Cluster-43232.99696,Cluster-43232.8237,Cluster-43232.132490,Cluster-43232.59036,Cluster-43232.25152,Cluster-43232.103019,Cluster-43232.40664,Cluster-43232.94840,Cluster-43232.82881,Cluster-43232.92362,Cluster-46302.0,Cluster-43232.73546…
MF	GO:0022857	transmembrane transporter activity	106|1312	6355|85719	0.4444	0.7558	106	Cluster-43232.82470,Cluster-43232.97638,Cluster-43232.93129,Cluster-43232.105636,Cluster-43232.105388,Cluster-43232.98818,Cluster-43232.75934,Cluster-43232.45106,Cluster-43232.92381,Cluster-43232.71914,Cluster-43232.62675,Cluster-43232.79630,Cluster-43232.82934,Cluster-43232.91168,Cluster-43232.90840,Cluster-43232.99456,Cluster-43232.96453,Cluster-43232.48193,Cluster-43232.93405,Cluster-43232.792…
MF	GO:0042393	histone binding	2|1312	103|85719	0.49358	0.79913	2	Cluster-43232.86377,Cluster-43232.96736
MF	GO:0003723	RNA binding	62|1312	3656|85719	0.52642	0.82291	62	Cluster-43232.118734,Cluster-43232.82439,Cluster-43232.98385,Cluster-43232.82103,Cluster-43232.107194,Cluster-43232.78195,Cluster-43232.76429,Cluster-43232.74772,Cluster-43232.16751,Cluster-43232.82272,Cluster-43232.94302,Cluster-43232.58119,Cluster-43232.124439,Cluster-43232.65512,Cluster-43232.81799,Cluster-43232.67853,Cluster-43232.65513,Cluster-43232.58974,Cluster-43232.16477,Cluster-43232.10…
MF	GO:0030674	protein binding, bridging	1|1312	63|85719	0.58279	0.85275	1	Cluster-43232.99512
MF	GO:0016791	phosphatase activity	13|1312	719|85719	0.59745	0.86254	13	Cluster-43232.85942,Cluster-43232.80439,Cluster-43232.92161,Cluster-43232.70181,Cluster-43232.35092,Cluster-43232.89368,Cluster-43232.33870,Cluster-43232.89982,Cluster-43232.112436,Cluster-43232.69914,Cluster-43232.82317,Cluster-43232.39858,Cluster-43232.103417
MF	GO:0051082	unfolded protein binding	7|1312	514|85719	0.61638	0.87321	7	Cluster-43232.93517,Cluster-43232.61859,Cluster-43232.98057,Cluster-43232.68034,Cluster-43232.73565,Cluster-43232.111463,Cluster-43232.107862
MF	GO:0032182	ubiquitin-like protein binding	2|1312	122|85719	0.72519	0.96189	2	Cluster-43232.98137,Cluster-43232.84468
MF	GO:0016746	transferase activity, transferring acyl groups	23|1312	1613|85719	0.76328	0.98438	23	Cluster-43232.75274,Cluster-43232.121648,Cluster-43232.66061,Cluster-43232.100820,Cluster-43232.116922,Cluster-43232.55598,Cluster-43232.86391,Cluster-43232.108473,Cluster-43232.46005,Cluster-43232.73590,Cluster-43232.111596,Cluster-43232.66227,Cluster-43232.98613,Cluster-43232.93058,Cluster-43232.2560,Cluster-43232.134403,Cluster-43232.92282,Cluster-43232.86934,Cluster-43232.65512,Cluster-43232.…
MF	GO:0016491	oxidoreductase activity	116|1312	7808|85719	0.82855	0.98845	116	Cluster-43232.1141,Cluster-43232.119511,Cluster-43232.70038,Cluster-43232.56558,Cluster-43232.93129,Cluster-43232.94182,Cluster-43232.120201,Cluster-43232.88227,Cluster-43232.8458,Cluster-43232.77148,Cluster-43232.79633,Cluster-43232.41050,Cluster-43232.90516,Cluster-43232.71119,Cluster-43232.90840,Cluster-43232.70268,Cluster-43232.69623,Cluster-43232.58468,Cluster-43232.67146,Cluster-43232.48431…
MF	GO:0019843	rRNA binding	1|1312	184|85719	0.92106	0.99997	1	Cluster-43232.93730
MF	GO:0016829	lyase activity	19|1312	1656|85719	0.93371	0.99997	19	Cluster-43232.81132,Cluster-43232.65821,Cluster-43232.81353,Cluster-43232.7633,Cluster-43232.71914,Cluster-43232.132003,Cluster-43232.36926,Cluster-43232.8237,Cluster-43232.107249,Cluster-43232.128856,Cluster-43232.118597,Cluster-43232.91454,Cluster-43232.51910,Cluster-43232.15972,Cluster-43232.62342,Cluster-43232.96099,Cluster-43232.60563,Cluster-43232.94988,Cluster-43232.99614
MF	GO:0008233	peptidase activity	54|1312	4071|85719	0.95593	0.99997	54	Cluster-44233.0,Cluster-43232.98878,Cluster-43232.33765,Cluster-43232.92483,Cluster-43232.55835,Cluster-43232.82218,Cluster-43232.98625,Cluster-43232.106823,Cluster-43232.73643,Cluster-43232.84051,Cluster-43232.66924,Cluster-43232.91930,Cluster-43232.99021,Cluster-9976.0,Cluster-43232.86391,Cluster-43232.73316,Cluster-43232.91731,Cluster-43232.71914,Cluster-43232.31991,Cluster-43232.77327,Cluster…
MF	GO:0008135	translation factor activity, RNA binding	4|1312	567|85719	0.96895	0.99997	4	Cluster-43232.99482,Cluster-43232.64734,Cluster-43232.58119,Cluster-43232.36887
MF	GO:0005198	structural molecule activity	51|1312	4780|85719	0.97161	0.99997	51	Cluster-43232.83324,Cluster-43232.50363,Cluster-43232.113422,Cluster-43232.44861,Cluster-43232.32302,Cluster-43232.82435,Cluster-43232.101341,Cluster-43232.126555,Cluster-43232.72247,Cluster-43232.75124,Cluster-43232.92742,Cluster-43232.51933,Cluster-43232.124439,Cluster-43232.49933,Cluster-43232.95533,Cluster-43232.67668,Cluster-994.0,Cluster-43232.73590,Cluster-43232.58943,Cluster-43232.18683,C…
MF	GO:0030234	enzyme regulator activity	19|1312	1811|85719	0.98099	0.99997	19	Cluster-43232.99512,Cluster-43232.82218,Cluster-43232.54698,Cluster-43232.101201,Cluster-43232.33761,Cluster-43232.109419,Cluster-43232.94205,Cluster-43232.50604,Cluster-43232.110096,Cluster-43232.29602,Cluster-17505.1,Cluster-43232.96875,Cluster-43232.13380,Cluster-43232.149299,Cluster-43232.112433,Cluster-43232.73482,Cluster-43232.81353,Cluster-43232.65091,Cluster-43232.13277
MF	GO:0016810	hydrolase activity, acting on carbon-nitrogen (but not peptide) bonds	1|1312	266|85719	0.98552	0.99997	1	Cluster-43232.122123
MF	GO:0016765	transferase activity, transferring alkyl or aryl (other than methyl) groups	1|1312	274|85719	0.98831	0.99997	1	Cluster-43232.111912
MF	GO:0003735	structural constituent of ribosome	21|1312	3223|85719	0.99974	0.99997	21	Cluster-994.0,Cluster-43232.32204,Cluster-43232.77744,Cluster-43232.32302,Cluster-43232.57682,Cluster-43232.49933,Cluster-43232.82435,Cluster-43232.68200,Cluster-43232.126555,Cluster-43232.57486,Cluster-43232.72247,Cluster-43232.70652,Cluster-43232.58943,Cluster-43232.69562,Cluster-43232.124439,Cluster-43232.51933,Cluster-43232.93730,Cluster-43232.40119,Cluster-43232.100158,Cluster-43232.79075,Cl…

## Sheet: down
T2 vs. C2 DEGs
Category	ID	Description	GeneRatio	BgRatio	pvalue	padj	Count	geneID
BP	GO:0006412	translation	216|2117	4580|85719	1.8506e-19	8.081e-18	216	Cluster-43232.78212,Cluster-55396.0,Cluster-43232.26234,Cluster-2313.0,Cluster-3072.0,Cluster-2733.0,Cluster-43232.84984,Cluster-2200.4,Cluster-3271.0,Cluster-43232.86871,Cluster-43232.4444,Cluster-3010.0,Cluster-3102.0,Cluster-43232.81952,Cluster-43232.89111,Cluster-2681.0,Cluster-43232.143979,Cluster-2258.0,Cluster-2973.0,Cluster-43232.68055,Cluster-39668.0,Cluster-25629.0,Cluster-43232.77670,C…
BP	GO:0042254	ribosome biogenesis	181|2117	3872|85719	6.7378e-16	1.7653e-14	181	Cluster-43232.78212,Cluster-55396.0,Cluster-43232.26234,Cluster-43232.9107,Cluster-3072.0,Cluster-2733.0,Cluster-43232.84984,Cluster-43232.137371,Cluster-3271.0,Cluster-43232.86871,Cluster-43232.4444,Cluster-54286.0,Cluster-1841.0,Cluster-43232.82162,Cluster-2681.0,Cluster-2258.0,Cluster-39668.0,Cluster-25629.0,Cluster-43232.77670,Cluster-43232.38536,Cluster-43232.80855,Cluster-43232.70733,Cluste…
BP	GO:0005975	carbohydrate metabolic process	165|2117	4108|85719	1.871e-10	4.085e-09	165	Cluster-5178.0,Cluster-43232.137304,Cluster-43232.81186,Cluster-2001.0,Cluster-43232.8844,Cluster-43232.91876,Cluster-43232.91875,Cluster-43232.106190,Cluster-2653.0,Cluster-4195.0,Cluster-43232.88054,Cluster-43232.4606,Cluster-43232.130552,Cluster-43232.79341,Cluster-43232.5515,Cluster-3012.0,Cluster-43232.144696,Cluster-43232.79221,Cluster-3233.0,Cluster-1862.0,Cluster-43232.14952,Cluster-57228…
BP	GO:0055085	transmembrane transport	195|2117	5549|85719	8.419e-08	1.1029e-06	195	Cluster-43232.73060,Cluster-60664.0,Cluster-2655.0,Cluster-43232.80947,Cluster-2320.0,Cluster-3717.0,Cluster-43232.32502,Cluster-43232.75681,Cluster-2564.0,Cluster-43232.147534,Cluster-3037.0,Cluster-43232.91470,Cluster-2792.0,Cluster-43232.122502,Cluster-43232.60587,Cluster-43232.3912,Cluster-43232.71054,Cluster-1862.0,Cluster-34321.0,Cluster-43232.37158,Cluster-43232.82990,Cluster-43232.65850,C…
BP	GO:0044281	small molecule metabolic process	293|2117	9457|85719	1.83e-05	0.00018441	293	Cluster-5178.0,Cluster-43232.80714,Cluster-43232.61021,Cluster-43232.73124,Cluster-2239.0,Cluster-2320.0,Cluster-43232.22262,Cluster-43232.18026,Cluster-43232.17313,Cluster-3010.0,Cluster-43232.75681,Cluster-43232.64604,Cluster-3151.0,Cluster-43232.81952,Cluster-1873.0,Cluster-43232.87876,Cluster-43232.4606,Cluster-14745.0,Cluster-2564.0,Cluster-43232.73702,Cluster-43232.91470,Cluster-43232.68055…
BP	GO:0009056	catabolic process	127|2117	3596|85719	2.8702e-05	0.00026857	127	Cluster-5258.0,Cluster-43232.66532,Cluster-2239.0,Cluster-43232.91876,Cluster-43232.91875,Cluster-43232.74674,Cluster-2226.0,Cluster-1866.0,Cluster-43232.94872,Cluster-43232.81084,Cluster-43232.4606,Cluster-43232.79341,Cluster-43232.87308,Cluster-43232.52814,Cluster-43232.63165,Cluster-3383.0,Cluster-3201.0,Cluster-43232.133223,Cluster-2563.1,Cluster-43232.65610,Cluster-43232.79879,Cluster-2048.0…
BP	GO:0006091	generation of precursor metabolites and energy	80|2117	2042|85719	4.2478e-05	0.00036851	80	Cluster-43232.77756,Cluster-3658.0,Cluster-38642.0,Cluster-3191.0,Cluster-3227.0,Cluster-43232.69577,Cluster-2452.0,Cluster-43232.76170,Cluster-22577.0,Cluster-1909.0,Cluster-43232.18026,Cluster-2506.0,Cluster-29676.0,Cluster-4188.0,Cluster-3214.0,Cluster-1867.1,Cluster-3339.0,Cluster-14745.0,Cluster-3670.0,Cluster-43232.4606,Cluster-43232.79597,Cluster-2564.0,Cluster-3576.0,Cluster-3807.0,Cluste…
BP	GO:0009058	biosynthetic process	620|2117	21942|85719	4.7822e-05	0.00036851	620	Cluster-5178.0,Cluster-3072.0,Cluster-43232.9107,Cluster-2280.0,Cluster-2320.0,Cluster-3602.0,Cluster-43232.4444,Cluster-2490.0,Cluster-2504.0,Cluster-43232.10735,Cluster-3157.0,Cluster-43232.100745,Cluster-43232.70733,Cluster-3250.0,Cluster-43232.112397,Cluster-43232.65138,Cluster-43232.73019,Cluster-43232.65132,Cluster-1815.0,Cluster-3524.0,Cluster-43232.9021,Cluster-2519.0,Cluster-43232.88616,…
BP	GO:0051186	cofactor metabolic process	78|2117	2216|85719	0.0012512	0.0081954	78	Cluster-43232.80714,Cluster-5258.0,Cluster-43232.64604,Cluster-2496.0,Cluster-43232.70323,Cluster-43232.76641,Cluster-3070.0,Cluster-2627.0,Cluster-43232.75526,Cluster-43232.57338,Cluster-3393.0,Cluster-3584.0,Cluster-1867.1,Cluster-2176.0,Cluster-53031.0,Cluster-43232.96564,Cluster-43232.46956,Cluster-43232.93212,Cluster-43232.4606,Cluster-43232.110010,Cluster-50141.0,Cluster-5178.0,Cluster-3485…
BP	GO:0006629	lipid metabolic process	99|2117	3177|85719	0.0094887	0.054044	99	Cluster-6020.0,Cluster-43232.82004,Cluster-2521.0,Cluster-3219.0,Cluster-43232.144103,Cluster-43232.38644,Cluster-43232.100745,Cluster-43232.86551,Cluster-43232.83244,Cluster-43232.98869,Cluster-43232.60510,Cluster-43232.85837,Cluster-43232.89180,Cluster-2478.0,Cluster-43232.79694,Cluster-43232.80884,Cluster-43232.120917,Cluster-43232.78922,Cluster-2735.0,Cluster-43232.27959,Cluster-43232.84859,C…
BP	GO:0006790	sulfur compound metabolic process	26|2117	644|85719	0.010303	0.055654	26	Cluster-43232.80714,Cluster-5258.0,Cluster-2496.0,Cluster-43232.70323,Cluster-2575.0,Cluster-43232.75526,Cluster-43232.57338,Cluster-3546.0,Cluster-2110.0,Cluster-33709.0,Cluster-43232.79957,Cluster-34856.0,Cluster-43232.76808,Cluster-2936.0,Cluster-1844.0,Cluster-2772.0,Cluster-43232.101031,Cluster-2687.0,Cluster-43232.22262,Cluster-2692.0,Cluster-3712.0,Cluster-2748.0,Cluster-3070.0,Cluster-296…
BP	GO:0042592	homeostatic process	42|2117	1238|85719	0.025256	0.11816	42	Cluster-43232.18133,Cluster-43232.125769,Cluster-2305.0,Cluster-3748.1,Cluster-3748.0,Cluster-43232.87920,Cluster-3443.0,Cluster-43232.103045,Cluster-43232.37747,Cluster-43232.126162,Cluster-2673.0,Cluster-3179.0,Cluster-43232.135663,Cluster-43232.74311,Cluster-29943.0,Cluster-43232.75981,Cluster-43232.92083,Cluster-2633.0,Cluster-2240.0,Cluster-43232.99642,Cluster-43232.79827,Cluster-43232.71491…
BP	GO:0051604	protein maturation	31|2117	874|85719	0.035734	0.16142	31	Cluster-43232.107252,Cluster-43232.50940,Cluster-43232.134765,Cluster-43232.104738,Cluster-1868.0,Cluster-43232.140584,Cluster-43232.90214,Cluster-43232.73099,Cluster-43232.68242,Cluster-2724.0,Cluster-43232.49294,Cluster-2781.0,Cluster-2966.0,Cluster-43232.144149,Cluster-43232.77778,Cluster-43232.3912,Cluster-43232.123379,Cluster-43232.74055,Cluster-43232.48009,Cluster-1815.0,Cluster-2356.0,Clus…
BP	GO:0030198	extracellular matrix organization	3|2117	42|85719	0.087013	0.36141	3	Cluster-43232.30326,Cluster-43232.70100,Cluster-43232.64984
BP	GO:0071554	cell wall organization or biogenesis	20|2117	580|85719	0.088284	0.36141	20	Cluster-43232.64984,Cluster-43232.83827,Cluster-43232.30326,Cluster-5202.0,Cluster-43232.71212,Cluster-43232.18126,Cluster-43232.70100,Cluster-43232.74674,Cluster-2682.0,Cluster-3509.0,Cluster-43232.83913,Cluster-43232.83083,Cluster-43232.68808,Cluster-43232.16070,Cluster-43232.14952,Cluster-43232.82983,Cluster-43232.43651,Cluster-43232.87300,Cluster-43232.134522,Cluster-5202.1
BP	GO:0030705	cytoskeleton-dependent intracellular transport	1|2117	4|85719	0.098934	0.3632	1	Cluster-51249.0
BP	GO:0006810	transport	348|2117	13354|85719	0.099812	0.3632	348	Cluster-43232.33606,Cluster-43232.80947,Cluster-2320.0,Cluster-3717.0,Cluster-1803.0,Cluster-43232.147535,Cluster-43232.147534,Cluster-3658.0,Cluster-3802.0,Cluster-43232.70965,Cluster-43232.87441,Cluster-43232.63910,Cluster-43232.101642,Cluster-2985.0,Cluster-2519.0,Cluster-3713.1,Cluster-3713.0,Cluster-1887.0,Cluster-43232.79686,Cluster-2966.0,Cluster-43232.2789,Cluster-43232.84963,Cluster-4323…
BP	GO:0006520	cellular amino acid metabolic process	93|2117	3341|85719	0.11879	0.39492	93	Cluster-43232.80714,Cluster-2239.0,Cluster-2575.0,Cluster-3010.0,Cluster-43232.81952,Cluster-43232.87876,Cluster-43232.143979,Cluster-43232.68055,Cluster-1862.0,Cluster-43232.86551,Cluster-2772.0,Cluster-43232.116433,Cluster-1873.0,Cluster-43232.75526,Cluster-43232.64954,Cluster-2408.0,Cluster-43232.15097,Cluster-3473.0,Cluster-43232.86000,Cluster-1972.0,Cluster-43232.64128,Cluster-52254.1,Cluste…
BP	GO:0006457	protein folding	18|2117	536|85719	0.1236	0.39492	18	Cluster-43232.2100,Cluster-43232.90398,Cluster-43232.76897,Cluster-2190.0,Cluster-43232.105681,Cluster-2616.0,Cluster-43232.85525,Cluster-43232.73282,Cluster-3049.0,Cluster-43232.82190,Cluster-2107.0,Cluster-43232.2097,Cluster-43232.2094,Cluster-43232.2789,Cluster-43232.2098,Cluster-2532.0,Cluster-2192.0,Cluster-43232.90334
BP	GO:0006950	response to stress	121|2117	4497|85719	0.14843	0.46296	121	Cluster-3312.0,Cluster-43232.80813,Cluster-2701.0,Cluster-43232.96327,Cluster-43232.133250,Cluster-2226.0,Cluster-1841.0,Cluster-43232.91619,Cluster-43232.133765,Cluster-43232.68052,Cluster-43852.0,Cluster-43232.69947,Cluster-43232.63165,Cluster-43232.14954,Cluster-43232.82467,Cluster-43232.72145,Cluster-3406.0,Cluster-2478.0,Cluster-43232.9693,Cluster-3473.0,Cluster-43232.14522,Cluster-2985.0,Cl…
BP	GO:0007034	vacuolar transport	4|2117	93|85719	0.19844	0.56512	4	Cluster-43232.80625,Cluster-43232.57850,Cluster-43232.144216,Cluster-2411.0
BP	GO:0019748	secondary metabolic process	11|2117	343|85719	0.22815	0.62266	11	Cluster-43232.87346,Cluster-43232.80647,Cluster-43232.83139,Cluster-43232.143899,Cluster-2076.0,Cluster-2076.1,Cluster-3117.0,Cluster-43232.57105,Cluster-43232.88012,Cluster-43232.121212,Cluster-43232.64678
BP	GO:0007005	mitochondrion organization	15|2117	505|85719	0.26963	0.72085	15	Cluster-43232.59209,Cluster-43232.81049,Cluster-2431.0,Cluster-43232.50940,Cluster-43232.85525,Cluster-43232.65065,Cluster-43232.73097,Cluster-43232.71890,Cluster-43232.87711,Cluster-43232.86422,Cluster-1970.0,Cluster-43232.81254,Cluster-43232.87166,Cluster-43232.79686,Cluster-43232.33725
BP	GO:0006914	autophagy	9|2117	312|85719	0.35507	0.86137	9	Cluster-43232.87790,Cluster-43232.50940,Cluster-3084.0,Cluster-43232.113413,Cluster-43232.79722,Cluster-2107.0,Cluster-8315.0,Cluster-43232.65610,Cluster-43232.134144
BP	GO:0034655	nucleobase-containing compound catabolic process	26|2117	1037|85719	0.48073	1	26	Cluster-3629.0,Cluster-43232.4606,Cluster-43232.45554,Cluster-3084.0,Cluster-43232.120417,Cluster-43232.87308,Cluster-43232.63165,Cluster-43232.65201,Cluster-43232.92996,Cluster-3616.0,Cluster-43232.2404,Cluster-43232.66115,Cluster-43232.83232,Cluster-2190.0,Cluster-43232.75439,Cluster-2603.1,Cluster-43232.79879,Cluster-2860.0,Cluster-2526.0,Cluster-43232.81590,Cluster-62272.1,Cluster-4485.0,Clus…
BP	GO:0007155	cell adhesion	15|2117	613|85719	0.54789	1	15	Cluster-3227.0,Cluster-2616.0,Cluster-2313.0,Cluster-3084.0,Cluster-2076.1,Cluster-43232.65901,Cluster-2408.0,Cluster-2107.0,Cluster-62272.1,Cluster-43232.136345,Cluster-43232.71019,Cluster-43232.50085,Cluster-3171.0,Cluster-5202.1,Cluster-3175.0
BP	GO:0034641	cellular nitrogen compound metabolic process	678|2117	27733|85719	0.60899	1	678	Cluster-5178.0,Cluster-3072.0,Cluster-43232.80948,Cluster-2320.0,Cluster-43232.76808,Cluster-43232.18026,Cluster-3602.0,Cluster-43232.4444,Cluster-2490.0,Cluster-43232.86551,Cluster-43232.18133,Cluster-43232.10735,Cluster-3157.0,Cluster-43232.66634,Cluster-43232.63165,Cluster-43232.70733,Cluster-3250.0,Cluster-2676.0,Cluster-43232.112397,Cluster-2969.0,Cluster-43232.65138,Cluster-2532.0,Cluster-4…
BP	GO:0140014	mitotic nuclear division	5|2117	234|85719	0.6896	1	5	Cluster-2408.0,Cluster-2663.0,Cluster-2107.0,Cluster-43232.103258,Cluster-43232.5007
BP	GO:0061024	membrane organization	13|2117	593|85719	0.71178	1	13	Cluster-3781.0,Cluster-3201.0,Cluster-43232.100601,Cluster-2431.0,Cluster-1973.0,Cluster-43232.85525,Cluster-43232.73097,Cluster-3393.0,Cluster-43232.110693,Cluster-43232.75846,Cluster-1970.0,Cluster-3088.0,Cluster-43232.131643
BP	GO:0000902	cell morphogenesis	4|2117	197|85719	0.72679	1	4	Cluster-43232.9693,Cluster-2665.0,Cluster-43232.27535,Cluster-14598.1
BP	GO:0008219	cell death	12|2117	559|85719	0.72859	1	12	Cluster-43232.141774,Cluster-2544.0,Cluster-3230.0,Cluster-3048.0,Cluster-1843.0,Cluster-43232.92716,Cluster-2656.0,Cluster-43232.109711,Cluster-3233.0,Cluster-4755.0,Cluster-2526.0,Cluster-43232.51116
BP	GO:0006913	nucleocytoplasmic transport	10|2117	483|85719	0.74908	1	10	Cluster-43232.110010,Cluster-2431.0,Cluster-43232.57105,Cluster-43232.75532,Cluster-43232.85525,Cluster-2846.0,Cluster-2107.0,Cluster-43232.67798,Cluster-3084.0,Cluster-43232.75877
BP	GO:0009790	embryo development	1|2117	60|85719	0.77838	1	1	Cluster-2616.0
BP	GO:0000278	mitotic cell cycle	8|2117	412|85719	0.79945	1	8	Cluster-2115.0,Cluster-43232.4807,Cluster-2408.0,Cluster-2107.0,Cluster-43232.50710,Cluster-43232.5007,Cluster-2663.0,Cluster-43232.103258
BP	GO:0065003	protein-containing complex assembly	44|2117	2005|85719	0.80909	1	44	Cluster-43232.107252,Cluster-2422.0,Cluster-3629.0,Cluster-43232.102916,Cluster-2229.0,Cluster-43232.65065,Cluster-3126.0,Cluster-43232.100926,Cluster-43232.69574,Cluster-43232.22983,Cluster-43232.81049,Cluster-43232.73357,Cluster-3655.0,Cluster-2107.0,Cluster-43232.33725,Cluster-2305.0,Cluster-43232.57105,Cluster-3406.0,Cluster-43232.85525,Cluster-2251.0,Cluster-8404.0,Cluster-43232.65138,Cluste…
BP	GO:0022607	cellular component assembly	64|2117	2858|85719	0.8109	1	64	Cluster-43232.107252,Cluster-2422.0,Cluster-3629.0,Cluster-43232.70323,Cluster-43232.74200,Cluster-49627.0,Cluster-43232.102916,Cluster-2115.0,Cluster-2229.0,Cluster-43232.65065,Cluster-3126.0,Cluster-2490.0,Cluster-43232.100926,Cluster-43232.69574,Cluster-43232.22983,Cluster-43232.81049,Cluster-43232.73357,Cluster-3655.0,Cluster-8315.0,Cluster-2616.0,Cluster-2107.0,Cluster-29697.2,Cluster-43232.…
BP	GO:0003013	circulatory system process	1|2117	67|85719	0.81868	1	1	Cluster-43232.68120
BP	GO:0002376	immune system process	19|2117	945|85719	0.84477	1	19	Cluster-2218.0,Cluster-43232.75435,Cluster-3956.0,Cluster-43232.61320,Cluster-43232.85006,Cluster-2616.0,Cluster-43232.107145,Cluster-43232.96476,Cluster-43232.65901,Cluster-43232.72519,Cluster-43232.82190,Cluster-2480.0,Cluster-2436.0,Cluster-43232.45476,Cluster-43232.8698,Cluster-43232.50085,Cluster-2133.0,Cluster-2148.0,Cluster-43232.91993
BP	GO:0040011	locomotion	23|2117	1133|85719	0.84817	1	23	Cluster-43232.98873,Cluster-43232.56243,Cluster-43232.119006,Cluster-43232.84009,Cluster-43232.27535,Cluster-3229.0,Cluster-2107.0,Cluster-43232.87300,Cluster-43232.74353,Cluster-2517.0,Cluster-43232.7848,Cluster-43232.85525,Cluster-43232.67067,Cluster-43232.67739,Cluster-2408.0,Cluster-43232.9693,Cluster-3415.0,Cluster-43091.0,Cluster-43232.84963,Cluster-2616.0,Cluster-62272.1,Cluster-25703.0,Cl…
BP	GO:0044403	symbiont process	72|2117	3272|85719	0.85145	1	72	Cluster-43232.78212,Cluster-2747.0,Cluster-43232.81320,Cluster-43232.14607,Cluster-43232.4468,Cluster-43232.88385,Cluster-3616.0,Cluster-2755.0,Cluster-43232.62592,Cluster-3717.0,Cluster-2656.0,Cluster-43232.84179,Cluster-43232.64427,Cluster-43232.86222,Cluster-43232.83377,Cluster-1841.0,Cluster-43232.82547,Cluster-43232.84963,Cluster-43232.50718,Cluster-2564.0,Cluster-43232.74952,Cluster-43232.4…
BP	GO:0006399	tRNA metabolic process	30|2117	1475|85719	0.86263	1	30	Cluster-43232.72710,Cluster-43232.146241,Cluster-3010.0,Cluster-43232.82162,Cluster-43232.133830,Cluster-43232.143979,Cluster-43232.81952,Cluster-43232.68055,Cluster-43232.63529,Cluster-30206.0,Cluster-43232.17956,Cluster-43232.17955,Cluster-2365.0,Cluster-2542.0,Cluster-1544.1,Cluster-43232.84243,Cluster-43232.87770,Cluster-3278.0,Cluster-2408.0,Cluster-43232.90775,Cluster-43232.16667,Cluster-30…
BP	GO:0051276	chromosome organization	38|2117	1857|85719	0.88425	1	38	Cluster-43232.107252,Cluster-3658.0,Cluster-2313.0,Cluster-4703.0,Cluster-43232.5007,Cluster-43232.77508,Cluster-43232.86857,Cluster-43232.133765,Cluster-3642.0,Cluster-3084.0,Cluster-43232.98229,Cluster-2107.0,Cluster-2526.0,Cluster-43232.103258,Cluster-2908.0,Cluster-2305.0,Cluster-3443.0,Cluster-3406.0,Cluster-43232.85525,Cluster-2251.0,Cluster-43232.4192,Cluster-2408.0,Cluster-2411.0,Cluster-…
BP	GO:0007009	plasma membrane organization	1|2117	90|85719	0.88771	1	1	Cluster-3088.0
BP	GO:0006605	protein targeting	10|2117	589|85719	0.91243	1	10	Cluster-2985.0,Cluster-43232.70965,Cluster-43232.59209,Cluster-43232.76615,Cluster-3609.0,Cluster-3385.0,Cluster-43232.9693,Cluster-43232.30730,Cluster-43232.79686,Cluster-54286.0
BP	GO:0022618	ribonucleoprotein complex assembly	1|2117	97|85719	0.91374	1	1	Cluster-2422.0
BP	GO:0048856	anatomical structure development	32|2117	1617|85719	0.9238	1	32	Cluster-43232.88385,Cluster-43232.98873,Cluster-14598.1,Cluster-3271.0,Cluster-43232.80485,Cluster-8896.0,Cluster-43232.111372,Cluster-2580.0,Cluster-43232.133765,Cluster-43232.134748,Cluster-43232.103279,Cluster-43232.74952,Cluster-43232.4652,Cluster-43232.77343,Cluster-3455.0,Cluster-43232.27535,Cluster-43232.79551,Cluster-43232.38536,Cluster-43232.140290,Cluster-3590.0,Cluster-43232.40775,Clus…
BP	GO:0015979	photosynthesis	19|2117	1038|85719	0.92871	1	19	Cluster-43232.110010,Cluster-43232.69577,Cluster-43232.25005,Cluster-43232.107874,Cluster-43232.144216,Cluster-43232.134522,Cluster-43232.101874,Cluster-43232.132394,Cluster-1909.0,Cluster-43232.49254,Cluster-1866.0,Cluster-2274.0,Cluster-43232.103669,Cluster-3221.0,Cluster-43232.95382,Cluster-43232.69728,Cluster-43232.69624,Cluster-43232.18249,Cluster-3250.0
BP	GO:0048870	cell motility	9|2117	565|85719	0.93835	1	9	Cluster-2616.0,Cluster-43232.85525,Cluster-3229.0,Cluster-2408.0,Cluster-2107.0,Cluster-62272.1,Cluster-43232.84009,Cluster-43232.56243,Cluster-43232.87300
BP	GO:0007010	cytoskeleton organization	13|2117	812|85719	0.96058	1	13	Cluster-3629.0,Cluster-43232.29782,Cluster-3084.0,Cluster-43232.45910,Cluster-2966.0,Cluster-2115.0,Cluster-43232.14918,Cluster-2616.0,Cluster-2107.0,Cluster-43232.80060,Cluster-43232.35758,Cluster-3087.0,Cluster-2808.0
BP	GO:0050877	nervous system process	2|2117	227|85719	0.97719	1	2	Cluster-43232.119364,Cluster-2117.1
BP	GO:0007267	cell-cell signaling	3|2117	304|85719	0.97931	1	3	Cluster-1831.0,Cluster-43232.81841,Cluster-2125.0
BP	GO:0007059	chromosome segregation	9|2117	654|85719	0.98113	1	9	Cluster-43232.131239,Cluster-2408.0,Cluster-2107.0,Cluster-43232.136345,Cluster-43232.71019,Cluster-43232.5007,Cluster-3774.0,Cluster-2663.0,Cluster-43232.103258
BP	GO:0032196	transposition	4|2117	389|85719	0.98284	1	4	Cluster-43232.48683,Cluster-38306.0,Cluster-43232.5465,Cluster-43232.69611
BP	GO:0007049	cell cycle	27|2117	1595|85719	0.98604	1	27	Cluster-43232.2100,Cluster-43232.74200,Cluster-43232.1028,Cluster-2115.0,Cluster-43232.50710,Cluster-43232.74593,Cluster-2381.0,Cluster-2490.0,Cluster-2672.0,Cluster-1950.0,Cluster-1977.0,Cluster-2107.0,Cluster-43232.71019,Cluster-43232.103258,Cluster-43232.114715,Cluster-43232.85525,Cluster-2408.0,Cluster-43232.85034,Cluster-43232.5007,Cluster-43232.131239,Cluster-43232.4807,Cluster-43232.20264,…
BP	GO:0048646	anatomical structure formation involved in morphogenesis	2|2117	270|85719	0.99142	1	2	Cluster-43232.134228,Cluster-43232.134748
BP	GO:0006397	mRNA processing	12|2117	903|85719	0.99414	1	12	Cluster-2422.0,Cluster-43232.17829,Cluster-43232.84619,Cluster-43232.102258,Cluster-43232.18133,Cluster-3135.0,Cluster-43232.85525,Cluster-2629.0,Cluster-43232.76390,Cluster-5193.0,Cluster-43232.3912,Cluster-43232.41774
BP	GO:0030154	cell differentiation	9|2117	792|85719	0.99772	1	9	Cluster-3590.0,Cluster-43232.38051,Cluster-43232.118586,Cluster-43232.96962,Cluster-43232.9693,Cluster-43232.27535,Cluster-3790.0,Cluster-43232.134228,Cluster-43232.134748
BP	GO:0007165	signal transduction	104|2117	5495|85719	0.99816	1	104	Cluster-1010.2,Cluster-3129.0,Cluster-43232.121038,Cluster-43232.81203,Cluster-43232.76608,Cluster-43232.45476,Cluster-54068.0,Cluster-43232.1380,Cluster-1826.0,Cluster-43232.9693,Cluster-43232.73908,Cluster-3404.0,Cluster-14437.0,Cluster-3172.0,Cluster-3819.0,Cluster-2657.0,Cluster-43232.68120,Cluster-1856.0,Cluster-43232.94528,Cluster-3629.0,Cluster-43232.84277,Cluster-43232.84276,Cluster-1831.…
BP	GO:0008283	cell proliferation	1|2117	292|85719	0.99927	1	1	Cluster-43232.82751
BP	GO:0000003	reproduction	21|2117	1580|85719	0.99941	1	21	Cluster-3781.0,Cluster-43232.2100,Cluster-43232.134228,Cluster-1973.0,Cluster-43232.80094,Cluster-3097.0,Cluster-2408.0,Cluster-43232.74200,Cluster-43232.1028,Cluster-1950.0,Cluster-43232.131239,Cluster-43232.85525,Cluster-1977.0,Cluster-43232.110693,Cluster-43232.75846,Cluster-43232.132440,Cluster-43232.134748,Cluster-2490.0,Cluster-2526.0,Cluster-2748.0,Cluster-3404.0
BP	GO:0051301	cell division	6|2117	688|85719	0.99947	1	6	Cluster-2408.0,Cluster-43232.74200,Cluster-43232.85525,Cluster-2952.0,Cluster-2490.0,Cluster-2526.0
BP	GO:0040007	growth	1|2117	315|85719	0.99957	1	1	Cluster-43232.119876
BP	GO:0006464	cellular protein modification process	121|2117	6644|85719	0.99961	1	121	Cluster-5258.0,Cluster-43232.18225,Cluster-43232.96323,Cluster-2490.0,Cluster-2846.0,Cluster-43232.59274,Cluster-43232.121038,Cluster-2024.0,Cluster-43232.77671,Cluster-43232.54519,Cluster-43232.84596,Cluster-43232.73917,Cluster-43232.94339,Cluster-43232.13031,Cluster-43232.77410,Cluster-43232.132780,Cluster-43232.110226,Cluster-43232.64954,Cluster-43232.79694,Cluster-43232.49721,Cluster-43232.60…
BP	GO:0016192	vesicle-mediated transport	26|2117	2170|85719	0.99999	1	26	Cluster-43232.77755,Cluster-43232.126465,Cluster-43232.60394,Cluster-43232.24519,Cluster-5284.1,Cluster-2966.0,Cluster-2107.0,Cluster-43232.93940,Cluster-43232.87300,Cluster-43232.80030,Cluster-43232.95593,Cluster-3590.0,Cluster-2879.0,Cluster-43232.85525,Cluster-43232.107269,Cluster-43232.87441,Cluster-2408.0,Cluster-43232.90751,Cluster-3172.0,Cluster-43232.90231,Cluster-43773.0,Cluster-43232.61…
BP	GO:0006259	DNA metabolic process	81|2117	7051|85719	1	1	81	Cluster-43232.2100,Cluster-43232.107252,Cluster-2701.0,Cluster-43232.95055,Cluster-43232.80948,Cluster-2313.0,Cluster-2804.0,Cluster-43232.84949,Cluster-43232.59234,Cluster-43232.1028,Cluster-1887.0,Cluster-43232.96327,Cluster-43232.76808,Cluster-1787.0,Cluster-2226.0,Cluster-3010.0,Cluster-43232.87166,Cluster-1841.0,Cluster-2490.0,Cluster-2077.0,Cluster-43232.103458,Cluster-2969.0,Cluster-1977.0…
CC	GO:0005840	ribosome	193|2117	3847|85719	6.6176e-20	4.3345e-18	193	Cluster-43232.78212,Cluster-55396.0,Cluster-43232.26234,Cluster-2313.0,Cluster-3072.0,Cluster-2733.0,Cluster-43232.84984,Cluster-2200.4,Cluster-3271.0,Cluster-43232.86871,Cluster-43232.4444,Cluster-3102.0,Cluster-43232.82162,Cluster-43232.89111,Cluster-2681.0,Cluster-2258.0,Cluster-2973.0,Cluster-39668.0,Cluster-25629.0,Cluster-43232.77670,Cluster-43232.38536,Cluster-43232.101511,Cluster-43232.70…
CC	GO:0005737	cytoplasm	385|2117	12188|85719	6.6784e-08	9.7208e-07	385	Cluster-3072.0,Cluster-2320.0,Cluster-43232.18026,Cluster-3602.0,Cluster-43232.4444,Cluster-2490.0,Cluster-43232.10735,Cluster-43232.66634,Cluster-43232.70733,Cluster-2676.0,Cluster-43232.87441,Cluster-43232.65138,Cluster-43232.65132,Cluster-2985.0,Cluster-2519.0,Cluster-4850.0,Cluster-8306.0,Cluster-2039.0,Cluster-2960.0,Cluster-43232.85163,Cluster-2656.0,Cluster-37687.0,Cluster-43232.79686,Clus…
CC	GO:0032991	protein-containing complex	558|2117	20142|85719	0.00081327	0.0056073	558	Cluster-5178.0,Cluster-3072.0,Cluster-2320.0,Cluster-3191.0,Cluster-3602.0,Cluster-43232.4444,Cluster-43232.18133,Cluster-3658.0,Cluster-3482.0,Cluster-43232.78506,Cluster-43232.66634,Cluster-43232.70733,Cluster-3250.0,Cluster-3406.0,Cluster-2676.0,Cluster-43232.65138,Cluster-43232.84997,Cluster-43232.5007,Cluster-43232.65132,Cluster-43232.80884,Cluster-2519.0,Cluster-4850.0,Cluster-8306.0,Cluste…
CC	GO:0005739	mitochondrion	77|2117	2244|85719	0.0031044	0.018485	77	Cluster-2865.0,Cluster-3815.0,Cluster-2431.0,Cluster-43232.50940,Cluster-43232.76031,Cluster-2320.0,Cluster-43232.76170,Cluster-43232.129289,Cluster-43232.105839,Cluster-43232.65065,Cluster-43232.78180,Cluster-43232.73124,Cluster-1867.1,Cluster-3339.0,Cluster-2595.0,Cluster-43232.5292,Cluster-43232.79686,Cluster-3178.0,Cluster-43232.75681,Cluster-3039.0,Cluster-1879.0,Cluster-43232.109711,Cluster…
CC	GO:0043226	organelle	532|2117	19769|85719	0.011237	0.056617	532	Cluster-3072.0,Cluster-2320.0,Cluster-3602.0,Cluster-43232.4444,Cluster-43232.80060,Cluster-43232.18133,Cluster-43232.133643,Cluster-43232.10735,Cluster-3658.0,Cluster-43232.66634,Cluster-43232.70733,Cluster-2676.0,Cluster-2388.0,Cluster-43232.87441,Cluster-43232.65138,Cluster-43232.84997,Cluster-43232.5007,Cluster-43232.65132,Cluster-2985.0,Cluster-2519.0,Cluster-4850.0,Cluster-8306.0,Cluster-29…
CC	GO:0005618	cell wall	12|2117	296|85719	0.067493	0.29472	12	Cluster-43232.130552,Cluster-43232.81186,Cluster-43232.43377,Cluster-43232.43375,Cluster-43232.64151,Cluster-43232.132389,Cluster-43232.48441,Cluster-43232.16070,Cluster-43232.20050,Cluster-43232.87300,Cluster-43232.92090,Cluster-4755.0
CC	GO:0005654	nucleoplasm	51|2117	1714|85719	0.099403	0.3632	51	Cluster-43232.107252,Cluster-43232.107250,Cluster-2253.0,Cluster-43232.143991,Cluster-43232.55877,Cluster-3504.0,Cluster-3332.1,Cluster-43232.79840,Cluster-2549.0,Cluster-1867.0,Cluster-43232.5292,Cluster-43232.74735,Cluster-43232.74734,Cluster-43232.110010,Cluster-43232.82814,Cluster-1842.0,Cluster-2480.0,Cluster-2635.0,Cluster-43232.78650,Cluster-2411.0,Cluster-2485.2,Cluster-2261.0,Cluster-432…
CC	GO:0005622	intracellular	670|2117	26103|85719	0.10668	0.3777	670	Cluster-5178.0,Cluster-3072.0,Cluster-2320.0,Cluster-43232.18026,Cluster-3602.0,Cluster-43232.4444,Cluster-2490.0,Cluster-1834.0,Cluster-43232.80060,Cluster-43232.18133,Cluster-43232.133643,Cluster-43232.10735,Cluster-3658.0,Cluster-43232.78506,Cluster-43232.66634,Cluster-43232.70733,Cluster-3250.0,Cluster-2676.0,Cluster-2388.0,Cluster-43232.87441,Cluster-43232.65138,Cluster-43232.84997,Cluster-4…
CC	GO:0005635	nuclear envelope	7|2117	168|85719	0.11376	0.39217	7	Cluster-43232.110010,Cluster-2431.0,Cluster-3019.0,Cluster-43232.35727,Cluster-43232.43939,Cluster-29943.0,Cluster-43232.75532
CC	GO:0005623	cell	727|2117	28601|85719	0.16148	0.49195	727	Cluster-5178.0,Cluster-3072.0,Cluster-2320.0,Cluster-43232.18026,Cluster-3602.0,Cluster-43232.4444,Cluster-2490.0,Cluster-1834.0,Cluster-43232.80060,Cluster-43232.99758,Cluster-43232.18133,Cluster-43232.133643,Cluster-43232.10735,Cluster-3658.0,Cluster-3482.0,Cluster-43232.78506,Cluster-43232.66634,Cluster-43232.70733,Cluster-3250.0,Cluster-2676.0,Cluster-2388.0,Cluster-43232.87441,Cluster-43232.…
CC	GO:0030312	external encapsulating structure	18|2117	574|85719	0.19412	0.5651	18	Cluster-43232.130552,Cluster-43232.81186,Cluster-8896.0,Cluster-43232.43377,Cluster-43232.92090,Cluster-43232.43375,Cluster-43232.98873,Cluster-4755.0,Cluster-43232.64151,Cluster-43232.132389,Cluster-43232.48441,Cluster-43232.16070,Cluster-43232.20050,Cluster-43232.38536,Cluster-43232.87300,Cluster-3455.0,Cluster-43232.134228,Cluster-43232.134748
CC	GO:0000229	cytoplasmic chromosome	1|2117	15|85719	0.31158	0.80503	1	Cluster-43232.87166
CC	GO:0005694	chromosome	73|2117	2842|85719	0.33262	0.82214	73	Cluster-55396.0,Cluster-3658.0,Cluster-43232.143991,Cluster-2313.0,Cluster-43232.103258,Cluster-2822.1,Cluster-43232.98873,Cluster-2549.0,Cluster-43232.79921,Cluster-3010.0,Cluster-1867.0,Cluster-43232.87166,Cluster-1841.0,Cluster-43232.74735,Cluster-43232.74859,Cluster-43232.68242,Cluster-3642.0,Cluster-43232.80094,Cluster-43232.136345,Cluster-3084.0,Cluster-2635.0,Cluster-43232.98229,Cluster-43…
CC	GO:0009536	plastid	5|2117	165|85719	0.37249	0.87136	5	Cluster-43232.139918,Cluster-43232.10058,Cluster-43232.17992,Cluster-43232.7848,Cluster-2519.0
CC	GO:0005777	peroxisome	5|2117	169|85719	0.40298	0.92615	5	Cluster-3385.0,Cluster-43232.30730,Cluster-43232.76271,Cluster-43232.44412,Cluster-43232.73050
CC	GO:0005886	plasma membrane	49|2117	1939|85719	0.4532	1	49	Cluster-2517.0,Cluster-3722.0,Cluster-43232.18225,Cluster-1938.2,Cluster-3296.0,Cluster-2254.0,Cluster-43232.88012,Cluster-43232.73716,Cluster-3446.0,Cluster-43232.109818,Cluster-43232.99758,Cluster-43232.17829,Cluster-43232.9474,Cluster-43232.83006,Cluster-43232.45476,Cluster-3233.0,Cluster-43232.2789,Cluster-43232.98283,Cluster-2365.0,Cluster-43232.3030,Cluster-43232.20705,Cluster-4609.0,Cluste…
CC	GO:0005829	cytosol	6|2117	238|85719	0.53231	1	6	Cluster-43232.60510,Cluster-43232.64638,Cluster-43232.84921,Cluster-43232.55072,Cluster-2526.0,Cluster-43232.128006
CC	GO:0005773	vacuole	4|2117	179|85719	0.63011	1	4	Cluster-3655.0,Cluster-43232.85876,Cluster-2384.0,Cluster-43232.89790
CC	GO:0000228	nuclear chromosome	14|2117	705|85719	0.81629	1	14	Cluster-43232.68242,Cluster-2860.0,Cluster-3642.0,Cluster-43232.98229,Cluster-3070.0,Cluster-43232.131239,Cluster-43232.85525,Cluster-43232.4807,Cluster-3658.0,Cluster-3010.0,Cluster-43232.71019,Cluster-3774.0,Cluster-43232.50710,Cluster-43232.136345
CC	GO:0005794	Golgi apparatus	11|2117	612|85719	0.8804	1	11	Cluster-2985.0,Cluster-3172.0,Cluster-3084.0,Cluster-43232.85525,Cluster-43232.87441,Cluster-2107.0,Cluster-62272.1,Cluster-2735.0,Cluster-5284.1,Cluster-43232.56380,Cluster-2616.0
CC	GO:0005783	endoplasmic reticulum	40|2117	1925|85719	0.8866	1	40	Cluster-43232.82381,Cluster-43232.107250,Cluster-43232.143991,Cluster-43232.94244,Cluster-43232.134765,Cluster-3332.1,Cluster-2767.0,Cluster-43232.66615,Cluster-2192.0,Cluster-3533.0,Cluster-43232.22983,Cluster-43232.131246,Cluster-43232.73357,Cluster-1950.0,Cluster-43232.144149,Cluster-3049.0,Cluster-43232.98768,Cluster-43232.498,Cluster-43232.77778,Cluster-43232.3912,Cluster-43232.79994,Cluster…
CC	GO:0005730	nucleolus	19|2117	999|85719	0.88661	1	19	Cluster-1800.0,Cluster-43232.63583,Cluster-43232.81724,Cluster-43232.16498,Cluster-2313.0,Cluster-43232.6995,Cluster-46925.0,Cluster-43232.98175,Cluster-43232.73506,Cluster-43232.76568,Cluster-1795.0,Cluster-43232.96189,Cluster-43232.74418,Cluster-43232.107252,Cluster-43232.80625,Cluster-43232.93425,Cluster-43232.81716,Cluster-43232.76271,Cluster-43232.92414
CC	GO:0005634	nucleus	181|2117	8090|85719	0.91605	1	181	Cluster-43232.15939,Cluster-2313.0,Cluster-43232.18225,Cluster-43232.5404,Cluster-2549.0,Cluster-3748.0,Cluster-43232.133765,Cluster-43232.71913,Cluster-43232.18133,Cluster-3642.0,Cluster-43232.98229,Cluster-43232.133643,Cluster-43232.10735,Cluster-3658.0,Cluster-43232.143082,Cluster-43232.87300,Cluster-43232.68118,Cluster-43232.86883,Cluster-43232.73917,Cluster-43232.84619,Cluster-43232.79994,Cl…
CC	GO:0009579	thylakoid	17|2117	932|85719	0.92232	1	17	Cluster-43232.25005,Cluster-43232.107874,Cluster-43232.144216,Cluster-43232.139162,Cluster-43232.132394,Cluster-43232.100926,Cluster-1909.0,Cluster-43232.49254,Cluster-1866.0,Cluster-2274.0,Cluster-43232.103669,Cluster-3221.0,Cluster-43232.95382,Cluster-43232.69728,Cluster-43232.69624,Cluster-43232.18249,Cluster-3250.0
CC	GO:0005856	cytoskeleton	38|2117	1923|85719	0.92387	1	38	Cluster-3076.0,Cluster-2115.0,Cluster-43232.14918,Cluster-2919.0,Cluster-2994.0,Cluster-43232.50710,Cluster-43232.31447,Cluster-43232.31448,Cluster-43232.22850,Cluster-3084.0,Cluster-2966.0,Cluster-43232.144149,Cluster-43232.66919,Cluster-2107.0,Cluster-43232.130184,Cluster-43232.71019,Cluster-43232.35758,Cluster-3396.0,Cluster-43232.86709,Cluster-2285.0,Cluster-2190.0,Cluster-2408.0,Cluster-2388…
CC	GO:0005929	cilium	7|2117	450|85719	0.92964	1	7	Cluster-43232.119934,Cluster-43232.85525,Cluster-2296.0,Cluster-2408.0,Cluster-2107.0,Cluster-2115.0,Cluster-43232.68974
CC	GO:0005815	microtubule organizing center	4|2117	293|85719	0.9352	1	4	Cluster-43232.86709,Cluster-43232.44770,Cluster-43232.35758,Cluster-2115.0
CC	GO:0005576	extracellular region	73|2117	3635|85719	0.97188	1	73	Cluster-2650.0,Cluster-1923.0,Cluster-43232.112796,Cluster-1843.0,Cluster-43232.62501,Cluster-2394.0,Cluster-2313.0,Cluster-3760.0,Cluster-43232.62195,Cluster-43232.61099,Cluster-43232.45128,Cluster-3629.0,Cluster-43232.48441,Cluster-2887.0,Cluster-43232.111372,Cluster-43232.81186,Cluster-2968.0,Cluster-43232.133765,Cluster-43232.134748,Cluster-43232.58080,Cluster-43232.130552,Cluster-2696.0,Clus…
CC	GO:0005615	extracellular space	7|2117	567|85719	0.9858	1	7	Cluster-3629.0,Cluster-43232.85837,Cluster-3084.0,Cluster-2107.0,Cluster-2791.0,Cluster-2616.0,Cluster-43232.15984
CC	GO:0031410	cytoplasmic vesicle	7|2117	627|85719	0.9941	1	7	Cluster-43232.69577,Cluster-43232.61839,Cluster-3073.0,Cluster-43232.60394,Cluster-43232.107269,Cluster-5284.1,Cluster-2526.0
MF	GO:0016491	oxidoreductase activity	371|2117	7808|85719	3.5217e-35	4.6134e-33	371	Cluster-5178.0,Cluster-3312.0,Cluster-3191.0,Cluster-3486.0,Cluster-43232.91619,Cluster-2995.0,Cluster-3658.0,Cluster-43232.100745,Cluster-43232.89658,Cluster-43232.69944,Cluster-43232.69945,Cluster-43232.69947,Cluster-43232.73866,Cluster-3250.0,Cluster-43232.50836,Cluster-36080.0,Cluster-43232.103864,Cluster-43232.73019,Cluster-43232.30529,Cluster-43232.86762,Cluster-43232.77498,Cluster-43232.88…
MF	GO:0003735	structural constituent of ribosome	163|2117	3223|85719	3.2076e-17	1.0505e-15	163	Cluster-43232.78212,Cluster-55396.0,Cluster-43232.26234,Cluster-43232.9107,Cluster-3072.0,Cluster-2733.0,Cluster-43232.84984,Cluster-43232.70035,Cluster-3271.0,Cluster-43232.86871,Cluster-43232.4444,Cluster-43232.82162,Cluster-2681.0,Cluster-2258.0,Cluster-39668.0,Cluster-25629.0,Cluster-43232.77670,Cluster-43232.38536,Cluster-43232.80855,Cluster-43232.70733,Cluster-43232.7848,Cluster-28561.0,Clu…
MF	GO:0005198	structural molecule activity	187|2117	4780|85719	5.2351e-10	9.7971e-09	187	Cluster-43232.78212,Cluster-55396.0,Cluster-43232.26234,Cluster-43232.9107,Cluster-3072.0,Cluster-2733.0,Cluster-43232.84984,Cluster-43232.70035,Cluster-3271.0,Cluster-43232.86871,Cluster-43232.4444,Cluster-43232.15691,Cluster-43232.82162,Cluster-2681.0,Cluster-2258.0,Cluster-43232.82232,Cluster-39668.0,Cluster-25629.0,Cluster-43232.77670,Cluster-43232.38536,Cluster-43232.87300,Cluster-43232.8085…
MF	GO:0016798	hydrolase activity, acting on glycosyl bonds	95|2117	2021|85719	1.1622e-09	1.9031e-08	95	Cluster-43232.137304,Cluster-43232.81186,Cluster-43232.8844,Cluster-43232.91875,Cluster-43232.86719,Cluster-43232.74674,Cluster-43232.106190,Cluster-4195.0,Cluster-43232.88054,Cluster-43232.130552,Cluster-43232.79341,Cluster-43232.52814,Cluster-2942.0,Cluster-43232.42036,Cluster-43232.133223,Cluster-43232.80935,Cluster-43232.80884,Cluster-2005.0,Cluster-43232.78922,Cluster-43232.63092,Cluster-432…
MF	GO:0016829	lyase activity	72|2117	1656|85719	3.5144e-06	4.1853e-05	72	Cluster-43232.15749,Cluster-5258.0,Cluster-43232.76762,Cluster-43232.73350,Cluster-2909.0,Cluster-3576.0,Cluster-43232.91876,Cluster-43232.81287,Cluster-22577.0,Cluster-43232.5516,Cluster-43232.112961,Cluster-29676.0,Cluster-1990.0,Cluster-2869.0,Cluster-53031.0,Cluster-43232.46956,Cluster-5284.1,Cluster-33709.0,Cluster-5284.0,Cluster-43232.4606,Cluster-43232.95488,Cluster-43232.79597,Cluster-432…
MF	GO:0016746	transferase activity, transferring acyl groups	70|2117	1613|85719	5.2422e-06	5.7227e-05	70	Cluster-43232.112335,Cluster-43232.102119,Cluster-43232.14769,Cluster-2817.0,Cluster-43232.18673,Cluster-3471.0,Cluster-43232.98873,Cluster-43232.43938,Cluster-43232.131809,Cluster-2728.0,Cluster-43232.60680,Cluster-2356.0,Cluster-43232.3353,Cluster-43232.60462,Cluster-43232.74819,Cluster-43232.138296,Cluster-43232.18670,Cluster-3260.0,Cluster-43232.65068,Cluster-2188.0,Cluster-43232.147419,Clust…
MF	GO:0022857	transmembrane transporter activity	204|2117	6355|85719	4.7019e-05	0.00036851	204	Cluster-43232.80947,Cluster-2320.0,Cluster-3717.0,Cluster-3191.0,Cluster-43232.81794,Cluster-43232.32502,Cluster-43232.121038,Cluster-43232.75681,Cluster-2564.0,Cluster-43232.147534,Cluster-3037.0,Cluster-43232.91470,Cluster-43232.9474,Cluster-2792.0,Cluster-43232.60587,Cluster-43232.3912,Cluster-43232.71054,Cluster-1862.0,Cluster-34321.0,Cluster-43232.37158,Cluster-3802.0,Cluster-43232.65850,Clu…
MF	GO:0008135	translation factor activity, RNA binding	29|2117	567|85719	0.00026529	0.0019307	29	Cluster-2030.0,Cluster-2313.0,Cluster-43232.76708,Cluster-2200.4,Cluster-3002.0,Cluster-2788.0,Cluster-2538.0,Cluster-43232.85478,Cluster-43232.50617,Cluster-3102.0,Cluster-43232.89111,Cluster-2238.0,Cluster-2973.0,Cluster-3038.0,Cluster-43232.81221,Cluster-3166.0,Cluster-2431.0,Cluster-43232.65138,Cluster-43232.126028,Cluster-4527.0,Cluster-2628.0,Cluster-2859.0,Cluster-2573.0,Cluster-2977.0,Clu…
MF	GO:0008233	peptidase activity	128|2117	4071|85719	0.0028169	0.017572	128	Cluster-3123.0,Cluster-43232.99758,Cluster-2258.0,Cluster-43232.81587,Cluster-43232.77778,Cluster-43232.4930,Cluster-3383.0,Cluster-43232.82466,Cluster-3437.0,Cluster-2829.0,Cluster-43232.78589,Cluster-43232.82073,Cluster-1810.0,Cluster-2048.0,Cluster-43232.79698,Cluster-3172.0,Cluster-3754.0,Cluster-2384.0,Cluster-43232.124162,Cluster-43232.36101,Cluster-43232.53415,Cluster-43232.78103,Cluster-3…
MF	GO:0051082	unfolded protein binding	22|2117	514|85719	0.010621	0.055654	22	Cluster-43232.107252,Cluster-43232.2100,Cluster-43232.73282,Cluster-2192.0,Cluster-43232.90334,Cluster-2724.0,Cluster-3049.0,Cluster-2107.0,Cluster-43232.2789,Cluster-43232.84954,Cluster-43232.76897,Cluster-43232.79875,Cluster-43232.87711,Cluster-43232.86969,Cluster-2616.0,Cluster-43232.82190,Cluster-43232.2097,Cluster-43232.2094,Cluster-2791.0,Cluster-43232.2098,Cluster-2532.0,Cluster-2526.0
MF	GO:0008168	methyltransferase activity	60|2117	1819|85719	0.014104	0.068431	60	Cluster-43232.77756,Cluster-43232.63583,Cluster-51758.0,Cluster-43232.41774,Cluster-3670.0,Cluster-43232.75117,Cluster-43232.82101,Cluster-43232.69499,Cluster-43232.61021,Cluster-2960.0,Cluster-43232.34337,Cluster-43232.61099,Cluster-43232.89296,Cluster-43232.74712,Cluster-2887.0,Cluster-3214.0,Cluster-43232.78961,Cluster-43232.95781,Cluster-43232.2999,Cluster-43232.77971,Cluster-43232.81021,Clus…
MF	GO:0019843	rRNA binding	8|2117	184|85719	0.093365	0.3632	8	Cluster-43232.7848,Cluster-25629.0,Cluster-43232.60430,Cluster-43232.139918,Cluster-43232.99354,Cluster-51112.0,Cluster-43232.137371,Cluster-43232.3030
MF	GO:0016757	transferase activity, transferring glycosyl groups	54|2117	1879|85719	0.12173	0.39492	54	Cluster-43232.82381,Cluster-43232.81186,Cluster-43232.23121,Cluster-43232.83139,Cluster-43232.75082,Cluster-43232.15841,Cluster-43232.135341,Cluster-43232.107622,Cluster-43232.22262,Cluster-43232.73353,Cluster-43232.68745,Cluster-43232.10041,Cluster-43232.48441,Cluster-43232.53573,Cluster-2969.0,Cluster-43232.130552,Cluster-43232.61867,Cluster-43232.90810,Cluster-2179.0,Cluster-43232.43377,Cluste…
MF	GO:0016853	isomerase activity	32|2117	1093|85719	0.18949	0.56416	32	Cluster-43232.138347,Cluster-38642.0,Cluster-43232.71981,Cluster-43232.76641,Cluster-43232.47255,Cluster-2521.0,Cluster-43232.74735,Cluster-8404.0,Cluster-43232.90489,Cluster-43232.6071,Cluster-4705.0,Cluster-43232.78623,Cluster-1995.0,Cluster-3107.0,Cluster-3408.0,Cluster-43232.69624,Cluster-43232.65201,Cluster-2926.0,Cluster-43232.83271,Cluster-2190.0,Cluster-43232.85837,Cluster-2285.0,Cluster-…
MF	GO:0016810	hydrolase activity, acting on carbon-nitrogen (but not peptide) bonds	9|2117	266|85719	0.21621	0.60263	9	Cluster-43232.57609,Cluster-2239.0,Cluster-1010.2,Cluster-3229.0,Cluster-43232.17956,Cluster-43232.21798,Cluster-43232.17955,Cluster-1461.1,Cluster-43232.94872
MF	GO:0003723	RNA binding	94|2117	3656|85719	0.31341	0.80503	94	Cluster-2313.0,Cluster-25629.0,Cluster-2200.4,Cluster-43232.89296,Cluster-43232.58651,Cluster-43232.76390,Cluster-43232.89111,Cluster-2564.0,Cluster-2973.0,Cluster-43232.3912,Cluster-43232.77540,Cluster-43232.22897,Cluster-2772.0,Cluster-43232.7848,Cluster-43232.84619,Cluster-22887.0,Cluster-43232.87770,Cluster-43232.127550,Cluster-43232.65138,Cluster-4527.0,Cluster-2573.0,Cluster-2977.0,Cluster-…
MF	GO:0030234	enzyme regulator activity	48|2117	1811|85719	0.32895	0.82214	48	Cluster-2650.0,Cluster-43232.107252,Cluster-43232.81320,Cluster-3221.0,Cluster-43232.82026,Cluster-33163.0,Cluster-2968.0,Cluster-3455.0,Cluster-43232.74593,Cluster-2962.0,Cluster-43232.22983,Cluster-2672.0,Cluster-43232.81242,Cluster-2793.0,Cluster-1010.2,Cluster-43232.35876,Cluster-43232.87308,Cluster-43232.14952,Cluster-4485.0,Cluster-43232.68807,Cluster-43232.18126,Cluster-43232.85525,Cluster…
MF	GO:0016765	transferase activity, transferring alkyl or aryl (other than methyl) groups	8|2117	274|85719	0.36814	0.87136	8	Cluster-43232.80714,Cluster-34856.0,Cluster-43232.107166,Cluster-43232.132651,Cluster-43232.75526,Cluster-43232.61021,Cluster-43232.61020,Cluster-52254.1
MF	GO:0042393	histone binding	3|2117	103|85719	0.4698	1	3	Cluster-43232.45128,Cluster-43232.80767,Cluster-43232.58873
MF	GO:0008289	lipid binding	16|2117	677|85719	0.59027	1	16	Cluster-3099.0,Cluster-1923.0,Cluster-2696.0,Cluster-43232.67173,Cluster-2642.0,Cluster-43232.67171,Cluster-2431.0,Cluster-4685.0,Cluster-43773.0,Cluster-3819.0,Cluster-3353.0,Cluster-3783.0,Cluster-43232.111211,Cluster-3568.0,Cluster-43232.13136,Cluster-43232.48821
MF	GO:0000988	transcription factor activity, protein binding	26|2117	1102|85719	0.60858	1	26	Cluster-43232.107252,Cluster-43232.77756,Cluster-3504.0,Cluster-43232.79840,Cluster-43232.110010,Cluster-43232.82814,Cluster-1842.0,Cluster-2485.2,Cluster-43232.14193,Cluster-2659.0,Cluster-2431.0,Cluster-43232.72338,Cluster-43232.76302,Cluster-43232.75532,Cluster-1815.0,Cluster-2411.0,Cluster-43232.60680,Cluster-43232.82281,Cluster-43232.34488,Cluster-2519.0,Cluster-43232.65829,Cluster-3773.0,Cl…
MF	GO:0003924	GTPase activity	33|2117	1512|85719	0.73671	1	33	Cluster-43232.94528,Cluster-43232.2456,Cluster-43232.59828,Cluster-43232.146241,Cluster-2768.0,Cluster-2869.0,Cluster-43232.3437,Cluster-30206.0,Cluster-2909.0,Cluster-43232.79957,Cluster-2902.2,Cluster-23644.0,Cluster-1950.0,Cluster-43232.1380,Cluster-2902.4,Cluster-3229.0,Cluster-43232.87181,Cluster-43232.81203,Cluster-43232.78506,Cluster-3053.0,Cluster-1844.0,Cluster-3201.1,Cluster-3255.0,Clus…
MF	GO:0016791	phosphatase activity	14|2117	719|85719	0.82108	1	14	Cluster-3735.0,Cluster-41939.0,Cluster-43232.73833,Cluster-43232.102258,Cluster-2836.0,Cluster-43232.79221,Cluster-43232.90424,Cluster-43232.64954,Cluster-43232.51595,Cluster-43232.81028,Cluster-43232.88411,Cluster-43232.24519,Cluster-43232.101054,Cluster-1827.0
MF	GO:0003700	DNA binding transcription factor activity	62|2117	2794|85719	0.82527	1	62	Cluster-43232.107252,Cluster-5178.0,Cluster-3100.0,Cluster-43232.82128,Cluster-43232.73384,Cluster-43232.84725,Cluster-43232.96114,Cluster-43232.92358,Cluster-43232.96327,Cluster-43232.32080,Cluster-43232.14117,Cluster-3748.1,Cluster-43232.68598,Cluster-43232.79957,Cluster-43232.90020,Cluster-3084.0,Cluster-43232.78134,Cluster-1010.2,Cluster-2846.0,Cluster-43232.122502,Cluster-2107.0,Cluster-780.…
MF	GO:0016874	ligase activity	24|2117	1182|85719	0.8471	1	24	Cluster-43232.96327,Cluster-2682.0,Cluster-3010.0,Cluster-43232.81952,Cluster-43232.133830,Cluster-43232.143979,Cluster-43232.68055,Cluster-43232.63529,Cluster-43232.3058,Cluster-2082.0,Cluster-2365.0,Cluster-1544.1,Cluster-43232.2404,Cluster-2552.0,Cluster-2408.0,Cluster-43232.92114,Cluster-3004.0,Cluster-3754.0,Cluster-2738.0,Cluster-2748.0,Cluster-43232.64128,Cluster-3509.0,Cluster-43232.55148…
MF	GO:0008134	transcription factor binding	17|2117	900|85719	0.8802	1	17	Cluster-43232.80625,Cluster-3196.0,Cluster-2965.0,Cluster-2313.0,Cluster-43232.96189,Cluster-1826.0,Cluster-2616.0,Cluster-43232.93425,Cluster-43232.73506,Cluster-43232.72519,Cluster-43232.85525,Cluster-2408.0,Cluster-2107.0,Cluster-43232.92414,Cluster-43232.88411,Cluster-43232.2789,Cluster-43232.78506
MF	GO:0003677	DNA binding	214|2117	9623|85719	0.93295	1	214	Cluster-5178.0,Cluster-43232.73384,Cluster-43232.70135,Cluster-43232.137304,Cluster-43232.80948,Cluster-2313.0,Cluster-43232.103732,Cluster-43232.71030,Cluster-43232.96327,Cluster-2226.0,Cluster-2549.0,Cluster-2490.0,Cluster-43232.68598,Cluster-43232.98229,Cluster-2792.0,Cluster-43232.122502,Cluster-3157.0,Cluster-43232.81896,Cluster-43232.143082,Cluster-43232.63165,Cluster-3590.0,Cluster-43232.7…
MF	GO:0043167	ion binding	489|2117	21390|85719	0.93342	1	489	Cluster-43232.90775,Cluster-43232.16374,Cluster-43232.18026,Cluster-1803.0,Cluster-43232.90214,Cluster-3484.0,Cluster-2995.0,Cluster-3157.0,Cluster-2632.0,Cluster-43232.78506,Cluster-3359.0,Cluster-43232.73866,Cluster-3802.0,Cluster-43232.70965,Cluster-43232.50836,Cluster-36080.0,Cluster-43232.76065,Cluster-43232.49721,Cluster-43232.103864,Cluster-43232.73019,Cluster-2602.0,Cluster-43232.88616,Cl…
MF	GO:0004871	signal transducer activity	21|2117	1200|85719	0.95721	1	21	Cluster-43232.30730,Cluster-2305.0,Cluster-43232.111211,Cluster-59004.0,Cluster-3443.0,Cluster-1831.0,Cluster-43232.83232,Cluster-43232.14457,Cluster-43232.89636,Cluster-43232.90435,Cluster-3819.0,Cluster-43232.9693,Cluster-43232.96189,Cluster-3129.0,Cluster-1815.0,Cluster-43232.119364,Cluster-43232.24519,Cluster-43232.79879,Cluster-2117.1,Cluster-43232.25630,Cluster-14437.0
MF	GO:0019899	enzyme binding	8|2117	556|85719	0.96032	1	8	Cluster-43232.114715,Cluster-2384.0,Cluster-2648.1,Cluster-2381.0,Cluster-43232.87533,Cluster-43232.76608,Cluster-43232.78340,Cluster-2808.0
MF	GO:0004386	helicase activity	17|2117	1054|85719	0.96365	1	17	Cluster-43232.133830,Cluster-3196.0,Cluster-22887.0,Cluster-43232.28142,Cluster-43232.98873,Cluster-43232.9693,Cluster-2902.4,Cluster-30206.0,Cluster-1787.0,Cluster-3353.0,Cluster-2344.0,Cluster-2564.0,Cluster-43232.88411,Cluster-43232.146241,Cluster-1841.0,Cluster-43232.77606,Cluster-43232.90424
MF	GO:0016887	ATPase activity	31|2117	1898|85719	0.98946	1	31	Cluster-2865.0,Cluster-2715.0,Cluster-43232.88012,Cluster-43232.121038,Cluster-43232.91470,Cluster-2902.2,Cluster-3655.0,Cluster-2902.4,Cluster-43232.16787,Cluster-43232.78506,Cluster-43232.83036,Cluster-2990.0,Cluster-1862.0,Cluster-1485.1,Cluster-3090.0,Cluster-43232.85876,Cluster-1790.2,Cluster-22887.0,Cluster-43232.135096,Cluster-2959.0,Cluster-1787.0,Cluster-1938.2,Cluster-3196.0,Cluster-251…
MF	GO:0008092	cytoskeletal protein binding	16|2117	1102|85719	0.99093	1	16	Cluster-43232.15100,Cluster-2190.0,Cluster-43232.83046,Cluster-1461.1,Cluster-43232.57559,Cluster-2966.0,Cluster-43232.80060,Cluster-43232.14918,Cluster-2251.0,Cluster-2107.0,Cluster-43232.45910,Cluster-2248.0,Cluster-3644.0,Cluster-43232.29447,Cluster-2846.0,Cluster-2808.0
MF	GO:0016779	nucleotidyltransferase activity	26|2117	1698|85719	0.99552	1	26	Cluster-43232.65776,Cluster-43232.41774,Cluster-43232.59234,Cluster-2552.0,Cluster-3048.0,Cluster-43232.44412,Cluster-1994.0,Cluster-43232.74418,Cluster-43232.86054,Cluster-43232.81716,Cluster-43232.91495,Cluster-43232.81724,Cluster-43232.16498,Cluster-43232.98175,Cluster-43232.76568,Cluster-3499.0,Cluster-3499.1,Cluster-43232.105125,Cluster-43232.102258,Cluster-3754.0,Cluster-43232.6995,Cluster-…
MF	GO:0004518	nuclease activity	33|2117	2269|85719	0.99965	1	33	Cluster-43232.34315,Cluster-3629.0,Cluster-43232.23216,Cluster-43232.140584,Cluster-2077.0,Cluster-3164.0,Cluster-3084.0,Cluster-43232.6071,Cluster-43232.120417,Cluster-43232.93864,Cluster-43232.54269,Cluster-43232.22897,Cluster-2015.0,Cluster-3616.0,Cluster-43232.5182,Cluster-43232.57105,Cluster-43232.84243,Cluster-43232.66115,Cluster-43232.75439,Cluster-43232.74917,Cluster-43232.61023,Cluster-2…
MF	GO:0016301	kinase activity	63|2117	4696|85719	1	1	63	Cluster-43232.57769,Cluster-43232.94360,Cluster-43232.53870,Cluster-1831.0,Cluster-43232.81283,Cluster-3687.0,Cluster-43232.73774,Cluster-1909.0,Cluster-1461.1,Cluster-43232.70834,Cluster-43232.44237,Cluster-43232.79845,Cluster-43232.41258,Cluster-43232.24519,Cluster-3529.0,Cluster-43232.68360,Cluster-43232.19300,Cluster-43232.64962,Cluster-43232.97466,Cluster-43232.117545,Cluster-43232.51857,Clu…
