# Supplementary material for: Transcriptomics and metabolomics changes triggered by exogenous 6-benzylaminopurine in relieving epicotyl dormancy of Polygonatum cyrtonema Hua seeds
Source: Front Plant Sci. 2022 Jul 25;13:961899. doi: 10.3389/fpls.2022.961899 (PMC9358440; doi:10.3389/fpls.2022.961899)
Supplement: Supplementary Table 7 — GO analysis of differentially expressed genes in T2 vs. C2. [file Table_7.XLSX]

## Sheet: Sheet1
T2 vs. C2 DEGs
Category	ID	Description	GeneRatio	BgRatio	pvalue	padj	Count	geneID
BP	GO:0006412	translation	257|3429	4580|85719	6.6493e-10	4.588e-08	257	Cluster-43232.78212,Cluster-55396.0,Cluster-43232.75330,Cluster-43232.26234,Cluster-2313.0,Cluster-3072.0,Cluster-2733.0,Cluster-43232.84984,Cluster-2200.4,Cluster-3271.0,Cluster-1787.0,Cluster-43232.86871,Cluster-43232.4444,Cluster-3010.0,Cluster-43232.75430,Cluster-3102.0,Cluster-43232.81952,Cluster-43232.89111,Cluster-2681.0,Cluster-43232.143979,Cluster-43232.40119,Cluster-2258.0,Cluster-2973.…
BP	GO:0005975	carbohydrate metabolic process	242|3429	4108|85719	3.3208e-09	1.1457e-07	242	Cluster-5178.0,Cluster-43232.115688,Cluster-43232.137304,Cluster-43232.81186,Cluster-43232.69062,Cluster-2001.0,Cluster-43232.8844,Cluster-43232.91876,Cluster-43232.91875,Cluster-43232.57506,Cluster-43232.63997,Cluster-2653.0,Cluster-4195.0,Cluster-43232.108181,Cluster-43232.88054,Cluster-43232.101650,Cluster-43232.94754,Cluster-43232.4606,Cluster-43232.130552,Cluster-43232.79341,Cluster-2958.0,C…
BP	GO:0042254	ribosome biogenesis	210|3429	3872|85719	1.1234e-07	2.2147e-06	210	Cluster-43232.78212,Cluster-55396.0,Cluster-43232.26234,Cluster-43232.9107,Cluster-43232.93517,Cluster-2733.0,Cluster-43232.84984,Cluster-43232.137371,Cluster-43232.27183,Cluster-43232.72247,Cluster-43232.86871,Cluster-43232.4444,Cluster-43232.5404,Cluster-43232.75430,Cluster-1841.0,Cluster-43232.82162,Cluster-2681.0,Cluster-43232.40119,Cluster-43232.63407,Cluster-43232.68200,Cluster-43232.46861,…
BP	GO:0055085	transmembrane transport	290|3429	5549|85719	1.1868e-05	0.00016378	290	Cluster-43232.15749,Cluster-43232.82470,Cluster-60664.0,Cluster-2655.0,Cluster-43232.80947,Cluster-2320.0,Cluster-3717.0,Cluster-43232.105388,Cluster-43232.31056,Cluster-43232.98818,Cluster-45644.0,Cluster-43232.32502,Cluster-43232.109818,Cluster-43232.45106,Cluster-43232.89261,Cluster-43232.75681,Cluster-2564.0,Cluster-43232.147534,Cluster-3037.0,Cluster-43232.92381,Cluster-43232.71914,Cluster-4…
BP	GO:0044281	small molecule metabolic process	451|3429	9457|85719	0.00012291	0.0013047	451	Cluster-5178.0,Cluster-2320.0,Cluster-43232.18026,Cluster-43232.104948,Cluster-43232.90360,Cluster-43232.64116,Cluster-43232.79993,Cluster-43232.45451,Cluster-43232.10735,Cluster-3658.0,Cluster-43232.66634,Cluster-2676.0,Cluster-43232.106116,Cluster-43232.80884,Cluster-43232.76271,Cluster-3191.0,Cluster-43232.77550,Cluster-2496.0,Cluster-43232.58209,Cluster-43232.132003,Cluster-1887.0,Cluster-432…
BP	GO:0009056	catabolic process	185|3429	3596|85719	0.00091314	0.0070007	185	Cluster-5258.0,Cluster-43232.119511,Cluster-43232.66532,Cluster-2239.0,Cluster-43232.91876,Cluster-43232.91875,Cluster-43232.85512,Cluster-43232.74674,Cluster-2226.0,Cluster-1866.0,Cluster-43232.94872,Cluster-43232.45106,Cluster-43232.81084,Cluster-43232.4606,Cluster-43232.79341,Cluster-43232.79879,Cluster-43232.14081,Cluster-43232.14082,Cluster-43232.87308,Cluster-43232.52814,Cluster-43232.63165…
BP	GO:0009058	biosynthetic process	957|3429	21942|85719	0.0018041	0.011856	957	Cluster-5178.0,Cluster-3072.0,Cluster-43232.102521,Cluster-2280.0,Cluster-2320.0,Cluster-43232.26748,Cluster-43232.57506,Cluster-3602.0,Cluster-43232.104948,Cluster-2490.0,Cluster-43232.100820,Cluster-50814.0,Cluster-43232.86393,Cluster-37743.4,Cluster-43232.90360,Cluster-43232.45451,Cluster-43232.24491,Cluster-43232.14339,Cluster-43232.10735,Cluster-3157.0,Cluster-43232.100745,Cluster-2504.0,Clu…
BP	GO:0006091	generation of precursor metabolites and energy	108|3429	2042|85719	0.002367	0.014848	108	Cluster-43232.72247,Cluster-3191.0,Cluster-43232.101650,Cluster-43232.4606,Cluster-2564.0,Cluster-43232.118025,Cluster-43232.92381,Cluster-43232.77148,Cluster-43232.144696,Cluster-3658.0,Cluster-43232.90840,Cluster-3035.0,Cluster-43232.66634,Cluster-2799.0,Cluster-2676.0,Cluster-43232.63018,Cluster-47264.0,Cluster-43232.78180,Cluster-43232.6629,Cluster-43232.16070,Cluster-1810.0,Cluster-43232.134…
BP	GO:0006950	response to stress	216|3429	4497|85719	0.0089448	0.047476	216	Cluster-3312.0,Cluster-43232.80813,Cluster-43232.47028,Cluster-43232.96327,Cluster-43232.25986,Cluster-43232.72247,Cluster-43232.133250,Cluster-43232.94354,Cluster-2226.0,Cluster-43232.82005,Cluster-1841.0,Cluster-43232.91619,Cluster-43232.126988,Cluster-43232.133765,Cluster-43232.92381,Cluster-43232.79553,Cluster-43232.102045,Cluster-43232.14339,Cluster-43232.68052,Cluster-43232.68034,Cluster-43…
BP	GO:0051186	cofactor metabolic process	107|3429	2216|85719	0.031267	0.15363	107	Cluster-5178.0,Cluster-5258.0,Cluster-43232.70038,Cluster-43232.77877,Cluster-43232.101650,Cluster-43232.4606,Cluster-43232.118025,Cluster-43232.7633,Cluster-43232.77148,Cluster-43232.79633,Cluster-43232.120510,Cluster-43232.41050,Cluster-3658.0,Cluster-43232.16843,Cluster-43232.86551,Cluster-43232.85837,Cluster-43232.6629,Cluster-43232.75981,Cluster-43232.16070,Cluster-43232.85370,Cluster-43232.…
BP	GO:0071554	cell wall organization or biogenesis	33|3429	580|85719	0.034343	0.15363	33	Cluster-43232.59050,Cluster-43232.54905,Cluster-43232.33761,Cluster-43232.44861,Cluster-43232.74674,Cluster-2682.0,Cluster-43232.83827,Cluster-43232.83913,Cluster-43232.62901,Cluster-43232.89917,Cluster-43232.109858,Cluster-43232.64984,Cluster-52599.0,Cluster-43232.14952,Cluster-43232.87300,Cluster-5202.0,Cluster-5202.1,Cluster-43232.81353,Cluster-43232.66061,Cluster-43232.71212,Cluster-43232.181…
BP	GO:0006914	autophagy	20|3429	312|85719	0.044833	0.18135	20	Cluster-43232.113413,Cluster-43232.87790,Cluster-43232.134144,Cluster-43232.121046,Cluster-43232.50940,Cluster-43232.87919,Cluster-43232.93129,Cluster-8315.0,Cluster-43232.79722,Cluster-2107.0,Cluster-43232.80039,Cluster-43232.97042,Cluster-43232.104457,Cluster-43232.104456,Cluster-43232.65610,Cluster-43232.36862,Cluster-43232.68196,Cluster-43232.89354,Cluster-43232.95356,Cluster-3084.0
BP	GO:0042592	homeostatic process	62|3429	1238|85719	0.045995	0.18135	62	Cluster-43232.71491,Cluster-43232.55954,Cluster-43232.37747,Cluster-43232.18133,Cluster-43232.125769,Cluster-2240.0,Cluster-43232.121421,Cluster-43232.98818,Cluster-3748.1,Cluster-3748.0,Cluster-43232.87920,Cluster-43232.134403,Cluster-3443.0,Cluster-43232.103045,Cluster-43232.52207,Cluster-43232.85888,Cluster-2673.0,Cluster-43232.135663,Cluster-43232.47028,Cluster-3179.0,Cluster-43232.43251,Clus…
BP	GO:0006810	transport	578|3429	13354|85719	0.063156	0.2421	578	Cluster-43232.33606,Cluster-43232.126531,Cluster-43232.80947,Cluster-2320.0,Cluster-3717.0,Cluster-1803.0,Cluster-50814.0,Cluster-43232.147535,Cluster-43232.86391,Cluster-43232.36113,Cluster-43232.82934,Cluster-43232.89922,Cluster-3658.0,Cluster-43232.99456,Cluster-3802.0,Cluster-43232.70965,Cluster-43232.79296,Cluster-43232.87441,Cluster-43232.63910,Cluster-43232.52022,Cluster-43232.89261,Cluste…
BP	GO:0030198	extracellular matrix organization	4|3429	42|85719	0.088422	0.32355	4	Cluster-43232.60687,Cluster-43232.30326,Cluster-43232.70100,Cluster-43232.64984
BP	GO:0030705	cytoskeleton-dependent intracellular transport	1|3429	4|85719	0.15251	0.43244	1	Cluster-51249.0
BP	GO:0051604	protein maturation	41|3429	874|85719	0.15297	0.43244	41	Cluster-43232.107252,Cluster-43232.50940,Cluster-43232.134765,Cluster-43232.104738,Cluster-1868.0,Cluster-43232.140584,Cluster-43232.90214,Cluster-43232.48009,Cluster-43232.73099,Cluster-43232.68242,Cluster-43232.71814,Cluster-2724.0,Cluster-43232.49294,Cluster-2781.0,Cluster-2966.0,Cluster-43232.144149,Cluster-43232.77778,Cluster-43232.3912,Cluster-43232.119293,Cluster-43232.118937,Cluster-43232…
BP	GO:0040011	locomotion	53|3429	1133|85719	0.15466	0.43244	53	Cluster-43232.93517,Cluster-43232.59702,Cluster-43232.98873,Cluster-43232.134164,Cluster-43232.62342,Cluster-43232.90664,Cluster-43232.94561,Cluster-2107.0,Cluster-43232.56243,Cluster-43232.26915,Cluster-43232.86391,Cluster-43232.83724,Cluster-43232.119006,Cluster-43232.94682,Cluster-43232.68200,Cluster-43232.84009,Cluster-43232.27535,Cluster-3229.0,Cluster-43232.58974,Cluster-43232.68034,Cluster…
BP	GO:0140014	mitotic nuclear division	13|3429	234|85719	0.15529	0.43244	13	Cluster-43232.81819,Cluster-43232.116690,Cluster-43232.99993,Cluster-43232.97044,Cluster-43232.15515,Cluster-43232.85672,Cluster-43232.97042,Cluster-2408.0,Cluster-2107.0,Cluster-43232.49593,Cluster-43232.5007,Cluster-2663.0,Cluster-43232.103258
BP	GO:0034641	cellular nitrogen compound metabolic process	1137|3429	27733|85719	0.15668	0.43244	1137	Cluster-5178.0,Cluster-3072.0,Cluster-43232.42040,Cluster-43232.80948,Cluster-43232.94840,Cluster-2320.0,Cluster-43232.27183,Cluster-43232.26748,Cluster-43232.76808,Cluster-43232.16061,Cluster-43232.18026,Cluster-43232.84745,Cluster-43232.104948,Cluster-2490.0,Cluster-43232.86551,Cluster-50814.0,Cluster-37743.4,Cluster-43232.90360,Cluster-2313.0,Cluster-43232.79993,Cluster-43232.24491,Cluster-432…
BP	GO:0006790	sulfur compound metabolic process	31|3429	644|85719	0.17116	0.46314	31	Cluster-43232.80714,Cluster-5258.0,Cluster-2496.0,Cluster-43232.70323,Cluster-43232.34332,Cluster-2575.0,Cluster-43232.75526,Cluster-43232.57338,Cluster-3546.0,Cluster-2110.0,Cluster-33709.0,Cluster-43232.79957,Cluster-34856.0,Cluster-43232.76808,Cluster-2936.0,Cluster-43232.50344,Cluster-1844.0,Cluster-2772.0,Cluster-43232.98443,Cluster-43232.98613,Cluster-43232.101031,Cluster-43232.47867,Cluste…
BP	GO:0007034	vacuolar transport	6|3429	93|85719	0.17596	0.46697	6	Cluster-43232.92616,Cluster-43232.80625,Cluster-43232.57850,Cluster-43232.89922,Cluster-43232.144216,Cluster-2411.0
BP	GO:0006520	cellular amino acid metabolic process	146|3429	3341|85719	0.19054	0.49603	146	Cluster-43232.80714,Cluster-43232.75330,Cluster-43232.8237,Cluster-43232.54905,Cluster-2239.0,Cluster-2575.0,Cluster-3010.0,Cluster-43232.81952,Cluster-43232.87876,Cluster-43232.143979,Cluster-43232.71914,Cluster-43232.68055,Cluster-43232.14081,Cluster-43232.14082,Cluster-43232.92421,Cluster-1862.0,Cluster-43232.86551,Cluster-3201.0,Cluster-43232.116433,Cluster-43232.100901,Cluster-1873.0,Cluster…
BP	GO:0006629	lipid metabolic process	141|3429	3177|85719	0.20609	0.50334	141	Cluster-43232.38644,Cluster-6020.0,Cluster-43232.30040,Cluster-43232.75274,Cluster-43232.82004,Cluster-2521.0,Cluster-43232.86393,Cluster-3219.0,Cluster-43232.144103,Cluster-43232.45451,Cluster-43232.79630,Cluster-43232.80913,Cluster-43232.100745,Cluster-43232.86551,Cluster-43232.83244,Cluster-43232.98869,Cluster-43232.60510,Cluster-43232.85837,Cluster-43232.89180,Cluster-43232.100901,Cluster-432…
BP	GO:0051276	chromosome organization	83|3429	1857|85719	0.2079	0.50334	83	Cluster-43232.80981,Cluster-43232.107252,Cluster-43232.86969,Cluster-43232.109392,Cluster-43232.55954,Cluster-43232.65138,Cluster-4703.0,Cluster-43232.82752,Cluster-43232.107980,Cluster-43232.5007,Cluster-43232.97044,Cluster-43232.101470,Cluster-43232.49593,Cluster-43232.57506,Cluster-43232.86857,Cluster-2305.0,Cluster-43232.121421,Cluster-43232.103925,Cluster-43232.110469,Cluster-3443.0,Cluster-…
BP	GO:0006399	tRNA metabolic process	67|3429	1475|85719	0.21726	0.51376	67	Cluster-43232.75330,Cluster-43232.55954,Cluster-43232.97415,Cluster-43232.92161,Cluster-43232.99792,Cluster-43232.64128,Cluster-43232.89982,Cluster-43232.72710,Cluster-43232.81372,Cluster-43232.146241,Cluster-3010.0,Cluster-43232.17955,Cluster-43232.17956,Cluster-43232.81952,Cluster-43232.84243,Cluster-43232.71620,Cluster-43232.133830,Cluster-43232.143979,Cluster-43232.82162,Cluster-43232.68055,C…
BP	GO:0009790	embryo development	4|3429	60|85719	0.22142	0.51376	4	Cluster-43232.85996,Cluster-2616.0,Cluster-43232.29415,Cluster-43232.3816
BP	GO:0006457	protein folding	24|3429	536|85719	0.28774	0.6007	24	Cluster-43232.2100,Cluster-43232.92161,Cluster-43232.90398,Cluster-43232.73282,Cluster-2192.0,Cluster-43232.90334,Cluster-43232.2094,Cluster-3049.0,Cluster-2107.0,Cluster-43232.2789,Cluster-43232.76897,Cluster-43232.85525,Cluster-2190.0,Cluster-43232.73565,Cluster-43232.61859,Cluster-43232.54698,Cluster-2616.0,Cluster-43232.98057,Cluster-43232.82190,Cluster-43232.2097,Cluster-43232.105681,Cluster…
BP	GO:0048870	cell motility	26|3429	565|85719	0.297	0.6007	26	Cluster-43232.93517,Cluster-43232.59702,Cluster-43232.94561,Cluster-2107.0,Cluster-43232.56243,Cluster-43232.40146,Cluster-43232.84009,Cluster-3229.0,Cluster-43232.58974,Cluster-43232.68034,Cluster-43232.63210,Cluster-43232.134164,Cluster-43232.97044,Cluster-43232.85525,Cluster-43232.97042,Cluster-2408.0,Cluster-43232.76169,Cluster-43232.87300,Cluster-43232.3816,Cluster-43232.41597,Cluster-2616.0…
BP	GO:0034655	nucleobase-containing compound catabolic process	46|3429	1037|85719	0.30035	0.6007	46	Cluster-43232.93517,Cluster-3629.0,Cluster-3616.0,Cluster-4485.0,Cluster-43232.49933,Cluster-43232.132336,Cluster-43232.81487,Cluster-3164.0,Cluster-3084.0,Cluster-43232.14081,Cluster-43232.14082,Cluster-43232.120417,Cluster-43232.87308,Cluster-43232.4606,Cluster-43232.75985,Cluster-43232.63165,Cluster-43232.65201,Cluster-43232.74413,Cluster-43232.126850,Cluster-43232.134164,Cluster-43232.96453,C…
BP	GO:0007155	cell adhesion	28|3429	613|85719	0.31468	0.62037	28	Cluster-43232.102521,Cluster-2313.0,Cluster-43232.136345,Cluster-43232.110121,Cluster-43232.90306,Cluster-3084.0,Cluster-43232.51455,Cluster-43232.92362,Cluster-2107.0,Cluster-43232.71019,Cluster-43232.83117,Cluster-43232.81339,Cluster-5202.1,Cluster-3227.0,Cluster-43232.79170,Cluster-43232.124299,Cluster-43232.118734,Cluster-2408.0,Cluster-43232.104615,Cluster-43232.76169,Cluster-43232.61381,Clu…
BP	GO:0000278	mitotic cell cycle	19|3429	412|85719	0.32561	0.63288	19	Cluster-43232.97042,Cluster-43232.81819,Cluster-43232.99993,Cluster-43232.116690,Cluster-43232.15515,Cluster-43232.85672,Cluster-2115.0,Cluster-43232.4807,Cluster-43232.97044,Cluster-2107.0,Cluster-43232.49593,Cluster-2408.0,Cluster-43232.5007,Cluster-43232.80981,Cluster-2663.0,Cluster-43232.61381,Cluster-43232.50710,Cluster-43232.103258,Cluster-43232.3816
BP	GO:0006913	nucleocytoplasmic transport	21|3429	483|85719	0.3645	0.68288	21	Cluster-43232.110010,Cluster-43232.93517,Cluster-43232.93846,Cluster-2431.0,Cluster-43232.57105,Cluster-43232.75532,Cluster-43232.93405,Cluster-43232.73595,Cluster-43232.85525,Cluster-43232.97042,Cluster-43232.56356,Cluster-43232.99821,Cluster-43232.92673,Cluster-43232.68034,Cluster-43232.67798,Cluster-43232.77550,Cluster-2107.0,Cluster-2846.0,Cluster-3084.0,Cluster-43232.75877,Cluster-43232.40146
BP	GO:0007005	mitochondrion organization	22|3429	505|85719	0.37113	0.68288	22	Cluster-2431.0,Cluster-43232.50940,Cluster-43232.59557,Cluster-43232.65065,Cluster-43232.117729,Cluster-43232.87166,Cluster-43232.79686,Cluster-43232.92381,Cluster-43232.81049,Cluster-43232.73097,Cluster-43232.33725,Cluster-43232.99614,Cluster-43232.59209,Cluster-43232.99821,Cluster-43232.93058,Cluster-43232.85525,Cluster-43232.71890,Cluster-1970.0,Cluster-43232.87711,Cluster-43232.101170,Cluster…
BP	GO:0000902	cell morphogenesis	8|3429	197|85719	0.51182	0.8714	8	Cluster-43232.81727,Cluster-2665.0,Cluster-43232.90058,Cluster-14598.1,Cluster-43232.90664,Cluster-43232.9693,Cluster-43232.27535,Cluster-43232.62342
BP	GO:0019748	secondary metabolic process	13|3429	343|85719	0.57189	0.93953	13	Cluster-43232.87346,Cluster-43232.80647,Cluster-43232.83139,Cluster-43232.143899,Cluster-2076.0,Cluster-2076.1,Cluster-43994.0,Cluster-43232.57105,Cluster-43232.88012,Cluster-3117.0,Cluster-43232.121212,Cluster-43232.64678,Cluster-43232.55108
BP	GO:0061024	membrane organization	23|3429	593|85719	0.60692	0.96498	23	Cluster-2431.0,Cluster-43232.95708,Cluster-43232.59557,Cluster-43232.131643,Cluster-43232.50249,Cluster-43232.100601,Cluster-43232.69105,Cluster-43232.73097,Cluster-43232.79466,Cluster-43232.110693,Cluster-43232.75846,Cluster-43232.93501,Cluster-3201.0,Cluster-43232.94256,Cluster-43232.93058,Cluster-43232.85525,Cluster-3088.0,Cluster-43232.99821,Cluster-1970.0,Cluster-43232.101170,Cluster-3781.0,…
BP	GO:0008219	cell death	21|3429	559|85719	0.61535	0.96498	21	Cluster-43232.126850,Cluster-43232.141774,Cluster-2544.0,Cluster-3233.0,Cluster-43232.124299,Cluster-43232.78605,Cluster-3048.0,Cluster-1843.0,Cluster-43232.92716,Cluster-2656.0,Cluster-43232.59529,Cluster-2526.0,Cluster-43232.123843,Cluster-3230.0,Cluster-43232.43439,Cluster-4755.0,Cluster-43232.109711,Cluster-43232.86543,Cluster-43232.98660,Cluster-43232.51116,Cluster-43232.99614
BP	GO:0044403	symbiont process	126|3429	3272|85719	0.68338	0.99852	126	Cluster-43232.78212,Cluster-43232.101794,Cluster-43232.109590,Cluster-2320.0,Cluster-3717.0,Cluster-43232.85743,Cluster-1841.0,Cluster-43232.94587,Cluster-43232.99512,Cluster-43232.86391,Cluster-43232.83724,Cluster-43232.79993,Cluster-3048.0,Cluster-43232.69105,Cluster-1862.0,Cluster-43232.78605,Cluster-3201.0,Cluster-43232.7848,Cluster-43232.96453,Cluster-3802.0,Cluster-3161.0,Cluster-3267.0,Clu…
BP	GO:0050877	nervous system process	8|3429	227|85719	0.69816	0.99953	8	Cluster-43232.59541,Cluster-43232.31682,Cluster-43232.99083,Cluster-43232.94419,Cluster-43232.41645,Cluster-43232.119364,Cluster-43232.66776,Cluster-2117.1
BP	GO:0007010	cytoskeleton organization	30|3429	812|85719	0.71243	0.99953	30	Cluster-43232.92232,Cluster-3629.0,Cluster-43232.113653,Cluster-2115.0,Cluster-43232.14918,Cluster-2107.0,Cluster-43232.70410,Cluster-43232.116614,Cluster-3084.0,Cluster-2966.0,Cluster-43232.55598,Cluster-43232.68034,Cluster-43232.62658,Cluster-43232.35758,Cluster-43232.81148,Cluster-43232.85936,Cluster-43232.106685,Cluster-43232.113349,Cluster-43232.35033,Cluster-43232.106291,Cluster-43232.80060…
BP	GO:0007059	chromosome segregation	24|3429	654|85719	0.72611	0.99953	24	Cluster-43232.81819,Cluster-43232.80496,Cluster-43232.85672,Cluster-43232.49593,Cluster-43232.136345,Cluster-43232.61845,Cluster-43232.96736,Cluster-43232.116690,Cluster-2107.0,Cluster-43232.71019,Cluster-43232.103258,Cluster-43232.100898,Cluster-43232.97044,Cluster-43232.97042,Cluster-2408.0,Cluster-43232.69067,Cluster-43232.149299,Cluster-43232.5007,Cluster-43232.79945,Cluster-43232.99993,Clust…
BP	GO:0007009	plasma membrane organization	3|3429	90|85719	0.75172	0.99953	3	Cluster-43232.50249,Cluster-3088.0,Cluster-43232.94256
BP	GO:0022607	cellular component assembly	108|3429	2858|85719	0.75925	0.99953	108	Cluster-55396.0,Cluster-43232.113422,Cluster-43232.74200,Cluster-43232.93129,Cluster-2490.0,Cluster-43232.98224,Cluster-43232.116614,Cluster-43232.78837,Cluster-43232.33725,Cluster-29697.2,Cluster-43232.113349,Cluster-3406.0,Cluster-43232.93405,Cluster-2408.0,Cluster-43232.18036,Cluster-2710.0,Cluster-43232.49122,Cluster-43232.87919,Cluster-43232.60687,Cluster-3088.0,Cluster-43232.30326,Cluster-2…
BP	GO:0071941	nitrogen cycle metabolic process	2|3429	81|85719	0.81889	0.99953	2	Cluster-43232.79466,Cluster-43232.119511
BP	GO:0002376	immune system process	32|3429	945|85719	0.83034	0.99953	32	Cluster-43232.85006,Cluster-43994.0,Cluster-43232.103924,Cluster-43232.137074,Cluster-43232.26915,Cluster-43232.71831,Cluster-43232.107145,Cluster-43232.14339,Cluster-43232.77485,Cluster-43232.45476,Cluster-2133.0,Cluster-2148.0,Cluster-43232.91993,Cluster-43232.134164,Cluster-43232.96316,Cluster-43232.61320,Cluster-43232.96476,Cluster-43232.8698,Cluster-2436.0,Cluster-43232.75435,Cluster-43232.6…
BP	GO:0065003	protein-containing complex assembly	73|3429	2005|85719	0.833	0.99953	73	Cluster-43232.80981,Cluster-2422.0,Cluster-43232.109392,Cluster-43232.1271,Cluster-43232.107194,Cluster-43232.93129,Cluster-43232.102916,Cluster-43232.93405,Cluster-2229.0,Cluster-43232.16751,Cluster-3629.0,Cluster-43232.103925,Cluster-55396.0,Cluster-3126.0,Cluster-43232.100926,Cluster-43232.49933,Cluster-43232.69574,Cluster-43232.22983,Cluster-43232.116614,Cluster-43232.81049,Cluster-43232.7335…
BP	GO:0048856	anatomical structure development	57|3429	1617|85719	0.84797	0.99953	57	Cluster-43232.88385,Cluster-43232.94354,Cluster-43232.98873,Cluster-14598.1,Cluster-43232.69468,Cluster-3271.0,Cluster-43232.90664,Cluster-43232.38902,Cluster-8896.0,Cluster-43232.111372,Cluster-3802.0,Cluster-43232.133765,Cluster-43232.67644,Cluster-43232.134748,Cluster-43232.61845,Cluster-43232.103279,Cluster-43232.74952,Cluster-43232.4652,Cluster-43232.77343,Cluster-3455.0,Cluster-43232.10293,…
BP	GO:0007049	cell cycle	56|3429	1595|85719	0.8788	0.99953	56	Cluster-43232.80981,Cluster-43232.81819,Cluster-43232.2100,Cluster-43232.113422,Cluster-43232.74200,Cluster-43232.85672,Cluster-43232.99792,Cluster-2115.0,Cluster-43232.90664,Cluster-43232.50710,Cluster-43232.74593,Cluster-1977.0,Cluster-2490.0,Cluster-43232.61845,Cluster-43232.28297,Cluster-1950.0,Cluster-3774.0,Cluster-2381.0,Cluster-43232.113349,Cluster-2107.0,Cluster-43232.73595,Cluster-43232…
BP	GO:0000003	reproduction	55|3429	1580|85719	0.8882	0.99953	55	Cluster-43232.2100,Cluster-43232.92185,Cluster-43232.82752,Cluster-43232.113422,Cluster-43232.74200,Cluster-43232.1028,Cluster-43232.29415,Cluster-43232.99792,Cluster-43232.73643,Cluster-43232.49475,Cluster-43232.81837,Cluster-43232.23211,Cluster-43232.38902,Cluster-43232.119426,Cluster-2490.0,Cluster-43232.96736,Cluster-43232.134748,Cluster-43232.16725,Cluster-43232.28297,Cluster-3097.0,Cluster-…
BP	GO:0022618	ribonucleoprotein complex assembly	2|3429	97|85719	0.90137	0.99953	2	Cluster-2422.0,Cluster-43232.54698
BP	GO:0006397	mRNA processing	29|3429	903|85719	0.92557	0.99953	29	Cluster-2422.0,Cluster-43232.41774,Cluster-43232.18133,Cluster-43232.107194,Cluster-43232.82005,Cluster-43232.76390,Cluster-43232.66969,Cluster-43232.17829,Cluster-43232.64354,Cluster-43232.98240,Cluster-43232.85936,Cluster-43232.84619,Cluster-43232.56622,Cluster-43232.105585,Cluster-43232.89089,Cluster-43232.70181,Cluster-43232.85525,Cluster-43232.87587,Cluster-2629.0,Cluster-5193.0,Cluster-4323…
BP	GO:0003013	circulatory system process	1|3429	67|85719	0.92799	0.99953	1	Cluster-43232.68120
BP	GO:0032196	transposition	11|3429	389|85719	0.94464	0.99953	11	Cluster-43232.99482,Cluster-43232.98224,Cluster-38306.0,Cluster-43232.85283,Cluster-43232.58921,Cluster-43232.58441,Cluster-43232.104292,Cluster-43232.90449,Cluster-43232.48683,Cluster-43232.69611,Cluster-43232.5465
BP	GO:0015979	photosynthesis	32|3429	1038|85719	0.96089	0.99953	32	Cluster-43232.85924,Cluster-43232.62899,Cluster-3221.0,Cluster-43232.73643,Cluster-1909.0,Cluster-43232.122116,Cluster-1866.0,Cluster-43232.18249,Cluster-43232.110010,Cluster-43232.69577,Cluster-43232.25005,Cluster-43232.101874,Cluster-43232.144216,Cluster-43232.69728,Cluster-43232.69624,Cluster-43232.132394,Cluster-43232.53866,Cluster-43232.107874,Cluster-43232.56758,Cluster-43232.49254,Cluster-…
BP	GO:0051301	cell division	19|3429	688|85719	0.96382	0.99953	19	Cluster-43232.93517,Cluster-43232.79945,Cluster-43232.113422,Cluster-2408.0,Cluster-43232.74200,Cluster-43232.68861,Cluster-43232.85525,Cluster-43232.97042,Cluster-43232.68196,Cluster-2952.0,Cluster-43232.68034,Cluster-43232.73595,Cluster-43232.45130,Cluster-43232.73482,Cluster-43232.36862,Cluster-2490.0,Cluster-43232.61381,Cluster-2526.0,Cluster-43232.30715
BP	GO:0007165	signal transduction	197|3429	5495|85719	0.97325	0.99953	197	Cluster-43232.85942,Cluster-1010.2,Cluster-43232.102521,Cluster-43232.113422,Cluster-43232.56558,Cluster-43232.73908,Cluster-3129.0,Cluster-43232.85451,Cluster-43232.75934,Cluster-43232.108181,Cluster-30643.0,Cluster-43232.26915,Cluster-43232.88134,Cluster-43232.34646,Cluster-43232.68200,Cluster-43232.79551,Cluster-43232.88198,Cluster-43232.109858,Cluster-43232.45476,Cluster-43232.80297,Cluster-5…
BP	GO:0007267	cell-cell signaling	7|3429	304|85719	0.97397	0.99953	7	Cluster-1831.0,Cluster-43232.94212,Cluster-43232.57016,Cluster-43232.81841,Cluster-43232.65603,Cluster-43232.95385,Cluster-2125.0
BP	GO:0040007	growth	7|3429	315|85719	0.97966	0.99953	7	Cluster-43232.56558,Cluster-43232.101477,Cluster-43232.124908,Cluster-43232.34646,Cluster-43232.119876,Cluster-43232.83353,Cluster-43232.63574
BP	GO:0048646	anatomical structure formation involved in morphogenesis	5|3429	270|85719	0.98088	0.99953	5	Cluster-43232.55598,Cluster-43232.38902,Cluster-43232.128640,Cluster-43232.134228,Cluster-43232.134748
BP	GO:0006605	protein targeting	15|3429	589|85719	0.98271	0.99953	15	Cluster-2985.0,Cluster-43232.126531,Cluster-43232.42629,Cluster-43232.70965,Cluster-43232.30730,Cluster-43232.10358,Cluster-43232.76615,Cluster-43232.60952,Cluster-3609.0,Cluster-3385.0,Cluster-43232.86524,Cluster-43232.9693,Cluster-43232.59209,Cluster-43232.79686,Cluster-54286.0
BP	GO:0016192	vesicle-mediated transport	72|3429	2170|85719	0.98327	0.99953	72	Cluster-44233.0,Cluster-43232.4771,Cluster-43232.135475,Cluster-43232.77755,Cluster-43232.85800,Cluster-43232.94733,Cluster-43232.126465,Cluster-43232.61317,Cluster-43232.101341,Cluster-43232.78195,Cluster-43232.98443,Cluster-43232.60394,Cluster-43232.77038,Cluster-3172.0,Cluster-43232.61507,Cluster-43232.82934,Cluster-43232.24519,Cluster-43232.81339,Cluster-5284.1,Cluster-43232.101342,Cluster-43…
BP	GO:0008283	cell proliferation	6|3429	292|85719	0.98406	0.99953	6	Cluster-43232.56558,Cluster-43232.63574,Cluster-43232.124908,Cluster-43232.34646,Cluster-43232.82751,Cluster-43232.83353
BP	GO:0006464	cellular protein modification process	249|3429	6644|85719	0.9919	0.99953	249	Cluster-43232.85942,Cluster-5258.0,Cluster-43232.75130,Cluster-43232.18225,Cluster-43232.96323,Cluster-43232.42283,Cluster-43232.98625,Cluster-43232.103734,Cluster-43232.30040,Cluster-13690.0,Cluster-43232.105359,Cluster-43232.72558,Cluster-43232.112106,Cluster-43232.84481,Cluster-43232.110469,Cluster-2490.0,Cluster-43232.45106,Cluster-43232.59274,Cluster-43232.121038,Cluster-43232.86393,Cluster-…
BP	GO:0030154	cell differentiation	17|3429	792|85719	0.99822	0.99953	17	Cluster-3590.0,Cluster-43232.38051,Cluster-43232.118586,Cluster-43232.82752,Cluster-43232.27535,Cluster-43232.134228,Cluster-43232.55598,Cluster-43232.90664,Cluster-43232.9693,Cluster-43232.58119,Cluster-43232.38902,Cluster-43232.62342,Cluster-43232.128640,Cluster-43232.96962,Cluster-3790.0,Cluster-43232.134748,Cluster-43232.56000
BP	GO:0006259	DNA metabolic process	231|3429	7051|85719	0.99953	0.99953	231	Cluster-43232.42040,Cluster-2701.0,Cluster-43232.80948,Cluster-2313.0,Cluster-43232.96327,Cluster-43232.76808,Cluster-43232.72247,Cluster-43232.84745,Cluster-43232.104948,Cluster-3010.0,Cluster-43232.82005,Cluster-43232.104899,Cluster-1841.0,Cluster-43232.88055,Cluster-43232.126988,Cluster-43232.45106,Cluster-50814.0,Cluster-43232.98224,Cluster-43232.90360,Cluster-43232.84099,Cluster-43232.52081,…
CC	GO:0005840	ribosome	218|3429	3847|85719	1.7334e-09	7.9736e-08	218	Cluster-43232.78212,Cluster-55396.0,Cluster-43232.26234,Cluster-2313.0,Cluster-3072.0,Cluster-2733.0,Cluster-43232.84984,Cluster-2200.4,Cluster-43232.72247,Cluster-43232.86871,Cluster-43232.4444,Cluster-43232.5404,Cluster-43232.75430,Cluster-3102.0,Cluster-43232.82162,Cluster-43232.89111,Cluster-2681.0,Cluster-43232.40119,Cluster-2258.0,Cluster-2973.0,Cluster-43232.68200,Cluster-39668.0,Cluster-2…
CC	GO:0032991	protein-containing complex	918|3429	20142|85719	7.8518e-06	0.00012039	918	Cluster-43232.85942,Cluster-3072.0,Cluster-43232.119511,Cluster-2320.0,Cluster-43232.27180,Cluster-43232.27181,Cluster-3191.0,Cluster-43232.84745,Cluster-43232.126531,Cluster-43232.93406,Cluster-50814.0,Cluster-43232.90360,Cluster-43232.113422,Cluster-43232.58974,Cluster-43232.36113,Cluster-43232.45451,Cluster-43232.82934,Cluster-3658.0,Cluster-3482.0,Cluster-43232.78506,Cluster-43232.66634,Clust…
CC	GO:0043226	organelle	887|3429	19769|85719	6.8637e-05	0.00078933	887	Cluster-43232.85942,Cluster-3072.0,Cluster-43232.102521,Cluster-43232.126531,Cluster-43232.26748,Cluster-2320.0,Cluster-43232.27180,Cluster-43232.27181,Cluster-43232.84745,Cluster-43232.4444,Cluster-43232.94993,Cluster-43232.94587,Cluster-43232.80060,Cluster-43232.113422,Cluster-43232.131103,Cluster-43232.14339,Cluster-43232.133643,Cluster-43232.10735,Cluster-3658.0,Cluster-43232.111211,Cluster-4…
CC	GO:0005737	cytoplasm	553|3429	12188|85719	0.00030984	0.0030541	553	Cluster-3072.0,Cluster-2320.0,Cluster-43232.18026,Cluster-3602.0,Cluster-43232.104948,Cluster-43232.94993,Cluster-2490.0,Cluster-43232.90360,Cluster-43232.113422,Cluster-43232.36113,Cluster-43232.45451,Cluster-43232.82934,Cluster-43232.10735,Cluster-2644.0,Cluster-43232.66634,Cluster-43232.70733,Cluster-43232.104012,Cluster-43232.36887,Cluster-2676.0,Cluster-43232.87441,Cluster-43232.65138,Cluste…
CC	GO:0005622	intracellular	1134|3429	26103|85719	0.00073987	0.006006	1134	Cluster-43232.85942,Cluster-3072.0,Cluster-43232.102521,Cluster-43232.119511,Cluster-43232.26748,Cluster-2320.0,Cluster-43232.27180,Cluster-43232.27181,Cluster-43232.18026,Cluster-43232.84745,Cluster-43232.126531,Cluster-43232.94993,Cluster-2490.0,Cluster-43232.93406,Cluster-50814.0,Cluster-43232.94587,Cluster-43232.80060,Cluster-43232.117599,Cluster-43232.90360,Cluster-43232.18133,Cluster-43232.…
CC	GO:0005694	chromosome	148|3429	2842|85719	0.0015416	0.010871	148	Cluster-43232.85942,Cluster-43232.83520,Cluster-2313.0,Cluster-43232.118628,Cluster-43232.84745,Cluster-43232.92185,Cluster-3010.0,Cluster-43232.82005,Cluster-43232.110469,Cluster-1841.0,Cluster-2564.0,Cluster-43232.92381,Cluster-43232.71914,Cluster-43232.98229,Cluster-43232.118336,Cluster-3658.0,Cluster-43232.100158,Cluster-43232.96283,Cluster-43232.96453,Cluster-3443.0,Cluster-43232.46300,Clust…
CC	GO:0005623	cell	1225|3429	28601|85719	0.0024864	0.014918	1225	Cluster-43232.85942,Cluster-3072.0,Cluster-43232.102521,Cluster-43232.119511,Cluster-43232.26748,Cluster-43232.44861,Cluster-2320.0,Cluster-43232.27180,Cluster-43232.27181,Cluster-43232.18026,Cluster-43232.84745,Cluster-43232.126531,Cluster-43232.94993,Cluster-2490.0,Cluster-43232.93406,Cluster-50814.0,Cluster-43232.94587,Cluster-43232.80060,Cluster-43232.117599,Cluster-43232.99758,Cluster-43232.…
CC	GO:0005856	cytoskeleton	104|3429	1923|85719	0.0026792	0.015405	104	Cluster-43232.126531,Cluster-43232.113422,Cluster-43232.50364,Cluster-43232.27180,Cluster-43232.27181,Cluster-43232.65429,Cluster-2994.0,Cluster-43232.108181,Cluster-2846.0,Cluster-43232.80060,Cluster-43232.116614,Cluster-43232.118336,Cluster-43232.96453,Cluster-3396.0,Cluster-43232.124299,Cluster-43232.119669,Cluster-43232.149299,Cluster-43232.28008,Cluster-43232.60214,Cluster-43232.60211,Cluste…
CC	GO:0005635	nuclear envelope	12|3429	168|85719	0.041782	0.17472	12	Cluster-43232.110010,Cluster-2431.0,Cluster-3019.0,Cluster-43232.35727,Cluster-43232.43939,Cluster-43232.92673,Cluster-43232.84969,Cluster-29943.0,Cluster-43232.80297,Cluster-43232.75532,Cluster-43232.95533,Cluster-43232.83257
CC	GO:0005654	nucleoplasm	80|3429	1714|85719	0.089093	0.32355	80	Cluster-43232.107252,Cluster-43232.107250,Cluster-2253.0,Cluster-43232.143991,Cluster-43232.55877,Cluster-43232.69814,Cluster-3504.0,Cluster-43232.3521,Cluster-3332.1,Cluster-43232.79840,Cluster-43232.3519,Cluster-2549.0,Cluster-43232.82005,Cluster-43232.110469,Cluster-1867.0,Cluster-43232.5292,Cluster-43232.74735,Cluster-43232.28869,Cluster-43232.116922,Cluster-43232.82814,Cluster-714.0,Cluster-…
CC	GO:0005739	mitochondrion	101|3429	2244|85719	0.099906	0.35351	101	Cluster-2320.0,Cluster-43232.78180,Cluster-43232.75681,Cluster-2696.0,Cluster-43232.92381,Cluster-43232.122502,Cluster-43232.71054,Cluster-43232.38536,Cluster-43232.69623,Cluster-43232.66634,Cluster-34321.0,Cluster-2799.0,Cluster-43232.96453,Cluster-2676.0,Cluster-43232.63018,Cluster-2025.0,Cluster-43232.9693,Cluster-1879.0,Cluster-43232.102764,Cluster-2384.0,Cluster-3135.0,Cluster-3483.0,Cluster…
CC	GO:0000229	cytoplasmic chromosome	2|3429	15|85719	0.10259	0.35394	2	Cluster-43232.87166,Cluster-43232.92381
CC	GO:0005829	cytosol	13|3429	238|85719	0.20135	0.50334	13	Cluster-43232.90360,Cluster-43232.101201,Cluster-43232.71972,Cluster-43232.60510,Cluster-43232.64638,Cluster-43232.84921,Cluster-43232.104948,Cluster-2526.0,Cluster-43232.55072,Cluster-43232.97810,Cluster-43232.101650,Cluster-43232.50707,Cluster-43232.128006
CC	GO:0005886	plasma membrane	84|3429	1939|85719	0.22726	0.51376	84	Cluster-2108.0,Cluster-2517.0,Cluster-43232.3912,Cluster-3722.0,Cluster-43232.97638,Cluster-43232.132003,Cluster-43232.119934,Cluster-43232.52022,Cluster-43232.50085,Cluster-43232.65901,Cluster-2254.0,Cluster-43232.88012,Cluster-43232.96936,Cluster-43232.73716,Cluster-3446.0,Cluster-43232.60563,Cluster-43232.109818,Cluster-2365.0,Cluster-43232.107219,Cluster-43232.99758,Cluster-43232.17829,Cluste…
CC	GO:0005618	cell wall	15|3429	296|85719	0.22987	0.51376	15	Cluster-43232.130552,Cluster-43232.102521,Cluster-43232.39393,Cluster-43232.81186,Cluster-43232.44861,Cluster-43232.43377,Cluster-43232.43375,Cluster-43232.64151,Cluster-43232.132389,Cluster-43232.48441,Cluster-43232.16070,Cluster-43232.20050,Cluster-43232.87300,Cluster-43232.92090,Cluster-4755.0
CC	GO:0005777	peroxisome	9|3429	169|85719	0.23082	0.51376	9	Cluster-43232.30730,Cluster-43232.73050,Cluster-43232.44412,Cluster-3385.0,Cluster-43232.68034,Cluster-43232.50344,Cluster-43232.80297,Cluster-43232.76271,Cluster-43232.120284
CC	GO:0005773	vacuole	10|3429	179|85719	0.2543	0.55704	10	Cluster-43232.93501,Cluster-43232.73204,Cluster-43232.13277,Cluster-43232.105700,Cluster-2384.0,Cluster-3655.0,Cluster-43232.92381,Cluster-43232.85876,Cluster-43232.75644,Cluster-43232.89790
CC	GO:0009536	plastid	8|3429	165|85719	0.39412	0.71564	8	Cluster-43232.7848,Cluster-43232.17992,Cluster-2519.0,Cluster-43232.71972,Cluster-43232.139918,Cluster-43232.10058,Cluster-43232.107249,Cluster-43232.93730
CC	GO:0030312	external encapsulating structure	24|3429	574|85719	0.42064	0.74421	24	Cluster-43232.102521,Cluster-43232.81186,Cluster-43232.44861,Cluster-43232.98873,Cluster-43232.48441,Cluster-8896.0,Cluster-3455.0,Cluster-43232.134748,Cluster-43232.130552,Cluster-43232.39393,Cluster-43232.43377,Cluster-43232.43375,Cluster-43232.10293,Cluster-43232.64151,Cluster-43232.55598,Cluster-43232.38536,Cluster-43232.87300,Cluster-43232.16070,Cluster-4755.0,Cluster-43232.134228,Cluster-43…
CC	GO:0005794	Golgi apparatus	26|3429	612|85719	0.46325	0.79911	26	Cluster-43232.101341,Cluster-43232.91469,Cluster-5284.1,Cluster-43232.45106,Cluster-3084.0,Cluster-43232.82934,Cluster-2107.0,Cluster-43232.62658,Cluster-43232.100247,Cluster-43232.56380,Cluster-43232.93501,Cluster-43232.84248,Cluster-43232.75124,Cluster-43232.85525,Cluster-43232.90930,Cluster-43232.87441,Cluster-43232.84245,Cluster-43232.76169,Cluster-2985.0,Cluster-3172.0,Cluster-2616.0,Cluster…
CC	GO:0005634	nucleus	329|3429	8090|85719	0.51779	0.8714	329	Cluster-43232.83520,Cluster-43232.15939,Cluster-43232.18133,Cluster-43232.18225,Cluster-43232.102521,Cluster-43232.26748,Cluster-43232.57506,Cluster-43232.5404,Cluster-43232.118055,Cluster-43232.94354,Cluster-3748.0,Cluster-3010.0,Cluster-43232.103870,Cluster-43232.82005,Cluster-43232.110469,Cluster-43232.76390,Cluster-2846.0,Cluster-43232.133765,Cluster-43232.28869,Cluster-2107.0,Cluster-43232.9…
CC	GO:0005783	endoplasmic reticulum	77|3429	1925|85719	0.56037	0.9317	77	Cluster-43232.82381,Cluster-43232.107250,Cluster-43232.143991,Cluster-43232.63337,Cluster-43232.94244,Cluster-43232.84279,Cluster-43232.76615,Cluster-43232.78195,Cluster-43232.134765,Cluster-3332.1,Cluster-43232.85370,Cluster-43232.79842,Cluster-43232.104012,Cluster-43232.94993,Cluster-43232.55897,Cluster-43232.98818,Cluster-2767.0,Cluster-43232.498,Cluster-2192.0,Cluster-3533.0,Cluster-43232.229…
CC	GO:0005730	nucleolus	40|3429	999|85719	0.61467	0.96498	40	Cluster-1800.0,Cluster-43232.63583,Cluster-2313.0,Cluster-43232.80625,Cluster-43232.84279,Cluster-43232.1271,Cluster-43232.103870,Cluster-43232.133944,Cluster-43232.72308,Cluster-43232.106343,Cluster-1795.0,Cluster-43232.79993,Cluster-43232.74418,Cluster-43232.86216,Cluster-43232.81716,Cluster-43232.68387,Cluster-43232.76271,Cluster-43232.107862,Cluster-43232.94354,Cluster-43232.81724,Cluster-432…
CC	GO:0000228	nuclear chromosome	27|3429	705|85719	0.67151	0.99852	27	Cluster-43232.83520,Cluster-43232.57506,Cluster-3010.0,Cluster-43232.110469,Cluster-43232.61845,Cluster-43232.68242,Cluster-3642.0,Cluster-43232.50710,Cluster-43232.98229,Cluster-3774.0,Cluster-43232.118336,Cluster-3658.0,Cluster-43232.71019,Cluster-43232.79122,Cluster-43232.100158,Cluster-43232.54521,Cluster-43232.85525,Cluster-43232.149299,Cluster-43232.69067,Cluster-43232.53275,Cluster-2860.0,…
CC	GO:0005811	lipid droplet	2|3429	57|85719	0.67884	0.99852	2	Cluster-43232.15515,Cluster-43232.7448
CC	GO:0005929	cilium	16|3429	450|85719	0.72783	0.99953	16	Cluster-43232.93517,Cluster-43232.134164,Cluster-2296.0,Cluster-43232.68861,Cluster-43232.97044,Cluster-43232.119934,Cluster-43232.85525,Cluster-2115.0,Cluster-2408.0,Cluster-43232.68034,Cluster-43232.97042,Cluster-2107.0,Cluster-43232.73482,Cluster-43232.43439,Cluster-43232.68974,Cluster-43232.40146
CC	GO:0005615	extracellular space	19|3429	567|85719	0.8452	0.99953	19	Cluster-3629.0,Cluster-43232.79945,Cluster-43232.104457,Cluster-43232.53367,Cluster-43232.85837,Cluster-3084.0,Cluster-43232.93405,Cluster-43232.97042,Cluster-2791.0,Cluster-43232.18036,Cluster-43232.68034,Cluster-43232.80039,Cluster-2107.0,Cluster-43232.104456,Cluster-43232.77550,Cluster-43232.77551,Cluster-43232.49933,Cluster-2616.0,Cluster-43232.15984
CC	GO:0031410	cytoplasmic vesicle	20|3429	627|85719	0.90319	0.99953	20	Cluster-43232.4771,Cluster-44233.0,Cluster-43232.69577,Cluster-43232.75124,Cluster-43232.107249,Cluster-43232.61839,Cluster-43232.85888,Cluster-3073.0,Cluster-43232.107188,Cluster-43232.101341,Cluster-43232.98443,Cluster-43232.107269,Cluster-43232.94682,Cluster-43232.60394,Cluster-43232.51613,Cluster-43232.82934,Cluster-43232.56758,Cluster-5284.1,Cluster-2526.0,Cluster-43232.61317
CC	GO:0005576	extracellular region	130|3429	3635|85719	0.93465	0.99953	130	Cluster-43232.81186,Cluster-2394.0,Cluster-2313.0,Cluster-43232.101794,Cluster-43232.73908,Cluster-43232.49475,Cluster-43232.75934,Cluster-43232.133765,Cluster-43232.26915,Cluster-43232.88134,Cluster-43232.130552,Cluster-2696.0,Cluster-43232.78058,Cluster-43232.34646,Cluster-43232.79812,Cluster-43232.104242,Cluster-43232.15984,Cluster-41872.0,Cluster-43232.85837,Cluster-43232.82373,Cluster-43232.…
CC	GO:0005815	microtubule organizing center	7|3429	293|85719	0.94719	0.99953	7	Cluster-43232.86709,Cluster-2115.0,Cluster-43232.97044,Cluster-43232.44770,Cluster-43232.68034,Cluster-43232.97042,Cluster-43232.35758
CC	GO:0009579	thylakoid	29|3429	932|85719	0.94831	0.99953	29	Cluster-43232.85924,Cluster-43232.62899,Cluster-43232.93129,Cluster-43232.139162,Cluster-1909.0,Cluster-43232.122116,Cluster-1866.0,Cluster-3221.0,Cluster-43232.18249,Cluster-43232.25005,Cluster-43232.144216,Cluster-43232.69728,Cluster-43232.69624,Cluster-43232.132394,Cluster-43232.103669,Cluster-43232.60432,Cluster-43232.49254,Cluster-43232.52437,Cluster-43232.95382,Cluster-2274.0,Cluster-43232.…
CC	GO:0005768	endosome	1|3429	124|85719	0.99519	0.99953	1	Cluster-43232.85888
MF	GO:0016491	oxidoreductase activity	487|3429	7808|85719	2.6655e-22	3.6784e-20	487	Cluster-5178.0,Cluster-43232.80813,Cluster-43232.119511,Cluster-3191.0,Cluster-43232.104948,Cluster-3486.0,Cluster-43232.91619,Cluster-43232.88227,Cluster-43232.90360,Cluster-2995.0,Cluster-3658.0,Cluster-43232.100745,Cluster-43232.89658,Cluster-43232.69944,Cluster-43232.69945,Cluster-43232.69947,Cluster-2942.0,Cluster-3250.0,Cluster-43232.58468,Cluster-43232.55844,Cluster-43232.75981,Cluster-432…
MF	GO:0003735	structural constituent of ribosome	184|3429	3223|85719	8.2656e-09	2.2813e-07	184	Cluster-43232.78212,Cluster-55396.0,Cluster-43232.26234,Cluster-43232.9107,Cluster-3072.0,Cluster-2733.0,Cluster-43232.84984,Cluster-43232.70035,Cluster-43232.72247,Cluster-43232.86871,Cluster-43232.4444,Cluster-43232.5404,Cluster-43232.75430,Cluster-43232.82162,Cluster-2681.0,Cluster-43232.40119,Cluster-2258.0,Cluster-43232.68200,Cluster-39668.0,Cluster-25629.0,Cluster-43232.77670,Cluster-43232.…
MF	GO:0016798	hydrolase activity, acting on glycosyl bonds	133|3429	2021|85719	3.819e-08	8.7837e-07	133	Cluster-43232.115688,Cluster-43232.137304,Cluster-43232.81186,Cluster-43232.8844,Cluster-43232.91875,Cluster-43232.86719,Cluster-43232.74674,Cluster-43232.106190,Cluster-4195.0,Cluster-43232.88054,Cluster-43232.108747,Cluster-43232.130552,Cluster-43232.79341,Cluster-43232.118025,Cluster-43232.64116,Cluster-43232.52814,Cluster-2942.0,Cluster-43232.117883,Cluster-43232.133223,Cluster-3058.0,Cluster…
MF	GO:0008092	cytoskeletal protein binding	78|3429	1102|85719	3.8102e-06	6.5726e-05	78	Cluster-43232.92232,Cluster-43232.129175,Cluster-43232.113422,Cluster-43232.99821,Cluster-43232.50364,Cluster-43232.85672,Cluster-43232.76548,Cluster-43232.113653,Cluster-43232.115478,Cluster-43232.27180,Cluster-43232.27181,Cluster-43232.83197,Cluster-43232.96453,Cluster-43232.121421,Cluster-43232.81339,Cluster-43232.127669,Cluster-43232.30715,Cluster-43232.118336,Cluster-43232.87625,Cluster-4323…
MF	GO:0005198	structural molecule activity	238|3429	4780|85719	3.8495e-05	0.00048294	238	Cluster-43232.78212,Cluster-55396.0,Cluster-43232.26234,Cluster-43232.113422,Cluster-43232.44861,Cluster-2733.0,Cluster-43232.84984,Cluster-43232.70035,Cluster-3271.0,Cluster-43232.86871,Cluster-43232.4444,Cluster-43232.15691,Cluster-43232.5404,Cluster-43232.75430,Cluster-43232.82162,Cluster-43232.95533,Cluster-2681.0,Cluster-43232.40119,Cluster-2258.0,Cluster-43232.36113,Cluster-43232.82232,Clus…
MF	GO:0022857	transmembrane transporter activity	310|3429	6355|85719	0.00042253	0.0038873	310	Cluster-43232.82470,Cluster-3547.1,Cluster-2655.0,Cluster-43232.80947,Cluster-2320.0,Cluster-3717.0,Cluster-3191.0,Cluster-43232.105388,Cluster-43232.81794,Cluster-43232.98818,Cluster-45644.0,Cluster-43232.75934,Cluster-43232.32502,Cluster-43232.45106,Cluster-43232.121038,Cluster-43232.655,Cluster-2564.0,Cluster-43232.147534,Cluster-3037.0,Cluster-43232.92381,Cluster-43232.71914,Cluster-43232.914…
MF	GO:0016746	transferase activity, transferring acyl groups	93|3429	1613|85719	0.00055525	0.004789	93	Cluster-43232.121648,Cluster-43232.60462,Cluster-2817.0,Cluster-43232.11943,Cluster-43232.86391,Cluster-43232.144696,Cluster-3035.0,Cluster-1862.0,Cluster-5632.0,Cluster-43232.98869,Cluster-43232.60510,Cluster-2687.0,Cluster-43232.79694,Cluster-43232.74917,Cluster-43232.74916,Cluster-43232.84518,Cluster-43232.60680,Cluster-43232.92282,Cluster-43232.102119,Cluster-43232.147422,Cluster-3361.0,Clust…
MF	GO:0016829	lyase activity	91|3429	1656|85719	0.0015755	0.010871	91	Cluster-5258.0,Cluster-43232.91876,Cluster-43232.79598,Cluster-43232.4606,Cluster-3821.1,Cluster-43232.71914,Cluster-3117.0,Cluster-3233.0,Cluster-43232.99614,Cluster-43232.80047,Cluster-43232.73702,Cluster-43232.94988,Cluster-5193.0,Cluster-43232.88616,Cluster-43232.15972,Cluster-2898.0,Cluster-43232.132003,Cluster-29676.0,Cluster-43232.81353,Cluster-43232.46956,Cluster-54107.0,Cluster-43232.795…
MF	GO:0008168	methyltransferase activity	97|3429	1819|85719	0.0062819	0.034676	97	Cluster-43232.85942,Cluster-51758.0,Cluster-43232.16070,Cluster-43232.96323,Cluster-43232.118628,Cluster-43232.89296,Cluster-43232.132475,Cluster-43232.95781,Cluster-43232.82167,Cluster-43232.77971,Cluster-43232.80352,Cluster-43232.24654,Cluster-2772.0,Cluster-43232.96283,Cluster-43232.70123,Cluster-43232.109252,Cluster-43232.110096,Cluster-43232.54824,Cluster-43232.45274,Cluster-43232.61021,Clus…
MF	GO:0008135	translation factor activity, RNA binding	33|3429	567|85719	0.022192	0.11343	33	Cluster-2030.0,Cluster-2313.0,Cluster-43232.76708,Cluster-2200.4,Cluster-3002.0,Cluster-2788.0,Cluster-2538.0,Cluster-43232.58119,Cluster-43232.85478,Cluster-43232.50617,Cluster-3102.0,Cluster-43232.89111,Cluster-2238.0,Cluster-2973.0,Cluster-3038.0,Cluster-43232.81221,Cluster-43232.36887,Cluster-43232.64734,Cluster-3166.0,Cluster-43232.99482,Cluster-2431.0,Cluster-43232.65138,Cluster-43232.12602…
MF	GO:0016887	ATPase activity	98|3429	1898|85719	0.033165	0.15363	98	Cluster-43232.126531,Cluster-43232.97638,Cluster-43232.108181,Cluster-43232.121038,Cluster-43232.63407,Cluster-43232.92381,Cluster-43232.91470,Cluster-43232.52081,Cluster-43232.79630,Cluster-43232.99456,Cluster-1862.0,Cluster-43232.60952,Cluster-22887.0,Cluster-43232.124299,Cluster-43232.46300,Cluster-43232.86162,Cluster-43232.57387,Cluster-2384.0,Cluster-2519.0,Cluster-14745.0,Cluster-43232.3509…
MF	GO:0043167	ion binding	936|3429	21390|85719	0.034511	0.15363	936	Cluster-1010.2,Cluster-43232.102521,Cluster-43232.126531,Cluster-43232.90775,Cluster-43232.57505,Cluster-43232.27180,Cluster-43232.27181,Cluster-43232.16061,Cluster-43232.18026,Cluster-43232.84745,Cluster-43232.104948,Cluster-1803.0,Cluster-43232.33494,Cluster-43232.90214,Cluster-43232.94587,Cluster-43232.117599,Cluster-43232.86391,Cluster-43232.90360,Cluster-43232.97401,Cluster-3484.0,Cluster-29…
MF	GO:0051082	unfolded protein binding	29|3429	514|85719	0.03973	0.17134	29	Cluster-43232.107252,Cluster-43232.93517,Cluster-43232.2100,Cluster-43232.73282,Cluster-2107.0,Cluster-43232.111463,Cluster-43232.90334,Cluster-2724.0,Cluster-2192.0,Cluster-43232.86969,Cluster-3049.0,Cluster-43232.68034,Cluster-43232.2789,Cluster-43232.107862,Cluster-43232.84954,Cluster-43232.76897,Cluster-43232.79875,Cluster-43232.87711,Cluster-43232.73565,Cluster-43232.61859,Cluster-2616.0,Clu…
MF	GO:0004386	helicase activity	54|3429	1054|85719	0.10764	0.3623	54	Cluster-43232.83204,Cluster-43232.55954,Cluster-43232.126534,Cluster-43232.118545,Cluster-43232.65750,Cluster-43232.98873,Cluster-43232.16751,Cluster-43232.27181,Cluster-43232.98385,Cluster-43232.84745,Cluster-43232.146241,Cluster-43232.121421,Cluster-43232.82005,Cluster-1841.0,Cluster-43232.90424,Cluster-43232.107219,Cluster-43232.133830,Cluster-2564.0,Cluster-43232.16477,Cluster-43232.101586,Cl…
MF	GO:0008233	peptidase activity	182|3429	4071|85719	0.1117	0.36701	182	Cluster-43232.98625,Cluster-3123.0,Cluster-43232.84051,Cluster-43232.122276,Cluster-43232.17829,Cluster-43232.99758,Cluster-43232.86391,Cluster-2258.0,Cluster-43232.71914,Cluster-43232.81587,Cluster-43232.77778,Cluster-43232.119293,Cluster-43232.4930,Cluster-43232.80297,Cluster-43232.122999,Cluster-3383.0,Cluster-43232.106685,Cluster-43232.82466,Cluster-43232.84610,Cluster-3437.0,Cluster-43232.93…
MF	GO:0016757	transferase activity, transferring glycosyl groups	90|3429	1879|85719	0.12213	0.39195	90	Cluster-43232.81186,Cluster-43232.22262,Cluster-43232.30040,Cluster-43232.130552,Cluster-43232.61867,Cluster-43232.99696,Cluster-43232.83139,Cluster-43232.80291,Cluster-43232.80293,Cluster-43232.104012,Cluster-43232.72140,Cluster-43232.120210,Cluster-43232.73546,Cluster-3324.0,Cluster-43232.57506,Cluster-43232.16575,Cluster-43232.91469,Cluster-43232.90187,Cluster-43232.132389,Cluster-43232.76549,…
MF	GO:0003677	DNA binding	417|3429	9623|85719	0.12994	0.40754	417	Cluster-5178.0,Cluster-43232.126531,Cluster-43232.80948,Cluster-43232.126534,Cluster-43232.27183,Cluster-43232.27181,Cluster-43232.16061,Cluster-2490.0,Cluster-37743.4,Cluster-43232.55159,Cluster-3157.0,Cluster-43232.63165,Cluster-43232.56000,Cluster-43232.81372,Cluster-43232.79295,Cluster-3004.0,Cluster-43232.65138,Cluster-43232.84997,Cluster-43232.80490,Cluster-2602.0,Cluster-43232.57506,Cluste…
MF	GO:0016853	isomerase activity	51|3429	1093|85719	0.15135	0.43244	51	Cluster-43232.66347,Cluster-43232.138347,Cluster-38642.0,Cluster-43232.71981,Cluster-43232.76641,Cluster-43232.79386,Cluster-43232.107980,Cluster-43232.47255,Cluster-43232.110757,Cluster-2521.0,Cluster-43232.133639,Cluster-43232.74735,Cluster-43232.86393,Cluster-8404.0,Cluster-43232.16725,Cluster-43232.90489,Cluster-43232.21483,Cluster-43232.6071,Cluster-4705.0,Cluster-43232.88801,Cluster-43232.7…
MF	GO:0008289	lipid binding	32|3429	677|85719	0.1941	0.49603	32	Cluster-3099.0,Cluster-1923.0,Cluster-43232.67173,Cluster-43232.67171,Cluster-2431.0,Cluster-43232.99671,Cluster-43232.57505,Cluster-43232.30715,Cluster-2696.0,Cluster-43232.81487,Cluster-43232.36862,Cluster-43232.74319,Cluster-43232.90797,Cluster-43232.121046,Cluster-43232.96453,Cluster-2642.0,Cluster-43232.17336,Cluster-43232.93058,Cluster-43232.33494,Cluster-43232.121048,Cluster-3353.0,Cluster…
MF	GO:0016874	ligase activity	52|3429	1182|85719	0.26951	0.58113	52	Cluster-43232.79386,Cluster-43232.75330,Cluster-43232.54905,Cluster-43232.34332,Cluster-43232.99792,Cluster-43232.96327,Cluster-2682.0,Cluster-3010.0,Cluster-43232.82005,Cluster-43232.84132,Cluster-43232.81952,Cluster-43232.71620,Cluster-43232.133830,Cluster-43232.143979,Cluster-43232.68055,Cluster-43232.45451,Cluster-43232.80136,Cluster-43232.85370,Cluster-43232.130203,Cluster-43232.69146,Cluste…
MF	GO:0003924	GTPase activity	69|3429	1512|85719	0.28851	0.6007	69	Cluster-43232.92340,Cluster-43232.94528,Cluster-43232.79630,Cluster-43232.2456,Cluster-43232.98385,Cluster-43232.81328,Cluster-43232.65020,Cluster-43232.57525,Cluster-43232.59828,Cluster-43232.16751,Cluster-43232.146241,Cluster-2768.0,Cluster-2869.0,Cluster-43232.101170,Cluster-43232.3437,Cluster-22887.0,Cluster-30206.0,Cluster-2909.0,Cluster-43232.79957,Cluster-43232.63187,Cluster-2902.2,Cluster…
MF	GO:0019843	rRNA binding	9|3429	184|85719	0.29974	0.6007	9	Cluster-43232.7848,Cluster-25629.0,Cluster-43232.60430,Cluster-43232.139918,Cluster-43232.99354,Cluster-51112.0,Cluster-43232.137371,Cluster-43232.93730,Cluster-43232.3030
MF	GO:0003723	RNA binding	156|3429	3656|85719	0.34192	0.65535	156	Cluster-2313.0,Cluster-25629.0,Cluster-2200.4,Cluster-43232.78195,Cluster-43232.76429,Cluster-43232.74772,Cluster-43232.89296,Cluster-43232.82272,Cluster-43232.58651,Cluster-2772.0,Cluster-3102.0,Cluster-43232.89111,Cluster-43232.81799,Cluster-2564.0,Cluster-2973.0,Cluster-43232.3912,Cluster-43232.77540,Cluster-43232.22897,Cluster-43232.99128,Cluster-43232.7848,Cluster-43232.84619,Cluster-43232.1…
MF	GO:0019899	enzyme binding	25|3429	556|85719	0.3703	0.68288	25	Cluster-43232.75130,Cluster-43232.61074,Cluster-43232.87533,Cluster-43232.40146,Cluster-43232.92381,Cluster-43232.99434,Cluster-2648.1,Cluster-2381.0,Cluster-43232.76608,Cluster-43232.36862,Cluster-43232.81148,Cluster-43232.92368,Cluster-43232.98677,Cluster-43232.114715,Cluster-43232.35033,Cluster-43232.103396,Cluster-43232.88023,Cluster-43232.73204,Cluster-2384.0,Cluster-43232.117581,Cluster-432…
MF	GO:0042393	histone binding	5|3429	103|85719	0.42037	0.74421	5	Cluster-43232.45128,Cluster-43232.80767,Cluster-43232.86377,Cluster-43232.58873,Cluster-43232.96736
MF	GO:0000988	transcription factor activity, protein binding	46|3429	1102|85719	0.43909	0.76702	46	Cluster-43232.107252,Cluster-43232.77756,Cluster-43232.99653,Cluster-3504.0,Cluster-43232.100984,Cluster-43232.79840,Cluster-43232.79844,Cluster-43232.78668,Cluster-43232.82005,Cluster-43232.100820,Cluster-43232.28869,Cluster-43232.110010,Cluster-43232.82814,Cluster-43232.103358,Cluster-1842.0,Cluster-43232.97687,Cluster-43232.93846,Cluster-43232.73591,Cluster-2485.2,Cluster-43232.14193,Cluster-4…
MF	GO:0016779	nucleotidyltransferase activity	69|3429	1698|85719	0.58515	0.95001	69	Cluster-43232.65776,Cluster-43232.92184,Cluster-43232.92185,Cluster-43232.41774,Cluster-43232.118545,Cluster-43232.59234,Cluster-43232.108931,Cluster-2552.0,Cluster-43232.44412,Cluster-43232.92791,Cluster-43232.103870,Cluster-43232.82005,Cluster-43232.16498,Cluster-43232.72308,Cluster-43232.106343,Cluster-50814.0,Cluster-43232.80101,Cluster-43232.101586,Cluster-43232.105392,Cluster-43232.55736,Cl…
MF	GO:0004871	signal transducer activity	47|3429	1200|85719	0.6262	0.96514	47	Cluster-43232.85942,Cluster-59004.0,Cluster-1831.0,Cluster-43232.79842,Cluster-3129.0,Cluster-43232.94419,Cluster-43232.119364,Cluster-43232.108181,Cluster-43232.102865,Cluster-43232.77327,Cluster-43232.68200,Cluster-43232.90435,Cluster-43232.89636,Cluster-43232.38285,Cluster-43232.84969,Cluster-43232.41839,Cluster-43232.96099,Cluster-43232.66776,Cluster-43232.57705,Cluster-43232.49571,Cluster-43…
MF	GO:0016810	hydrolase activity, acting on carbon-nitrogen (but not peptide) bonds	10|3429	266|85719	0.62944	0.96514	10	Cluster-43232.94872,Cluster-43232.57609,Cluster-2239.0,Cluster-1010.2,Cluster-3229.0,Cluster-43232.17956,Cluster-43232.21798,Cluster-43232.17955,Cluster-1461.1,Cluster-43232.122123
MF	GO:0008134	transcription factor binding	36|3429	900|85719	0.66118	0.99852	36	Cluster-2313.0,Cluster-43232.96189,Cluster-43232.84279,Cluster-43232.1271,Cluster-43232.102873,Cluster-43232.122163,Cluster-43232.101586,Cluster-43232.52081,Cluster-2107.0,Cluster-43232.78506,Cluster-43232.73595,Cluster-43232.2789,Cluster-43232.81443,Cluster-43232.107862,Cluster-43232.94354,Cluster-43232.80705,Cluster-43232.115309,Cluster-1826.0,Cluster-43232.73506,Cluster-43232.97042,Cluster-432…
MF	GO:0003700	DNA binding transcription factor activity	109|3429	2794|85719	0.68739	0.99852	109	Cluster-5178.0,Cluster-43232.73384,Cluster-43232.102521,Cluster-43232.96327,Cluster-43232.32080,Cluster-3748.1,Cluster-43232.91504,Cluster-43232.68598,Cluster-3100.0,Cluster-43232.122502,Cluster-43232.58976,Cluster-43232.130085,Cluster-3590.0,Cluster-43232.82467,Cluster-43232.124299,Cluster-3406.0,Cluster-43232.65138,Cluster-43232.105811,Cluster-43232.99727,Cluster-43232.119876,Cluster-43232.1234…
MF	GO:0016791	phosphatase activity	27|3429	719|85719	0.76983	0.99953	27	Cluster-43232.85942,Cluster-43232.92161,Cluster-43232.81028,Cluster-43232.89982,Cluster-43232.51595,Cluster-43232.82317,Cluster-2836.0,Cluster-43232.79221,Cluster-3735.0,Cluster-41939.0,Cluster-43232.73833,Cluster-43232.80439,Cluster-43232.70181,Cluster-1827.0,Cluster-43232.64954,Cluster-43232.24519,Cluster-43232.101054,Cluster-43232.33870,Cluster-43232.102258,Cluster-43232.35092,Cluster-43232.89…
MF	GO:0016765	transferase activity, transferring alkyl or aryl (other than methyl) groups	9|3429	274|85719	0.7936	0.99953	9	Cluster-43232.80714,Cluster-34856.0,Cluster-43232.107166,Cluster-43232.132651,Cluster-43232.111912,Cluster-43232.75526,Cluster-43232.61021,Cluster-43232.61020,Cluster-52254.1
MF	GO:0003729	mRNA binding	4|3429	133|85719	0.79372	0.99953	4	Cluster-43232.105668,Cluster-43232.54698,Cluster-43232.105185,Cluster-43232.82439
MF	GO:0030234	enzyme regulator activity	67|3429	1811|85719	0.80392	0.99953	67	Cluster-2650.0,Cluster-43232.107252,Cluster-43232.81320,Cluster-43232.33761,Cluster-43232.13380,Cluster-43232.94205,Cluster-3221.0,Cluster-43232.82026,Cluster-33163.0,Cluster-2968.0,Cluster-3455.0,Cluster-43232.74593,Cluster-2962.0,Cluster-43232.22983,Cluster-43232.13277,Cluster-2672.0,Cluster-43232.81242,Cluster-2793.0,Cluster-1010.2,Cluster-43232.35876,Cluster-43232.87308,Cluster-43232.96875,Cl…
MF	GO:0008565	protein transporter activity	2|3429	76|85719	0.8232	0.99953	2	Cluster-43232.135598,Cluster-43232.71972
MF	GO:0030674	protein binding, bridging	1|3429	63|85719	0.92118	0.99953	1	Cluster-43232.99512
MF	GO:0032182	ubiquitin-like protein binding	2|3429	122|85719	0.97211	0.99953	2	Cluster-43232.98137,Cluster-43232.84468
MF	GO:0004518	nuclease activity	74|3429	2269|85719	0.97739	0.99953	74	Cluster-43232.85696,Cluster-43232.93517,Cluster-43232.34315,Cluster-43232.106748,Cluster-43232.85045,Cluster-43232.103616,Cluster-43232.95660,Cluster-43232.16061,Cluster-43232.96453,Cluster-43232.140584,Cluster-43232.66969,Cluster-43232.61468,Cluster-43232.100820,Cluster-43232.83508,Cluster-43232.51719,Cluster-43232.81487,Cluster-3164.0,Cluster-3084.0,Cluster-43232.68200,Cluster-43232.6071,Cluste…
MF	GO:0016301	kinase activity	170|3429	4696|85719	0.99657	0.99953	170	Cluster-43232.85942,Cluster-43232.42283,Cluster-43232.85512,Cluster-43232.72558,Cluster-43232.112106,Cluster-43232.74727,Cluster-43232.63068,Cluster-43232.108181,Cluster-2846.0,Cluster-43232.45106,Cluster-43232.59274,Cluster-43232.86393,Cluster-43232.97401,Cluster-43232.79630,Cluster-43232.68200,Cluster-43232.127366,Cluster-43232.14082,Cluster-2024.0,Cluster-43232.54519,Cluster-43232.129956,Clust…
