# Supplementary material for: Transcriptomics and metabolomics changes triggered by exogenous 6-benzylaminopurine in relieving epicotyl dormancy of Polygonatum cyrtonema Hua seeds
Source: Front Plant Sci. 2022 Jul 25;13:961899. doi: 10.3389/fpls.2022.961899 (PMC9358440; doi:10.3389/fpls.2022.961899)
Supplement: Supplementary Table 8 — Statistics of differentially expressed genes in T3 vs. C3. [file Table_8.XLSX]

## Sheet: up
T3 vs.C3 DEGs
Category	ID	Description	GeneRatio	BgRatio	pvalue	padj	Count	geneID
MF	GO:0016798	hydrolase activity, acting on glycosyl bonds	134|3148	2021|85719	2.6837e-10	2.4875e-08	134	Cluster-43232.86717,Cluster-43232.137304,Cluster-43232.81186,Cluster-43232.111013,Cluster-43232.39373,Cluster-43232.106191,Cluster-43232.118110,Cluster-43232.45593,Cluster-43232.79638,Cluster-43232.59970,Cluster-43232.17918,Cluster-50256.0,Cluster-43232.115699,Cluster-43232.89054,Cluster-43232.17969,Cluster-43232.78922,Cluster-43232.63094,Cluster-43232.49918,Cluster-43232.63096,Cluster-43232.6309…
BP	GO:0015979	photosynthesis	80|3148	1038|85719	5.1613e-10	2.4875e-08	80	Cluster-43232.85924,Cluster-43232.18134,Cluster-43232.18082,Cluster-43232.80589,Cluster-43232.101270,Cluster-43232.59496,Cluster-43232.132432,Cluster-43232.82573,Cluster-43232.76648,Cluster-43232.81279,Cluster-43232.103710,Cluster-43232.51920,Cluster-9608.0,Cluster-43232.106106,Cluster-43232.16465,Cluster-43232.41567,Cluster-43232.13964,Cluster-43232.62857,Cluster-43232.18249,Cluster-43232.132388…
MF	GO:0016491	oxidoreductase activity	392|3148	7808|85719	5.4871e-10	2.4875e-08	392	Cluster-43232.29300,Cluster-43232.109723,Cluster-43232.94998,Cluster-43232.88135,Cluster-56475.0,Cluster-43232.8604,Cluster-43232.51643,Cluster-43232.80690,Cluster-43232.100745,Cluster-43232.10888,Cluster-43232.56004,Cluster-43232.43461,Cluster-43232.40524,Cluster-45911.0,Cluster-43232.132462,Cluster-43232.110380,Cluster-43232.90622,Cluster-43232.14524,Cluster-43232.13726,Cluster-43232.98030,Clus…
CC	GO:0009579	thylakoid	73|3148	932|85719	1.7376e-09	5.9078e-08	73	Cluster-43232.85924,Cluster-43232.18134,Cluster-43232.18082,Cluster-43232.80589,Cluster-43232.120006,Cluster-43232.59496,Cluster-43232.132432,Cluster-43232.82573,Cluster-43232.101270,Cluster-43232.76648,Cluster-43232.25302,Cluster-43232.119526,Cluster-43232.103710,Cluster-43232.51920,Cluster-9608.0,Cluster-43232.106106,Cluster-43232.16465,Cluster-43232.41567,Cluster-43232.13964,Cluster-43232.1824…
MF	GO:0043167	ion binding	927|3148	21390|85719	3.2019e-06	8.5376e-05	927	Cluster-43232.136148,Cluster-43232.29300,Cluster-43232.79026,Cluster-43232.103965,Cluster-43232.103966,Cluster-43232.103967,Cluster-43232.108032,Cluster-43232.78955,Cluster-43232.84745,Cluster-43232.48035,Cluster-43232.52396,Cluster-43232.52394,Cluster-43232.69232,Cluster-43232.88222,Cluster-43232.47049,Cluster-43232.94295,Cluster-43232.8075,Cluster-44394.0,Cluster-43232.94292,Cluster-43232.11530…
MF	GO:0003700	DNA binding transcription factor activity	151|3148	2794|85719	3.7666e-06	8.5376e-05	151	Cluster-43232.18130,Cluster-43232.29300,Cluster-43232.54840,Cluster-43232.100227,Cluster-43232.81797,Cluster-43232.119610,Cluster-51915.0,Cluster-43232.85613,Cluster-43232.97129,Cluster-43232.68598,Cluster-43232.78299,Cluster-43232.98186,Cluster-43232.20360,Cluster-43232.48723,Cluster-43232.52369,Cluster-43232.48488,Cluster-43232.88936,Cluster-43232.48728,Cluster-43232.79298,Cluster-43232.106682,…
MF	GO:0016301	kinase activity	242|3148	4696|85719	4.6061e-05	0.0008949	242	Cluster-43232.136148,Cluster-43232.36335,Cluster-43232.71445,Cluster-43232.111391,Cluster-43232.94340,Cluster-43232.103967,Cluster-43232.93417,Cluster-43232.108032,Cluster-43232.92667,Cluster-43232.61352,Cluster-43232.61432,Cluster-43232.124007,Cluster-43232.31430,Cluster-43232.17020,Cluster-43232.62573,Cluster-44394.0,Cluster-43232.123885,Cluster-43232.123695,Cluster-43232.139048,Cluster-43232.1…
CC	GO:0009536	plastid	16|3148	165|85719	0.00063807	0.010847	16	Cluster-43232.18070,Cluster-43232.18134,Cluster-43232.17992,Cluster-43232.81591,Cluster-43232.118222,Cluster-43232.109593,Cluster-43232.36429,Cluster-43232.36428,Cluster-43232.147805,Cluster-43232.16658,Cluster-43232.149493,Cluster-43232.26408,Cluster-43232.68857,Cluster-43232.119526,Cluster-43232.17380,Cluster-43232.81671
BP	GO:0005975	carbohydrate metabolic process	194|3148	4108|85719	0.00085728	0.012954	194	Cluster-43232.63841,Cluster-43232.137304,Cluster-43232.81186,Cluster-43232.91163,Cluster-43232.39373,Cluster-43232.94859,Cluster-43232.107431,Cluster-43232.88257,Cluster-43232.50779,Cluster-43232.11532,Cluster-43232.66732,Cluster-5316.0,Cluster-43232.118110,Cluster-43232.45593,Cluster-43232.79638,Cluster-43232.134522,Cluster-43232.126108,Cluster-43232.70631,Cluster-43232.59970,Cluster-43232.53777…
BP	GO:0006464	cellular protein modification process	311|3148	6644|85719	0.0013107	0.017826	311	Cluster-43232.17143,Cluster-43232.101556,Cluster-43232.136148,Cluster-43232.18032,Cluster-43232.53870,Cluster-43232.79026,Cluster-43232.103965,Cluster-43232.103966,Cluster-43232.103967,Cluster-43232.93417,Cluster-43232.64743,Cluster-43232.61216,Cluster-43232.104337,Cluster-43232.77798,Cluster-43232.119610,Cluster-30324.0,Cluster-43232.48035,Cluster-58938.0,Cluster-43232.69335,Cluster-43232.52394,…
BP	GO:0006629	lipid metabolic process	142|3148	3177|85719	0.033964	0.41992	142	Cluster-43232.22303,Cluster-43232.28418,Cluster-43232.97378,Cluster-43232.89193,Cluster-43232.17354,Cluster-43232.136993,Cluster-43232.11532,Cluster-43232.109729,Cluster-43232.45036,Cluster-59333.0,Cluster-43232.100745,Cluster-43232.57276,Cluster-43232.48488,Cluster-43232.86551,Cluster-43232.126083,Cluster-43232.133158,Cluster-43232.55350,Cluster-43232.114426,Cluster-43232.60510,Cluster-43232.624…
MF	GO:0016757	transferase activity, transferring glycosyl groups	89|3148	1879|85719	0.038184	0.43275	89	Cluster-43232.81186,Cluster-43232.134602,Cluster-43232.64827,Cluster-43232.61862,Cluster-43232.61860,Cluster-43232.17917,Cluster-43232.99592,Cluster-43232.80291,Cluster-43232.80290,Cluster-43232.80293,Cluster-43232.80292,Cluster-43232.126083,Cluster-43232.133158,Cluster-43232.84447,Cluster-43232.137534,Cluster-43232.87278,Cluster-40373.0,Cluster-43232.87841,Cluster-43232.14328,Cluster-43232.87968…
BP	GO:0009790	embryo development	5|3148	60|85719	0.065572	0.65888	5	Cluster-43232.29415,Cluster-50351.0,Cluster-43232.46106,Cluster-43232.40846,Cluster-43232.34202
BP	GO:0042592	homeostatic process	56|3148	1238|85719	0.067826	0.65888	56	Cluster-43232.96297,Cluster-43232.63928,Cluster-43232.18133,Cluster-43232.133214,Cluster-43232.14766,Cluster-43232.13280,Cluster-43232.101141,Cluster-43232.30751,Cluster-43232.126162,Cluster-43232.87920,Cluster-43232.18433,Cluster-43232.87713,Cluster-43232.135022,Cluster-43232.79428,Cluster-43232.93908,Cluster-43232.16478,Cluster-43232.17808,Cluster-43232.8604,Cluster-43232.35240,Cluster-43232.11…
MF	GO:0016853	isomerase activity	50|3148	1093|85719	0.076094	0.68992	50	Cluster-43232.101556,Cluster-43232.63841,Cluster-43232.79386,Cluster-43232.80585,Cluster-43232.76870,Cluster-43232.99977,Cluster-43232.87644,Cluster-43232.30309,Cluster-43232.17679,Cluster-5316.0,Cluster-43232.121886,Cluster-43232.91530,Cluster-43232.82583,Cluster-43232.59937,Cluster-5055.0,Cluster-43232.23185,Cluster-43232.6071,Cluster-43232.130349,Cluster-43232.132533,Cluster-43232.77308,Cluste…
BP	GO:0030705	cytoskeleton-dependent intracellular transport	1|3148	4|85719	0.13843	1	1	Cluster-51249.0
BP	GO:0051604	protein maturation	38|3148	874|85719	0.14679	1	38	Cluster-43232.102342,Cluster-43232.32601,Cluster-43232.128035,Cluster-46306.0,Cluster-43232.48260,Cluster-43232.16200,Cluster-43232.7053,Cluster-43232.46661,Cluster-43232.100132,Cluster-43232.87713,Cluster-43232.71814,Cluster-43232.49294,Cluster-43232.10772,Cluster-43232.117908,Cluster-43232.16487,Cluster-43232.137865,Cluster-43232.2167,Cluster-43232.51344,Cluster-43232.123379,Cluster-43232.13286…
BP	GO:0006605	protein targeting	27|3148	589|85719	0.16701	1	27	Cluster-43232.29300,Cluster-43232.119203,Cluster-43232.77873,Cluster-43232.119204,Cluster-43232.136202,Cluster-43232.79686,Cluster-43232.12935,Cluster-43232.101811,Cluster-43232.91757,Cluster-43232.94110,Cluster-43232.103351,Cluster-43232.14623,Cluster-43232.39866,Cluster-43232.115655,Cluster-43232.9373,Cluster-43232.91967,Cluster-43232.56543,Cluster-43232.82013,Cluster-43232.87931,Cluster-43232.…
BP	GO:0000003	reproduction	66|3148	1580|85719	0.16744	1	66	Cluster-43232.94348,Cluster-43232.104419,Cluster-43232.104347,Cluster-43232.29581,Cluster-43232.1028,Cluster-43232.29415,Cluster-43232.18220,Cluster-43232.120735,Cluster-43232.135652,Cluster-43232.83129,Cluster-43232.17252,Cluster-43232.79902,Cluster-43232.76057,Cluster-4979.4,Cluster-43232.134748,Cluster-43232.34202,Cluster-43232.98225,Cluster-43232.17020,Cluster-43232.15464,Cluster-43232.29300,…
CC	GO:0030312	external encapsulating structure	25|3148	574|85719	0.20665	1	25	Cluster-43232.59176,Cluster-43232.133180,Cluster-43232.81186,Cluster-43232.72086,Cluster-43232.107058,Cluster-43232.98831,Cluster-43232.61940,Cluster-43232.134748,Cluster-43232.14126,Cluster-43232.81264,Cluster-43232.35710,Cluster-43232.138885,Cluster-43232.41076,Cluster-43232.58924,Cluster-43232.41781,Cluster-43232.125167,Cluster-43232.83129,Cluster-43232.73465,Cluster-43232.73466,Cluster-43232.…
BP	GO:0030198	extracellular matrix organization	3|3148	42|85719	0.20777	1	3	Cluster-43232.67786,Cluster-43232.70100,Cluster-43232.60687
MF	GO:0019843	rRNA binding	9|3148	184|85719	0.21025	1	9	Cluster-43232.82397,Cluster-43232.99354,Cluster-43232.60430,Cluster-43232.36429,Cluster-43232.36428,Cluster-43232.60389,Cluster-43232.112478,Cluster-43232.47322,Cluster-43232.112477
MF	GO:0003729	mRNA binding	7|3148	133|85719	0.21937	1	7	Cluster-43232.148716,Cluster-43232.106321,Cluster-52749.0,Cluster-43232.17663,Cluster-43232.110739,Cluster-43232.83199,Cluster-43232.79494
CC	GO:0005829	cytosol	12|3148	238|85719	0.22426	1	12	Cluster-43232.84951,Cluster-43232.60510,Cluster-43232.64638,Cluster-43232.54375,Cluster-43232.126108,Cluster-43232.100482,Cluster-43232.112329,Cluster-43232.85382,Cluster-43232.84921,Cluster-43232.67138,Cluster-43232.55072,Cluster-43232.50284
MF	GO:0008233	peptidase activity	162|3148	4071|85719	0.22852	1	162	Cluster-43232.21849,Cluster-43232.59176,Cluster-43232.99954,Cluster-5210.0,Cluster-43232.29300,Cluster-43232.94507,Cluster-43232.125025,Cluster-43232.115686,Cluster-43232.101021,Cluster-43232.18222,Cluster-27394.0,Cluster-43232.122277,Cluster-43232.18028,Cluster-43232.93097,Cluster-43232.28852,Cluster-37796.0,Cluster-43232.79344,Cluster-43232.145492,Cluster-43232.36500,Cluster-43232.91266,Cluster…
BP	GO:0006412	translation	171|3148	4580|85719	0.24288	1	171	Cluster-43232.98628,Cluster-43232.16266,Cluster-43232.82573,Cluster-43232.77385,Cluster-43232.134457,Cluster-43232.21846,Cluster-43232.119610,Cluster-43232.132377,Cluster-43232.13920,Cluster-43232.92147,Cluster-43232.92145,Cluster-43232.45269,Cluster-43232.132378,Cluster-43232.93654,Cluster-43232.2875,Cluster-43232.91577,Cluster-43232.36429,Cluster-43232.36428,Cluster-43232.14128,Cluster-43232.48…
BP	GO:0048646	anatomical structure formation involved in morphogenesis	12|3148	270|85719	0.26658	1	12	Cluster-43232.98308,Cluster-43232.61940,Cluster-43232.134748,Cluster-43232.12859,Cluster-43232.81264,Cluster-43232.125167,Cluster-43232.121906,Cluster-43232.58924,Cluster-43232.83129,Cluster-43232.113326,Cluster-43232.41921,Cluster-43232.138885
BP	GO:0071554	cell wall organization or biogenesis	25|3148	580|85719	0.28028	1	25	Cluster-43232.107431,Cluster-43232.61112,Cluster-43232.86056,Cluster-43232.122592,Cluster-43232.91539,Cluster-43232.70631,Cluster-43232.50057,Cluster-43232.14952,Cluster-43232.67786,Cluster-43232.95209,Cluster-43232.112074,Cluster-26161.0,Cluster-43232.71212,Cluster-43232.18126,Cluster-43232.70100,Cluster-43232.73465,Cluster-43232.73466,Cluster-43232.73460,Cluster-43232.73463,Cluster-43232.134522…
BP	GO:0030154	cell differentiation	31|3148	792|85719	0.34095	1	31	Cluster-43232.61940,Cluster-43232.61663,Cluster-43232.65366,Cluster-43232.73983,Cluster-43232.83303,Cluster-43232.99131,Cluster-43232.113868,Cluster-43232.73241,Cluster-4979.4,Cluster-43232.65044,Cluster-43232.134748,Cluster-43232.24896,Cluster-43232.114320,Cluster-43232.30808,Cluster-43232.130689,Cluster-43232.81264,Cluster-43232.138885,Cluster-43232.32071,Cluster-43232.57275,Cluster-40995.0,Clu…
CC	GO:0005886	plasma membrane	74|3148	1939|85719	0.3515	1	74	Cluster-43232.96297,Cluster-43232.11429,Cluster-43232.106632,Cluster-43232.120193,Cluster-43232.18225,Cluster-43232.115686,Cluster-43232.18220,Cluster-43232.100546,Cluster-58938.0,Cluster-43232.82140,Cluster-43232.82279,Cluster-43232.72192,Cluster-43232.60304,Cluster-43232.45586,Cluster-43232.17030,Cluster-43232.113793,Cluster-43232.15118,Cluster-43232.1197,Cluster-43232.24572,Cluster-43232.48046…
BP	GO:0055085	transmembrane transport	214|3148	5549|85719	0.36735	1	214	Cluster-43232.76702,Cluster-43232.9160,Cluster-43232.18278,Cluster-43232.39270,Cluster-43232.111391,Cluster-43232.82818,Cluster-43232.18027,Cluster-43232.109489,Cluster-29827.1,Cluster-43232.119341,Cluster-43232.66435,Cluster-43232.127014,Cluster-43232.31431,Cluster-43232.50174,Cluster-43232.87972,Cluster-43232.109506,Cluster-43232.79344,Cluster-43232.73986,Cluster-43232.36428,Cluster-43232.52346…
BP	GO:0007267	cell-cell signaling	13|3148	304|85719	0.39317	1	13	Cluster-43232.11074,Cluster-43232.96551,Cluster-43232.68592,Cluster-43232.14305,Cluster-43232.58381,Cluster-43232.65099,Cluster-44179.0,Cluster-43232.26671,Cluster-43232.12031,Cluster-43232.46849,Cluster-43232.95385,Cluster-43232.17030,Cluster-43232.85611
MF	GO:0051082	unfolded protein binding	20|3148	514|85719	0.41659	1	20	Cluster-43232.73824,Cluster-43232.42527,Cluster-43232.15038,Cluster-43232.44112,Cluster-43232.17143,Cluster-43232.27715,Cluster-43232.73823,Cluster-43232.11367,Cluster-57755.0,Cluster-43232.65876,Cluster-43232.114080,Cluster-43232.133041,Cluster-43232.57258,Cluster-43232.14180,Cluster-43232.127335,Cluster-48608.0,Cluster-43232.66189,Cluster-43232.87713,Cluster-43232.12005,Cluster-43232.52221
MF	GO:0008168	methyltransferase activity	71|3148	1819|85719	0.42723	1	71	Cluster-43232.123558,Cluster-43232.25249,Cluster-43232.61608,Cluster-43232.71321,Cluster-43232.87477,Cluster-43232.79494,Cluster-43232.9822,Cluster-43232.24654,Cluster-43232.24408,Cluster-43232.78399,Cluster-43232.58993,Cluster-43232.52110,Cluster-43232.16614,Cluster-43232.53788,Cluster-43232.59413,Cluster-43232.60562,Cluster-43232.83944,Cluster-43232.84669,Cluster-43232.18195,Cluster-43232.2998,…
CC	GO:0005618	cell wall	12|3148	296|85719	0.43747	1	12	Cluster-43232.59176,Cluster-43232.133180,Cluster-43232.81186,Cluster-43232.72086,Cluster-43232.35710,Cluster-43232.41781,Cluster-43232.87968,Cluster-43232.73465,Cluster-43232.73466,Cluster-43232.73460,Cluster-43232.73463,Cluster-43232.41076
BP	GO:0009058	biosynthetic process	815|3148	21942|85719	0.43809	1	815	Cluster-43232.16266,Cluster-43232.29300,Cluster-43232.136993,Cluster-43232.80994,Cluster-43232.79441,Cluster-43232.109489,Cluster-43232.24408,Cluster-43232.52395,Cluster-43232.88222,Cluster-43232.85613,Cluster-43232.97129,Cluster-42221.0,Cluster-43232.45591,Cluster-43232.46661,Cluster-43232.89193,Cluster-43232.133871,Cluster-43232.100745,Cluster-43232.17919,Cluster-43232.17917,Cluster-43232.63162…
BP	GO:0050877	nervous system process	9|3148	227|85719	0.46856	1	9	Cluster-43232.67082,Cluster-43232.27515,Cluster-43232.125480,Cluster-43232.110725,Cluster-43232.122898,Cluster-43232.53777,Cluster-43232.118416,Cluster-43232.117371,Cluster-43232.118017
MF	GO:0016746	transferase activity, transferring acyl groups	61|3148	1613|85719	0.49103	1	61	Cluster-43232.21849,Cluster-43232.79060,Cluster-43232.67628,Cluster-43232.17314,Cluster-43232.100546,Cluster-43232.118621,Cluster-43232.112330,Cluster-43232.134092,Cluster-43232.134093,Cluster-42497.0,Cluster-43232.119610,Cluster-43232.92867,Cluster-43232.92866,Cluster-43232.44134,Cluster-43232.98948,Cluster-43232.30447,Cluster-43232.30446,Cluster-43232.80585,Cluster-43232.75788,Cluster-11495.0,C…
BP	GO:0007005	mitochondrion organization	19|3148	505|85719	0.49615	1	19	Cluster-43232.31431,Cluster-43232.115655,Cluster-43232.49845,Cluster-43232.81489,Cluster-43232.104115,Cluster-43232.143513,Cluster-43232.136202,Cluster-43232.33829,Cluster-43232.14623,Cluster-43232.133976,Cluster-43232.23062,Cluster-43232.5479,Cluster-43232.24032,Cluster-43232.127014,Cluster-43232.27549,Cluster-43232.69707,Cluster-43232.79686,Cluster-43232.65524,Cluster-5210.0
CC	GO:0005730	nucleolus	38|3148	999|85719	0.49649	1	38	Cluster-43232.106046,Cluster-43232.16266,Cluster-23885.0,Cluster-43232.94325,Cluster-43232.84279,Cluster-43232.81535,Cluster-31604.0,Cluster-43232.16082,Cluster-43232.132330,Cluster-43232.133868,Cluster-7390.2,Cluster-43232.137922,Cluster-43232.130689,Cluster-43232.17496,Cluster-43232.137865,Cluster-43232.74418,Cluster-43232.82970,Cluster-43232.133403,Cluster-43232.101992,Cluster-43232.25943,Clus…
MF	GO:0016874	ligase activity	44|3148	1182|85719	0.50964	1	44	Cluster-43232.79386,Cluster-43232.104264,Cluster-43232.109593,Cluster-43232.59454,Cluster-43232.86056,Cluster-43232.119610,Cluster-43232.132377,Cluster-27394.0,Cluster-43232.119496,Cluster-43232.132378,Cluster-43232.53120,Cluster-43232.42409,Cluster-43232.35710,Cluster-43232.53118,Cluster-43232.53119,Cluster-43232.48725,Cluster-43232.147805,Cluster-43232.65245,Cluster-8376.0,Cluster-43232.76447,C…
MF	GO:0016829	lyase activity	61|3148	1656|85719	0.51661	1	61	Cluster-43232.65452,Cluster-43232.49190,Cluster-43232.70075,Cluster-43232.60990,Cluster-43232.63104,Cluster-43232.61721,Cluster-43232.17375,Cluster-43232.50779,Cluster-7029.0,Cluster-43232.25654,Cluster-42221.0,Cluster-43232.86924,Cluster-43232.80177,Cluster-47793.0,Cluster-43232.53466,Cluster-43232.73350,Cluster-43232.134787,Cluster-43232.137922,Cluster-43232.25746,Cluster-43232.87186,Cluster-43…
MF	GO:0022857	transmembrane transporter activity	236|3148	6355|85719	0.52532	1	236	Cluster-27838.0,Cluster-43232.63928,Cluster-43232.109487,Cluster-43232.39270,Cluster-43232.111391,Cluster-43232.66189,Cluster-43232.18027,Cluster-4911.0,Cluster-29827.1,Cluster-43232.52395,Cluster-43232.66435,Cluster-43232.48368,Cluster-43232.31431,Cluster-43232.79428,Cluster-43232.79344,Cluster-43232.73986,Cluster-43232.36428,Cluster-43232.9474,Cluster-39082.0,Cluster-43232.78116,Cluster-43232.1…
MF	GO:0008565	protein transporter activity	3|3148	76|85719	0.53542	1	3	Cluster-43232.118222,Cluster-43232.119002,Cluster-43232.119007
MF	GO:0016765	transferase activity, transferring alkyl or aryl (other than methyl) groups	10|3148	274|85719	0.59829	1	10	Cluster-43232.53864,Cluster-43232.132651,Cluster-43232.80179,Cluster-43232.40629,Cluster-43232.141929,Cluster-43232.577,Cluster-43232.85611,Cluster-43232.39931,Cluster-43232.87736,Cluster-43232.72709
MF	GO:0004871	signal transducer activity	43|3148	1200|85719	0.60253	1	43	Cluster-43232.16381,Cluster-43232.69965,Cluster-43232.40531,Cluster-43232.70075,Cluster-43232.125480,Cluster-43232.100482,Cluster-43232.122898,Cluster-43232.119204,Cluster-43232.79902,Cluster-43232.90071,Cluster-43232.87713,Cluster-43232.118017,Cluster-43232.132928,Cluster-43232.34175,Cluster-43232.90435,Cluster-43232.149701,Cluster-43232.82333,Cluster-43232.53777,Cluster-43232.133283,Cluster-432…
CC	GO:0005811	lipid droplet	2|3148	57|85719	0.62785	1	2	Cluster-58810.0,Cluster-43232.39018
BP	GO:0006399	tRNA metabolic process	54|3148	1475|85719	0.63522	1	54	Cluster-43232.104264,Cluster-43232.97674,Cluster-43232.59454,Cluster-43232.97716,Cluster-43232.119610,Cluster-43232.132377,Cluster-43232.13920,Cluster-27394.0,Cluster-43232.119496,Cluster-43232.133868,Cluster-43232.132378,Cluster-43232.53120,Cluster-43232.88276,Cluster-43232.101811,Cluster-43232.72710,Cluster-43232.81385,Cluster-43232.35710,Cluster-43232.114204,Cluster-43232.6967,Cluster-43232.10…
BP	GO:0032196	transposition	14|3148	389|85719	0.63663	1	14	Cluster-43232.91569,Cluster-43232.149493,Cluster-43232.23251,Cluster-43232.94492,Cluster-43232.85283,Cluster-43232.85761,Cluster-43232.58441,Cluster-43232.2167,Cluster-43232.39851,Cluster-43232.29060,Cluster-43232.88668,Cluster-43232.133971,Cluster-43232.13916,Cluster-43232.115946
MF	GO:0003735	structural constituent of ribosome	106|3148	3223|85719	0.68115	1	106	Cluster-43232.98628,Cluster-43232.93654,Cluster-43232.82573,Cluster-43232.77385,Cluster-43232.134457,Cluster-43232.92147,Cluster-43232.92145,Cluster-43232.45269,Cluster-43232.2875,Cluster-43232.91577,Cluster-43232.36429,Cluster-43232.36428,Cluster-43232.14128,Cluster-43232.114975,Cluster-43232.126241,Cluster-43232.108902,Cluster-43232.121330,Cluster-43232.30452,Cluster-43232.40119,Cluster-43232.1…
BP	GO:0022618	ribonucleoprotein complex assembly	3|3148	97|85719	0.68795	1	3	Cluster-52749.0,Cluster-43232.29958,Cluster-43232.83199
MF	GO:0008135	translation factor activity, RNA binding	19|3148	567|85719	0.70165	1	19	Cluster-43232.127768,Cluster-43232.31102,Cluster-43232.16266,Cluster-43232.43254,Cluster-43232.93782,Cluster-43232.44392,Cluster-43232.47871,Cluster-43232.21846,Cluster-43232.118046,Cluster-43232.49802,Cluster-43232.110743,Cluster-43232.111594,Cluster-4878.0,Cluster-43232.78781,Cluster-43232.121330,Cluster-43232.21802,Cluster-43232.72675,Cluster-43232.138182,Cluster-43232.81385
CC	GO:0005840	ribosome	128|3148	3847|85719	0.70359	1	128	Cluster-43232.98628,Cluster-43232.16266,Cluster-43232.82573,Cluster-43232.77385,Cluster-43232.134457,Cluster-43232.21846,Cluster-43232.47871,Cluster-43232.92145,Cluster-43232.45269,Cluster-43232.93654,Cluster-43232.2875,Cluster-43232.91577,Cluster-43232.36429,Cluster-43232.36428,Cluster-43232.14128,Cluster-43232.114975,Cluster-43232.127768,Cluster-43232.126241,Cluster-43232.108902,Cluster-43232.1…
CC	GO:0005739	mitochondrion	77|3148	2244|85719	0.70725	1	77	Cluster-43232.72347,Cluster-43232.111811,Cluster-43232.44493,Cluster-43232.52395,Cluster-43232.76704,Cluster-43232.143513,Cluster-43232.136202,Cluster-43232.13014,Cluster-41094.0,Cluster-43232.116336,Cluster-43232.119341,Cluster-43232.106106,Cluster-43232.105830,Cluster-43232.119175,Cluster-43232.29124,Cluster-43232.79686,Cluster-43232.23980,Cluster-43232.118017,Cluster-43232.31431,Cluster-43232.…
BP	GO:0048856	anatomical structure development	55|3148	1617|85719	0.72709	1	55	Cluster-43232.42848,Cluster-43232.61940,Cluster-43232.88385,Cluster-43232.66135,Cluster-43232.22346,Cluster-43232.126097,Cluster-43232.29415,Cluster-43232.83303,Cluster-43232.99131,Cluster-43232.107058,Cluster-43232.73241,Cluster-4979.4,Cluster-43232.65044,Cluster-43232.134748,Cluster-43232.24896,Cluster-43232.98308,Cluster-43232.64330,Cluster-43232.98186,Cluster-43232.81264,Cluster-43232.117925,…
BP	GO:0007010	cytoskeleton organization	27|3148	812|85719	0.7286	1	27	Cluster-43232.106065,Cluster-43232.132792,Cluster-43232.115802,Cluster-43232.96057,Cluster-43232.25310,Cluster-43232.58652,Cluster-43232.73241,Cluster-43232.18007,Cluster-43232.88276,Cluster-43232.30808,Cluster-43232.94110,Cluster-46195.0,Cluster-43232.103022,Cluster-43232.69928,Cluster-43232.64720,Cluster-43232.40264,Cluster-43232.80994,Cluster-43232.114835,Cluster-43232.94625,Cluster-43232.6246…
MF	GO:0008134	transcription factor binding	32|3148	900|85719	0.73257	1	32	Cluster-43232.97674,Cluster-43232.29581,Cluster-43232.97716,Cluster-43232.115309,Cluster-31604.0,Cluster-43232.16082,Cluster-43232.128883,Cluster-7390.2,Cluster-43232.93908,Cluster-43232.122275,Cluster-43232.17496,Cluster-43232.57276,Cluster-43232.105193,Cluster-43232.84279,Cluster-43232.48100,Cluster-43232.139313,Cluster-43232.39851,Cluster-43232.124219,Cluster-43232.87736,Cluster-43232.74661,Cl…
BP	GO:0006457	protein folding	17|3148	536|85719	0.74164	1	17	Cluster-43232.52414,Cluster-43232.42408,Cluster-43232.114080,Cluster-43232.11367,Cluster-43232.17845,Cluster-43232.65876,Cluster-43232.87713,Cluster-43232.133041,Cluster-43232.66447,Cluster-43232.84509,Cluster-43232.52415,Cluster-43232.50898,Cluster-43232.567,Cluster-43232.50284,Cluster-43232.94384,Cluster-43232.52221,Cluster-43232.66778
BP	GO:0065003	protein-containing complex assembly	69|3148	2005|85719	0.74643	1	69	Cluster-43232.127567,Cluster-5038.1,Cluster-43232.29958,Cluster-43232.18130,Cluster-43232.102344,Cluster-43232.32645,Cluster-43232.132792,Cluster-43232.18205,Cluster-43232.96299,Cluster-43232.132533,Cluster-43232.19472,Cluster-43232.58652,Cluster-52749.0,Cluster-43232.29124,Cluster-43232.100926,Cluster-43232.62857,Cluster-43232.83199,Cluster-5210.0,Cluster-43232.69574,Cluster-43232.22983,Cluster-…
BP	GO:0034655	nucleobase-containing compound catabolic process	35|3148	1037|85719	0.74974	1	35	Cluster-43232.76702,Cluster-43232.73164,Cluster-43232.84891,Cluster-43232.70075,Cluster-43232.262,Cluster-43232.87476,Cluster-43232.94859,Cluster-27394.0,Cluster-43232.50779,Cluster-43232.73303,Cluster-43232.82449,Cluster-43232.2193,Cluster-43232.126108,Cluster-43232.57865,Cluster-43232.80690,Cluster-43232.53777,Cluster-43232.17919,Cluster-43232.149236,Cluster-43232.65701,Cluster-43232.77788,Clus…
CC	GO:0005783	endoplasmic reticulum	66|3148	1925|85719	0.76415	1	66	Cluster-43232.87001,Cluster-43232.95177,Cluster-43232.125846,Cluster-43232.50057,Cluster-43232.84279,Cluster-43232.133041,Cluster-43232.101021,Cluster-43232.121661,Cluster-43232.105685,Cluster-43232.77873,Cluster-43232.69335,Cluster-43232.52395,Cluster-43232.87713,Cluster-43232.18130,Cluster-43232.55414,Cluster-43232.22983,Cluster-43232.71814,Cluster-43232.131246,Cluster-43232.15537,Cluster-43232…
BP	GO:0071941	nitrogen cycle metabolic process	2|3148	81|85719	0.76581	1	2	Cluster-43232.48774,Cluster-43232.53634
MF	GO:0016887	ATPase activity	68|3148	1898|85719	0.77595	1	68	Cluster-43232.36428,Cluster-43232.134643,Cluster-43232.74661,Cluster-36933.0,Cluster-43232.39270,Cluster-43232.59454,Cluster-43232.97716,Cluster-43232.26871,Cluster-43232.23886,Cluster-43232.119204,Cluster-43232.122612,Cluster-43232.123643,Cluster-43232.27998,Cluster-43232.133105,Cluster-43232.122615,Cluster-43232.94295,Cluster-43232.101811,Cluster-43232.81385,Cluster-43232.94292,Cluster-43232.94…
MF	GO:0008092	cytoskeletal protein binding	37|3148	1102|85719	0.78861	1	37	Cluster-43232.131396,Cluster-43232.143513,Cluster-43232.62335,Cluster-43232.115802,Cluster-43232.96057,Cluster-43232.25310,Cluster-43232.73241,Cluster-43232.91502,Cluster-43232.120811,Cluster-43232.68724,Cluster-43232.18007,Cluster-43232.132897,Cluster-43232.118313,Cluster-43232.88276,Cluster-43232.30808,Cluster-43232.115699,Cluster-43232.52778,Cluster-43232.40264,Cluster-43232.65366,Cluster-4323…
CC	GO:0000228	nuclear chromosome	23|3148	705|85719	0.78893	1	23	Cluster-43232.125846,Cluster-43232.143513,Cluster-43232.19927,Cluster-43232.84509,Cluster-27394.0,Cluster-43232.69255,Cluster-43232.94110,Cluster-43232.13617,Cluster-43232.98229,Cluster-43232.17496,Cluster-43232.69928,Cluster-43232.64663,Cluster-43232.127768,Cluster-43232.80994,Cluster-43232.82449,Cluster-43232.48100,Cluster-53757.0,Cluster-43232.133299,Cluster-43232.22496,Cluster-43232.129000,Cl…
BP	GO:0006950	response to stress	159|3148	4497|85719	0.79456	1	159	Cluster-43232.77507,Cluster-43232.97329,Cluster-43232.38431,Cluster-43232.41546,Cluster-43232.122275,Cluster-43232.87476,Cluster-43232.113500,Cluster-43232.93002,Cluster-43232.21846,Cluster-43232.133250,Cluster-43232.84745,Cluster-43232.51614,Cluster-43232.17697,Cluster-43232.109723,Cluster-43232.41191,Cluster-43232.46930,Cluster-43232.18433,Cluster-43232.73303,Cluster-39303.1,Cluster-43232.14898…
BP	GO:0006091	generation of precursor metabolites and energy	68|3148	2042|85719	0.79816	1	68	Cluster-43232.85924,Cluster-43232.103710,Cluster-43232.134559,Cluster-43232.39270,Cluster-43232.96133,Cluster-43232.104513,Cluster-43232.25301,Cluster-43232.94859,Cluster-43232.118017,Cluster-43232.24408,Cluster-43232.50779,Cluster-43232.88222,Cluster-43232.62857,Cluster-43232.74499,Cluster-43232.116237,Cluster-43232.88276,Cluster-43232.78079,Cluster-43232.88602,Cluster-43232.6606,Cluster-43232.8…
CC	GO:0032991	protein-containing complex	723|3148	20142|85719	0.7992	1	723	Cluster-43232.18081,Cluster-43232.99954,Cluster-43232.16266,Cluster-43232.29300,Cluster-43232.79026,Cluster-43232.80994,Cluster-43232.106632,Cluster-43232.84745,Cluster-43232.52395,Cluster-43232.52394,Cluster-43232.85613,Cluster-43232.97129,Cluster-43232.132897,Cluster-43232.14898,Cluster-43232.8075,Cluster-43232.46661,Cluster-56475.0,Cluster-43232.8604,Cluster-43232.124727,Cluster-43232.142243,C…
BP	GO:0051186	cofactor metabolic process	74|3148	2216|85719	0.82829	1	74	Cluster-43232.65452,Cluster-43232.79386,Cluster-43232.96732,Cluster-43232.3338,Cluster-43232.133351,Cluster-43232.40518,Cluster-43232.70075,Cluster-43232.109593,Cluster-43232.59454,Cluster-43232.134462,Cluster-43232.87513,Cluster-43232.94859,Cluster-43232.90488,Cluster-51595.0,Cluster-43232.24408,Cluster-43232.99979,Cluster-43232.119204,Cluster-43232.41191,Cluster-7029.0,Cluster-43232.74499,Clust…
BP	GO:0042254	ribosome biogenesis	125|3148	3872|85719	0.8288	1	125	Cluster-43232.98628,Cluster-43232.93654,Cluster-43232.82573,Cluster-43232.77385,Cluster-43232.134457,Cluster-43232.92147,Cluster-43232.119340,Cluster-43232.45269,Cluster-43232.2875,Cluster-43232.91577,Cluster-43232.36429,Cluster-43232.36428,Cluster-43232.14128,Cluster-43232.15707,Cluster-43232.114975,Cluster-43232.126241,Cluster-43232.108902,Cluster-43232.18125,Cluster-43232.121330,Cluster-43232.…
MF	GO:0004386	helicase activity	36|3148	1054|85719	0.83064	1	36	Cluster-36933.0,Cluster-43232.97674,Cluster-43232.97716,Cluster-43232.59553,Cluster-43232.84745,Cluster-43232.122612,Cluster-43232.18433,Cluster-43232.122278,Cluster-43232.13833,Cluster-43232.101811,Cluster-43232.137922,Cluster-43232.94110,Cluster-43232.45334,Cluster-43232.122275,Cluster-43232.137865,Cluster-43232.81385,Cluster-43232.67114,Cluster-43232.86550,Cluster-43232.101992,Cluster-43232.36…
MF	GO:0000988	transcription factor activity, protein binding	35|3148	1102|85719	0.84038	1	35	Cluster-43232.29300,Cluster-43232.66616,Cluster-43232.82573,Cluster-43232.118728,Cluster-43232.134457,Cluster-43232.106632,Cluster-43232.109701,Cluster-43232.6307,Cluster-43232.91502,Cluster-43232.91290,Cluster-43232.50151,Cluster-43232.104998,Cluster-43232.87976,Cluster-43232.102481,Cluster-43232.113316,Cluster-43232.15720,Cluster-43232.126097,Cluster-43232.80996,Cluster-48251.0,Cluster-43232.17…
BP	GO:0006810	transport	480|3148	13354|85719	0.84446	1	480	Cluster-43232.29300,Cluster-43232.18027,Cluster-43232.106632,Cluster-43232.52395,Cluster-43232.70987,Cluster-35922.0,Cluster-43232.80691,Cluster-43232.43469,Cluster-4831.0,Cluster-43232.56007,Cluster-43232.50304,Cluster-43779.0,Cluster-43232.54822,Cluster-43232.80491,Cluster-43232.11429,Cluster-27613.0,Cluster-43232.118222,Cluster-43232.36432,Cluster-43232.36342,Cluster-43232.58060,Cluster-43232.…
CC	GO:0005768	endosome	3|3148	124|85719	0.85752	1	3	Cluster-43232.31871,Cluster-43232.17706,Cluster-43232.36342
CC	GO:0005635	nuclear envelope	4|3148	168|85719	0.86356	1	4	Cluster-43232.106632,Cluster-43232.80297,Cluster-43232.35727,Cluster-56576.0
CC	GO:0005777	peroxisome	4|3148	169|85719	0.86952	1	4	Cluster-43232.66189,Cluster-43232.80297,Cluster-43232.11536,Cluster-43232.29300
MF	GO:0030234	enzyme regulator activity	59|3148	1811|85719	0.87554	1	59	Cluster-43232.107431,Cluster-43232.18117,Cluster-43232.68807,Cluster-43232.94205,Cluster-43232.125982,Cluster-43232.82105,Cluster-43232.21750,Cluster-43232.126570,Cluster-43232.16772,Cluster-43232.35805,Cluster-43232.96214,Cluster-43232.38485,Cluster-43232.74593,Cluster-43232.16588,Cluster-43232.35365,Cluster-43232.22983,Cluster-43232.116824,Cluster-43232.25342,Cluster-43232.81242,Cluster-43232.1…
MF	GO:0003924	GTPase activity	50|3148	1512|85719	0.89613	1	50	Cluster-43232.133235,Cluster-43232.125846,Cluster-43232.90634,Cluster-43232.59454,Cluster-43232.143513,Cluster-43232.132254,Cluster-43232.84745,Cluster-43232.124167,Cluster-43232.131043,Cluster-43232.67641,Cluster-43232.122612,Cluster-43232.112903,Cluster-43232.133105,Cluster-43232.122615,Cluster-43232.31431,Cluster-43232.79428,Cluster-43232.101811,Cluster-43232.18656,Cluster-43232.90630,Cluster-…
MF	GO:0030674	protein binding, bridging	1|3148	63|85719	0.90429	1	1	Cluster-43232.52778
CC	GO:0005929	cilium	12|3148	450|85719	0.9068	1	12	Cluster-43232.80303,Cluster-43232.40846,Cluster-43232.16200,Cluster-43232.7473,Cluster-43232.23118,Cluster-43232.18220,Cluster-43232.87736,Cluster-43232.64720,Cluster-43232.57276,Cluster-43232.82279,Cluster-43232.50284,Cluster-43232.15539
CC	GO:0005615	extracellular space	16|3148	567|85719	0.90768	1	16	Cluster-43232.61112,Cluster-43232.70726,Cluster-43232.48100,Cluster-43232.97688,Cluster-43232.15489,Cluster-43232.103999,Cluster-43232.100897,Cluster-43232.132843,Cluster-43232.132443,Cluster-43232.127335,Cluster-43232.85761,Cluster-43232.32346,Cluster-43232.15539,Cluster-43232.60864,Cluster-43232.73303,Cluster-43232.35593
BP	GO:0000278	mitotic cell cycle	11|3148	412|85719	0.90846	1	11	Cluster-43232.14898,Cluster-43232.48100,Cluster-43232.94110,Cluster-46195.0,Cluster-43232.80994,Cluster-43232.74879,Cluster-43232.69928,Cluster-43232.129000,Cluster-43232.30558,Cluster-43232.118392,Cluster-43232.68721
MF	GO:0008289	lipid binding	19|3148	677|85719	0.91108	1	19	Cluster-43232.90071,Cluster-43232.83471,Cluster-43232.132928,Cluster-43232.121652,Cluster-43232.76790,Cluster-51638.1,Cluster-43232.119743,Cluster-43232.133663,Cluster-43232.41662,Cluster-43232.33494,Cluster-43232.127335,Cluster-43232.64720,Cluster-43232.88218,Cluster-30567.0,Cluster-43232.90897,Cluster-34957.0,Cluster-43232.40025,Cluster-43232.13136,Cluster-43232.50317
BP	GO:0051301	cell division	19|3148	688|85719	0.91149	1	19	Cluster-43232.98225,Cluster-43232.101904,Cluster-43232.68724,Cluster-43232.104419,Cluster-43232.48100,Cluster-46195.0,Cluster-43232.13455,Cluster-43232.62335,Cluster-43232.14328,Cluster-43232.92478,Cluster-43232.60667,Cluster-43232.129000,Cluster-43232.41519,Cluster-43232.29581,Cluster-43232.38357,Cluster-4979.4,Cluster-43662.0,Cluster-43232.123105,Cluster-43232.81059
BP	GO:0003013	circulatory system process	1|3148	67|85719	0.91232	1	1	Cluster-33490.0
BP	GO:0019748	secondary metabolic process	8|3148	343|85719	0.91561	1	8	Cluster-11495.0,Cluster-43232.138229,Cluster-43232.80266,Cluster-62186.0,Cluster-43232.109449,Cluster-43232.55108,Cluster-41678.0,Cluster-43232.33647
BP	GO:0022607	cellular component assembly	92|3148	2858|85719	0.91769	1	92	Cluster-43232.104419,Cluster-43232.18130,Cluster-43232.101021,Cluster-43232.58652,Cluster-43232.11429,Cluster-43232.73303,Cluster-5210.0,Cluster-43232.98225,Cluster-43232.14898,Cluster-43232.127768,Cluster-43232.48100,Cluster-43232.56462,Cluster-43232.17969,Cluster-43232.38357,Cluster-43232.121026,Cluster-52749.0,Cluster-43232.40292,Cluster-43232.67786,Cluster-43232.121993,Cluster-43232.60687,Clu…
BP	GO:0006914	autophagy	8|3148	312|85719	0.92065	1	8	Cluster-43232.103999,Cluster-43232.79441,Cluster-43232.96360,Cluster-43232.5754,Cluster-43662.0,Cluster-43232.134144,Cluster-43232.68721,Cluster-43232.15539
MF	GO:0005198	structural molecule activity	151|3148	4780|85719	0.92148	1	151	Cluster-43232.98628,Cluster-43232.61940,Cluster-43232.93654,Cluster-43232.72086,Cluster-43232.82573,Cluster-43232.77385,Cluster-43232.134457,Cluster-43232.92147,Cluster-43232.92145,Cluster-43232.45269,Cluster-43232.83296,Cluster-43232.2875,Cluster-43232.81264,Cluster-43232.91577,Cluster-43232.36429,Cluster-43232.36428,Cluster-43232.14128,Cluster-43232.114975,Cluster-43232.126241,Cluster-43232.108…
BP	GO:0008283	cell proliferation	7|3148	292|85719	0.93143	1	7	Cluster-43232.81535,Cluster-43232.32346,Cluster-43232.13156,Cluster-43232.82751,Cluster-43232.68430,Cluster-43232.99370,Cluster-43232.412
BP	GO:0006520	cellular amino acid metabolic process	110|3148	3341|85719	0.93164	1	110	Cluster-43232.28418,Cluster-43232.117356,Cluster-43232.119610,Cluster-43232.132377,Cluster-58938.0,Cluster-43232.132378,Cluster-42221.0,Cluster-43232.31430,Cluster-43232.79428,Cluster-43232.47290,Cluster-43232.139048,Cluster-43232.96732,Cluster-59333.0,Cluster-43232.48725,Cluster-8376.0,Cluster-43232.17916,Cluster-43232.86551,Cluster-43232.132579,Cluster-43232.86056,Cluster-43232.2373,Cluster-432…
BP	GO:0006397	mRNA processing	26|3148	903|85719	0.93195	1	26	Cluster-43232.23140,Cluster-43232.18133,Cluster-43232.80955,Cluster-31604.0,Cluster-43232.65044,Cluster-43232.83199,Cluster-43232.135824,Cluster-43232.8604,Cluster-43232.93966,Cluster-43232.148716,Cluster-43232.36960,Cluster-43232.10819,Cluster-43232.93782,Cluster-43232.87736,Cluster-43232.92819,Cluster-43232.97132,Cluster-23134.0,Cluster-52749.0,Cluster-43232.80303,Cluster-43232.69277,Cluster-43…
BP	GO:0008219	cell death	14|3148	559|85719	0.93941	1	14	Cluster-53662.0,Cluster-43232.17422,Cluster-43232.75119,Cluster-43232.129241,Cluster-43232.98308,Cluster-43232.123105,Cluster-43232.87736,Cluster-43232.53817,Cluster-43232.51116,Cluster-43232.99218,Cluster-43232.133949,Cluster-43232.133105,Cluster-43232.70704,Cluster-43232.138061
CC	GO:0005576	extracellular region	117|3148	3635|85719	0.94685	1	117	Cluster-43232.61940,Cluster-43232.62375,Cluster-43232.71321,Cluster-43232.113500,Cluster-43232.106632,Cluster-43232.51614,Cluster-43232.79902,Cluster-43232.81186,Cluster-43232.40025,Cluster-43232.73303,Cluster-43232.109506,Cluster-43232.15649,Cluster-35922.0,Cluster-43232.64720,Cluster-43232.29939,Cluster-44595.0,Cluster-43232.126083,Cluster-43232.70726,Cluster-43232.48100,Cluster-43232.96355,Clu…
BP	GO:0009056	catabolic process	118|3148	3596|85719	0.94725	1	118	Cluster-43232.28418,Cluster-43232.91163,Cluster-43232.117925,Cluster-43232.87476,Cluster-43232.94859,Cluster-43232.119610,Cluster-27394.0,Cluster-58938.0,Cluster-43232.50779,Cluster-43232.11532,Cluster-43232.52491,Cluster-43232.68721,Cluster-43232.45593,Cluster-43232.27063,Cluster-43232.126108,Cluster-59333.0,Cluster-43232.80690,Cluster-43232.129346,Cluster-43232.53777,Cluster-43232.69744,Cluster…
BP	GO:0040007	growth	7|3148	315|85719	0.95983	1	7	Cluster-43232.81535,Cluster-43232.78299,Cluster-43232.32346,Cluster-43232.13156,Cluster-43232.68430,Cluster-43232.99370,Cluster-43232.412
BP	GO:0044281	small molecule metabolic process	320|3148	9457|85719	0.96855	1	320	Cluster-43232.28418,Cluster-43232.106046,Cluster-43232.117356,Cluster-43232.99954,Cluster-43232.109487,Cluster-43232.89193,Cluster-43232.94507,Cluster-43232.111391,Cluster-43232.136993,Cluster-43232.80994,Cluster-43232.91530,Cluster-43232.94859,Cluster-43232.119610,Cluster-43232.24408,Cluster-58938.0,Cluster-43232.50779,Cluster-43232.11429,Cluster-43232.88222,Cluster-43232.53119,Cluster-43232.132…
MF	GO:0003677	DNA binding	328|3148	9623|85719	0.97455	1	328	Cluster-43232.37717,Cluster-43232.106046,Cluster-43232.137304,Cluster-43232.18130,Cluster-43232.29300,Cluster-43232.62375,Cluster-43232.87476,Cluster-43232.23251,Cluster-43232.101904,Cluster-43232.80055,Cluster-43232.21846,Cluster-43232.81797,Cluster-43232.105845,Cluster-43232.86654,Cluster-43232.29060,Cluster-43232.27998,Cluster-43232.48249,Cluster-43232.22156,Cluster-43232.85613,Cluster-34957.0…
BP	GO:0061024	membrane organization	14|3148	593|85719	0.97469	1	14	Cluster-43232.31431,Cluster-43232.52856,Cluster-43232.76790,Cluster-43232.69044,Cluster-43232.143513,Cluster-43232.69105,Cluster-43232.18220,Cluster-43232.110693,Cluster-43232.93999,Cluster-43232.92667,Cluster-43232.131643,Cluster-43232.142901,Cluster-43232.69707,Cluster-43232.81671
BP	GO:0007009	plasma membrane organization	1|3148	90|85719	0.97505	1	1	Cluster-43232.81671
MF	GO:0042393	histone binding	1|3148	103|85719	0.98001	1	1	Cluster-43232.58873
BP	GO:0006790	sulfur compound metabolic process	15|3148	644|85719	0.98037	1	15	Cluster-43232.135157,Cluster-43232.3338,Cluster-43232.40518,Cluster-43232.16523,Cluster-43232.118532,Cluster-43232.26279,Cluster-43232.134462,Cluster-43232.12442,Cluster-43232.67979,Cluster-43232.138109,Cluster-43232.41191,Cluster-43662.0,Cluster-43232.47290,Cluster-43232.87465,Cluster-43232.141929
BP	GO:0006913	nucleocytoplasmic transport	10|3148	483|85719	0.98085	1	10	Cluster-34850.0,Cluster-43232.47157,Cluster-43232.57051,Cluster-43232.66189,Cluster-43232.26897,Cluster-43232.106632,Cluster-43232.30780,Cluster-43232.120800,Cluster-43232.14398,Cluster-43232.126969
BP	GO:0048870	cell motility	13|3148	565|85719	0.98096	1	13	Cluster-43232.80303,Cluster-43232.61112,Cluster-43232.36432,Cluster-43232.40846,Cluster-43232.7473,Cluster-43232.86065,Cluster-43232.23118,Cluster-43232.87736,Cluster-43232.64720,Cluster-43232.57276,Cluster-43232.50284,Cluster-43232.18220,Cluster-43232.15539
MF	GO:0003723	RNA binding	116|3148	3656|85719	0.98172	1	116	Cluster-43232.16266,Cluster-43232.21846,Cluster-43232.137257,Cluster-43232.47871,Cluster-43232.119340,Cluster-43232.97971,Cluster-43232.94110,Cluster-43232.36429,Cluster-43232.36428,Cluster-43232.80690,Cluster-43232.86550,Cluster-43232.79102,Cluster-43232.127768,Cluster-43232.10819,Cluster-43232.46279,Cluster-43232.87770,Cluster-43232.118046,Cluster-43232.31102,Cluster-43232.97132,Cluster-43232.8…
MF	GO:0016791	phosphatase activity	18|3148	719|85719	0.98334	1	18	Cluster-43232.94760,Cluster-43232.9373,Cluster-43232.101811,Cluster-43232.139313,Cluster-43232.117356,Cluster-43232.117483,Cluster-43232.112459,Cluster-43232.64954,Cluster-45144.0,Cluster-43232.70835,Cluster-43232.146181,Cluster-43232.133576,Cluster-43232.119204,Cluster-43232.82317,Cluster-43232.133572,Cluster-43232.62417,Cluster-43232.33307,Cluster-18635.0
BP	GO:0007155	cell adhesion	14|3148	613|85719	0.98371	1	14	Cluster-43232.57258,Cluster-43232.137119,Cluster-43232.40846,Cluster-43232.35710,Cluster-43232.76864,Cluster-43232.83303,Cluster-43232.73292,Cluster-43232.97130,Cluster-43232.110792,Cluster-43232.27549,Cluster-41968.0,Cluster-43232.121550,Cluster-43232.41076,Cluster-43232.90893
CC	GO:0005794	Golgi apparatus	14|3148	612|85719	0.98496	1	14	Cluster-43232.35709,Cluster-43232.63794,Cluster-43232.46849,Cluster-43232.16812,Cluster-43232.127567,Cluster-43232.124847,Cluster-43232.53706,Cluster-43232.23783,Cluster-43232.17013,Cluster-43232.88231,Cluster-43232.32352,Cluster-43232.89919,Cluster-43232.49802,Cluster-43232.65396
CC	GO:0005623	cell	995|3148	28601|85719	0.98557	1	995	Cluster-43232.18081,Cluster-43232.99954,Cluster-43232.16266,Cluster-43232.29300,Cluster-43232.54840,Cluster-43232.79026,Cluster-7029.0,Cluster-43232.80994,Cluster-43232.64720,Cluster-43232.106632,Cluster-43232.84745,Cluster-43232.52397,Cluster-43232.52395,Cluster-43232.52394,Cluster-43232.45640,Cluster-43232.18433,Cluster-43232.85613,Cluster-43232.97129,Cluster-43232.132897,Cluster-43232.45591,Cl…
BP	GO:0007165	signal transduction	175|3148	5495|85719	0.98687	1	175	Cluster-43232.53528,Cluster-43232.18130,Cluster-43232.35380,Cluster-43232.90435,Cluster-43232.106632,Cluster-43232.7053,Cluster-43232.58891,Cluster-43232.47871,Cluster-43232.79902,Cluster-43232.94752,Cluster-43232.73303,Cluster-43232.85611,Cluster-43232.55414,Cluster-43232.62573,Cluster-43232.68592,Cluster-43232.55852,Cluster-43232.80351,Cluster-43232.17999,Cluster-43232.102770,Cluster-43232.5377…
BP	GO:0002376	immune system process	22|3148	945|85719	0.98871	1	22	Cluster-43232.12296,Cluster-43232.62595,Cluster-43232.106632,Cluster-43232.18265,Cluster-43232.70883,Cluster-43232.132843,Cluster-43232.17862,Cluster-43232.45646,Cluster-43232.81535,Cluster-43232.17209,Cluster-43232.13156,Cluster-43232.96476,Cluster-43232.38745,Cluster-43232.50284,Cluster-43232.82054,Cluster-43232.17773,Cluster-43232.104857,Cluster-43232.32346,Cluster-43232.28003,Cluster-43232.88…
MF	GO:0016810	hydrolase activity, acting on carbon-nitrogen (but not peptide) bonds	4|3148	266|85719	0.99021	1	4	Cluster-43232.22237,Cluster-43232.74168,Cluster-43232.7568,Cluster-43232.6967
BP	GO:0040011	locomotion	28|3148	1133|85719	0.99199	1	28	Cluster-43232.61339,Cluster-43232.18220,Cluster-43232.106632,Cluster-43232.112901,Cluster-43232.24896,Cluster-43232.119006,Cluster-43232.109244,Cluster-43232.7473,Cluster-43232.66778,Cluster-43232.64720,Cluster-43232.57276,Cluster-43232.23574,Cluster-43232.49982,Cluster-43232.61112,Cluster-43232.1248,Cluster-43232.121652,Cluster-43232.86065,Cluster-43232.23118,Cluster-43232.87736,Cluster-43232.50…
CC	GO:0005737	cytoplasm	396|3148	12188|85719	0.99287	1	396	Cluster-43232.16266,Cluster-43232.29300,Cluster-43232.52397,Cluster-43232.52395,Cluster-43232.80690,Cluster-43232.56007,Cluster-43232.50304,Cluster-43232.48100,Cluster-43232.112329,Cluster-50256.0,Cluster-43232.31102,Cluster-43232.30452,Cluster-43232.50284,Cluster-43232.118222,Cluster-43232.36342,Cluster-43232.127014,Cluster-43232.44392,Cluster-43232.89581,Cluster-43232.104264,Cluster-43232.69335…
BP	GO:0000902	cell morphogenesis	2|3148	197|85719	0.99337	1	2	Cluster-43232.82054,Cluster-43232.24896
MF	GO:0032182	ubiquitin-like protein binding	1|3148	122|85719	0.99347	1	1	Cluster-43232.17808
CC	GO:0005622	intracellular	897|3148	26103|85719	0.99432	1	897	Cluster-43232.18081,Cluster-43232.99954,Cluster-43232.16266,Cluster-43232.29300,Cluster-43232.79026,Cluster-43232.80994,Cluster-43232.64720,Cluster-43232.106632,Cluster-43232.84745,Cluster-43232.52397,Cluster-43232.52395,Cluster-43232.52394,Cluster-43232.18433,Cluster-43232.85613,Cluster-43232.97129,Cluster-43232.132897,Cluster-43232.45591,Cluster-43232.14898,Cluster-43232.8075,Cluster-44394.0,Cl…
CC	GO:0005654	nucleoplasm	44|3148	1714|85719	0.99539	1	44	Cluster-43232.125846,Cluster-43232.118728,Cluster-43232.134457,Cluster-43232.21846,Cluster-43232.106632,Cluster-43232.117838,Cluster-43232.123643,Cluster-43232.91502,Cluster-43232.87713,Cluster-43232.91290,Cluster-43232.46845,Cluster-43232.104998,Cluster-43232.16531,Cluster-43232.102481,Cluster-43232.13617,Cluster-53757.0,Cluster-43232.6307,Cluster-43232.35754,Cluster-43232.113316,Cluster-43232.1…
MF	GO:0016779	nucleotidyltransferase activity	45|3148	1698|85719	0.99547	1	45	Cluster-43232.106046,Cluster-43232.99954,Cluster-43232.16266,Cluster-23885.0,Cluster-43232.48137,Cluster-43232.94325,Cluster-43232.81724,Cluster-43232.116336,Cluster-5129.0,Cluster-43232.132330,Cluster-43232.113159,Cluster-43232.96471,Cluster-5127.0,Cluster-43232.13833,Cluster-43232.135497,Cluster-43232.87939,Cluster-43232.94507,Cluster-43232.20458,Cluster-43232.80690,Cluster-43232.137865,Cluster…
BP	GO:0007049	cell cycle	41|3148	1595|85719	0.99565	1	41	Cluster-43232.40292,Cluster-43232.104419,Cluster-43232.29581,Cluster-43232.1028,Cluster-43232.129000,Cluster-4979.4,Cluster-43232.74879,Cluster-43232.74593,Cluster-43232.68721,Cluster-43232.18927,Cluster-43232.98225,Cluster-43232.14898,Cluster-43662.0,Cluster-43232.94110,Cluster-46195.0,Cluster-43232.123105,Cluster-43232.97383,Cluster-43232.63709,Cluster-43232.69928,Cluster-43232.38357,Cluster-43…
CC	GO:0031410	cytoplasmic vesicle	12|3148	627|85719	0.99725	1	12	Cluster-43232.17706,Cluster-43232.116811,Cluster-43232.36342,Cluster-43232.61840,Cluster-43232.83238,Cluster-43232.12296,Cluster-43232.31871,Cluster-43232.113868,Cluster-43232.100168,Cluster-43232.23783,Cluster-43232.88231,Cluster-43232.94752
CC	GO:0005694	chromosome	80|3148	2842|85719	0.99733	1	80	Cluster-5038.1,Cluster-43232.16266,Cluster-36933.0,Cluster-43232.102344,Cluster-43232.109395,Cluster-43232.32645,Cluster-43232.59553,Cluster-43232.83303,Cluster-43232.19927,Cluster-43232.98229,Cluster-43232.84509,Cluster-43232.84745,Cluster-27394.0,Cluster-43232.69255,Cluster-43232.120811,Cluster-43232.18433,Cluster-43232.48100,Cluster-43232.138981,Cluster-43232.14898,Cluster-43232.101811,Cluster…
BP	GO:0051276	chromosome organization	48|3148	1857|85719	0.99755	1	48	Cluster-43232.22328,Cluster-5038.1,Cluster-43232.102344,Cluster-43232.80585,Cluster-43232.63943,Cluster-43232.32645,Cluster-43232.127567,Cluster-43232.19927,Cluster-43232.86654,Cluster-43232.19662,Cluster-58938.0,Cluster-43232.29124,Cluster-43232.18433,Cluster-43232.19251,Cluster-43232.68721,Cluster-43232.14898,Cluster-44394.0,Cluster-43232.93908,Cluster-43232.16531,Cluster-43232.13617,Cluster-43…
BP	GO:0140014	mitotic nuclear division	2|3148	234|85719	0.99857	1	2	Cluster-43232.118392,Cluster-43232.68721
BP	GO:0044403	symbiont process	90|3148	3272|85719	0.99857	1	90	Cluster-43232.93417,Cluster-43232.13920,Cluster-43232.95439,Cluster-43232.97971,Cluster-43232.69105,Cluster-43232.30538,Cluster-43232.48100,Cluster-43232.74910,Cluster-43232.36335,Cluster-43232.118519,Cluster-43232.131200,Cluster-27613.0,Cluster-43232.74190,Cluster-43232.51969,Cluster-4908.0,Cluster-43232.47489,Cluster-43232.17875,Cluster-43232.104317,Cluster-43232.61339,Cluster-47654.0,Cluster-4…
CC	GO:0005856	cytoskeleton	49|3148	1923|85719	0.9986	1	49	Cluster-43232.131396,Cluster-43232.106065,Cluster-43232.143513,Cluster-43232.62335,Cluster-43232.18220,Cluster-13837.0,Cluster-43232.129000,Cluster-43232.31447,Cluster-43232.57119,Cluster-43232.17403,Cluster-43232.118313,Cluster-43232.68724,Cluster-43232.94110,Cluster-46195.0,Cluster-43232.7473,Cluster-43232.5899,Cluster-43232.69928,Cluster-43232.64720,Cluster-43232.40264,Cluster-43232.65366,Clus…
MF	GO:0019899	enzyme binding	9|3148	556|85719	0.99903	1	9	Cluster-43232.14627,Cluster-43232.18927,Cluster-43232.21750,Cluster-43232.121357,Cluster-43232.12005,Cluster-43232.15340,Cluster-43232.132723,Cluster-43232.96057,Cluster-43232.68830
CC	GO:0005773	vacuole	1|3148	179|85719	0.99925	1	1	Cluster-43232.50304
BP	GO:0016192	vesicle-mediated transport	55|3148	2170|85719	0.99964	1	55	Cluster-43232.127567,Cluster-43232.16487,Cluster-43232.83303,Cluster-43232.65160,Cluster-43232.113868,Cluster-43232.56007,Cluster-43232.119743,Cluster-43232.80232,Cluster-60886.0,Cluster-43232.61840,Cluster-43232.12153,Cluster-43232.46199,Cluster-43232.135392,Cluster-43232.108403,Cluster-43232.16926,Cluster-43232.46849,Cluster-43232.102637,Cluster-43232.37900,Cluster-43232.77549,Cluster-59118.1,C…
CC	GO:0005815	microtubule organizing center	2|3148	293|85719	0.99977	1	2	Cluster-43232.15537,Cluster-43232.18220
CC	GO:0005634	nucleus	246|3148	8090|85719	0.99983	1	246	Cluster-43232.17143,Cluster-43232.106046,Cluster-43232.15939,Cluster-43232.18130,Cluster-43232.18133,Cluster-43232.39270,Cluster-43232.79026,Cluster-43232.736,Cluster-43232.134457,Cluster-43232.61216,Cluster-43232.21846,Cluster-43232.84509,Cluster-43232.33019,Cluster-30324.0,Cluster-43232.86654,Cluster-43232.61905,Cluster-58938.0,Cluster-43232.52394,Cluster-43232.91502,Cluster-34957.0,Cluster-432…
BP	GO:0007059	chromosome segregation	9|3148	654|85719	0.99991	1	9	Cluster-43232.127768,Cluster-43232.4908,Cluster-43232.118392,Cluster-43232.143513,Cluster-43232.62335,Cluster-43232.60667,Cluster-43232.19251,Cluster-43232.68724,Cluster-43232.68721
MF	GO:0004518	nuclease activity	50|3148	2269|85719	0.99998	1	50	Cluster-43232.76702,Cluster-43232.73164,Cluster-43232.16487,Cluster-43232.87476,Cluster-23431.0,Cluster-43232.72009,Cluster-43232.137257,Cluster-43232.82449,Cluster-41094.0,Cluster-43232.92867,Cluster-43232.73303,Cluster-43232.83508,Cluster-43232.90634,Cluster-43232.78079,Cluster-43232.17608,Cluster-43232.80690,Cluster-43232.2193,Cluster-43232.12818,Cluster-43232.6071,Cluster-43232.57865,Cluster-…
BP	GO:0006259	DNA metabolic process	182|3148	7051|85719	1	1	182	Cluster-43232.18130,Cluster-43232.48137,Cluster-43232.87476,Cluster-43232.23251,Cluster-43232.21846,Cluster-43232.84509,Cluster-43232.56191,Cluster-43232.84745,Cluster-43232.86654,Cluster-43232.29060,Cluster-43232.27998,Cluster-43232.18433,Cluster-43232.73303,Cluster-43232.16266,Cluster-43232.15406,Cluster-43232.14898,Cluster-43232.94110,Cluster-43232.98229,Cluster-43232.137865,Cluster-43232.2167…
CC	GO:0043226	organelle	608|3148	19769|85719	1	1	608	Cluster-43232.16266,Cluster-43232.29300,Cluster-43232.79026,Cluster-43232.80994,Cluster-43232.106632,Cluster-43232.84745,Cluster-43232.52397,Cluster-43232.52395,Cluster-43232.52394,Cluster-43232.18433,Cluster-43232.132897,Cluster-43232.45591,Cluster-43232.14898,Cluster-43232.8075,Cluster-44394.0,Cluster-43232.45640,Cluster-43232.8604,Cluster-43232.124727,Cluster-43232.142243,Cluster-43232.80690,C…
BP	GO:0034641	cellular nitrogen compound metabolic process	879|3148	27733|85719	1	1	879	Cluster-43232.99954,Cluster-43232.16266,Cluster-43232.29300,Cluster-43232.80994,Cluster-43232.79441,Cluster-43232.64720,Cluster-43232.109489,Cluster-43232.24408,Cluster-43232.52395,Cluster-43232.18433,Cluster-43232.85613,Cluster-43232.97129,Cluster-42221.0,Cluster-43232.45591,Cluster-43232.14898,Cluster-43232.46661,Cluster-43232.8604,Cluster-43232.80690,Cluster-43232.17919,Cluster-43232.63162,Clu…

## Sheet: down
T3 vs. C3 DEGs
Category	ID	Description	GeneRatio	BgRatio	pvalue	padj	Count	geneID
MF	GO:0003735	structural constituent of ribosome	242|2784	3223|85719	1.7573e-37	2.3724e-35	242	Cluster-43232.4444,Cluster-43232.2929,Cluster-852.0,Cluster-956.0,Cluster-402.0,Cluster-43232.146849,Cluster-43232.9268,Cluster-1020.0,Cluster-43232.146629,Cluster-44936.0,Cluster-395.0,Cluster-374.0,Cluster-43232.3649,Cluster-43232.146556,Cluster-43232.148203,Cluster-242.0,Cluster-687.0,Cluster-639.0,Cluster-43232.147244,Cluster-43232.144699,Cluster-43232.145984,Cluster-50086.0,Cluster-43232.682…
CC	GO:0005840	ribosome	268|2784	3847|85719	3.7082e-35	2.503e-33	268	Cluster-43232.4444,Cluster-43232.2929,Cluster-43232.63335,Cluster-956.0,Cluster-402.0,Cluster-43232.146849,Cluster-43232.9268,Cluster-1020.0,Cluster-43232.146629,Cluster-876.0,Cluster-44936.0,Cluster-395.0,Cluster-978.0,Cluster-374.0,Cluster-43232.3649,Cluster-43232.146556,Cluster-43232.148203,Cluster-242.0,Cluster-687.0,Cluster-639.0,Cluster-43232.147244,Cluster-43232.144699,Cluster-43232.145984…
BP	GO:0042254	ribosome biogenesis	268|2784	3872|85719	2.1489e-34	9.6701e-33	268	Cluster-43232.4444,Cluster-43232.2929,Cluster-852.0,Cluster-956.0,Cluster-402.0,Cluster-43232.146849,Cluster-43232.9268,Cluster-43232.41357,Cluster-43232.4529,Cluster-1020.0,Cluster-43232.146629,Cluster-44936.0,Cluster-395.0,Cluster-374.0,Cluster-43232.3649,Cluster-43232.22559,Cluster-43232.146556,Cluster-43232.101651,Cluster-43232.148203,Cluster-242.0,Cluster-687.0,Cluster-639.0,Cluster-43232.14…
MF	GO:0005198	structural molecule activity	299|2784	4780|85719	2.0394e-30	6.883e-29	299	Cluster-43232.4444,Cluster-43232.2929,Cluster-25815.0,Cluster-852.0,Cluster-43232.113422,Cluster-402.0,Cluster-56700.0,Cluster-839.1,Cluster-1020.0,Cluster-43232.146629,Cluster-44936.0,Cluster-395.0,Cluster-43232.73309,Cluster-43232.32035,Cluster-1190.1,Cluster-374.0,Cluster-43232.3649,Cluster-58886.0,Cluster-43232.148203,Cluster-242.0,Cluster-687.0,Cluster-639.0,Cluster-956.0,Cluster-43232.14469…
BP	GO:0006412	translation	279|2784	4580|85719	2.8925e-26	7.8097e-25	279	Cluster-43232.4444,Cluster-43232.19601,Cluster-956.0,Cluster-402.0,Cluster-43232.146849,Cluster-43232.9268,Cluster-1020.0,Cluster-43232.146629,Cluster-876.0,Cluster-44936.0,Cluster-395.0,Cluster-978.0,Cluster-374.0,Cluster-43232.3649,Cluster-43232.146556,Cluster-43232.148203,Cluster-242.0,Cluster-687.0,Cluster-639.0,Cluster-43232.147244,Cluster-43232.144699,Cluster-43232.62678,Cluster-43232.14598…
CC	GO:0032991	protein-containing complex	819|2784	20142|85719	7.4294e-14	1.6716e-12	819	Cluster-43232.85942,Cluster-43232.119511,Cluster-956.0,Cluster-43232.126535,Cluster-52199.0,Cluster-43232.27180,Cluster-43232.27181,Cluster-43232.44215,Cluster-43232.121244,Cluster-44936.0,Cluster-650.0,Cluster-43232.73309,Cluster-352.0,Cluster-43232.95629,Cluster-43232.69346,Cluster-43232.147245,Cluster-43232.113422,Cluster-43232.42274,Cluster-43232.36113,Cluster-43232.34644,Cluster-232.0,Cluste…
CC	GO:0043226	organelle	773|2784	19769|85719	5.4806e-10	1.057e-08	773	Cluster-43232.85942,Cluster-956.0,Cluster-43232.126535,Cluster-52199.0,Cluster-43232.27180,Cluster-43232.27181,Cluster-43232.44215,Cluster-43232.121244,Cluster-44936.0,Cluster-650.0,Cluster-216.0,Cluster-352.0,Cluster-43232.95629,Cluster-49968.0,Cluster-43232.147245,Cluster-43232.113422,Cluster-43232.42274,Cluster-43232.34644,Cluster-43232.6132,Cluster-232.0,Cluster-43232.10735,Cluster-55324.0,Cl…
CC	GO:0005737	cytoplasm	497|2784	12188|85719	2.2788e-09	3.8455e-08	497	Cluster-956.0,Cluster-43232.121244,Cluster-44936.0,Cluster-43232.4444,Cluster-43232.73309,Cluster-43232.95629,Cluster-43232.78050,Cluster-43232.147245,Cluster-43232.147244,Cluster-43232.42274,Cluster-43232.36113,Cluster-43232.6132,Cluster-232.0,Cluster-43232.10735,Cluster-43232.24918,Cluster-43232.114661,Cluster-4658.0,Cluster-43232.32736,Cluster-55890.0,Cluster-39207.0,Cluster-260.0,Cluster-4323…
CC	GO:0005622	intracellular	977|2784	26103|85719	1.304e-08	1.956e-07	977	Cluster-43232.85942,Cluster-43232.119511,Cluster-43232.19677,Cluster-956.0,Cluster-43232.126535,Cluster-271.0,Cluster-52199.0,Cluster-43232.66289,Cluster-43232.27180,Cluster-43232.27181,Cluster-43232.44215,Cluster-43232.121244,Cluster-44936.0,Cluster-650.0,Cluster-43232.73309,Cluster-216.0,Cluster-352.0,Cluster-43232.95629,Cluster-49968.0,Cluster-43232.147245,Cluster-43232.113422,Cluster-43232.42…
CC	GO:0005623	cell	1043|2784	28601|85719	1.5936e-06	2.1514e-05	1043	Cluster-43232.85942,Cluster-234.0,Cluster-43232.119511,Cluster-43232.19677,Cluster-956.0,Cluster-43232.126535,Cluster-271.0,Cluster-52199.0,Cluster-43232.66289,Cluster-43232.80943,Cluster-43232.27181,Cluster-43232.44215,Cluster-43232.121244,Cluster-44936.0,Cluster-650.0,Cluster-43232.73309,Cluster-43232.32035,Cluster-352.0,Cluster-43232.95629,Cluster-49968.0,Cluster-43232.147245,Cluster-43232.113…
MF	GO:0016491	oxidoreductase activity	321|2784	7808|85719	2.7845e-05	0.00034173	321	Cluster-6904.0,Cluster-853.0,Cluster-43232.119511,Cluster-5508.0,Cluster-43232.75132,Cluster-214.0,Cluster-809.0,Cluster-43232.96562,Cluster-647.0,Cluster-1103.0,Cluster-43232.71191,Cluster-861.0,Cluster-43232.59906,Cluster-43232.81957,Cluster-43232.4606,Cluster-43232.136527,Cluster-43232.30723,Cluster-1039.0,Cluster-43232.30685,Cluster-43232.44741,Cluster-43232.20571,Cluster-43232.134448,Cluster…
BP	GO:0009058	biosynthetic process	803|2784	21942|85719	7.8913e-05	0.00088777	803	Cluster-956.0,Cluster-43232.4916,Cluster-43232.101651,Cluster-36084.0,Cluster-43232.80943,Cluster-43232.44215,Cluster-44936.0,Cluster-43232.71191,Cluster-43232.138776,Cluster-43232.147245,Cluster-43232.147244,Cluster-508.0,Cluster-43232.6132,Cluster-232.0,Cluster-43232.56162,Cluster-55324.0,Cluster-43232.34560,Cluster-43232.11063,Cluster-43232.3170,Cluster-43232.88294,Cluster-4658.0,Cluster-53957…
CC	GO:0005811	lipid droplet	8|2784	57|85719	0.00053117	0.005516	8	Cluster-43232.102501,Cluster-43232.15515,Cluster-43232.7448,Cluster-50801.0,Cluster-43232.138619,Cluster-839.1,Cluster-33561.0,Cluster-43232.120248
CC	GO:0005654	nucleoplasm	78|2784	1714|85719	0.0018637	0.017116	78	Cluster-43232.79167,Cluster-43232.84778,Cluster-43232.92356,Cluster-875.0,Cluster-43232.29635,Cluster-43232.60558,Cluster-43232.58269,Cluster-43232.29573,Cluster-43232.102811,Cluster-416.0,Cluster-43232.95257,Cluster-43232.26852,Cluster-43232.79907,Cluster-43232.81691,Cluster-43232.1333,Cluster-43232.70707,Cluster-43232.110469,Cluster-43232.6242,Cluster-43232.2065,Cluster-43232.5292,Cluster-645.0…
CC	GO:0005694	chromosome	122|2784	2842|85719	0.0019018	0.017116	122	Cluster-43232.85942,Cluster-43232.78213,Cluster-352.0,Cluster-52199.0,Cluster-416.0,Cluster-43232.44215,Cluster-43232.30449,Cluster-216.0,Cluster-43232.110469,Cluster-645.0,Cluster-43232.78529,Cluster-24287.0,Cluster-43232.63406,Cluster-43232.118336,Cluster-43232.83079,Cluster-43232.80110,Cluster-43232.140751,Cluster-43232.1651,Cluster-986.0,Cluster-43232.74051,Cluster-49769.0,Cluster-43232.78269…
MF	GO:0003924	GTPase activity	71|2784	1512|85719	0.004333	0.035597	71	Cluster-43232.73797,Cluster-43232.4840,Cluster-403.0,Cluster-43232.67911,Cluster-43232.82551,Cluster-43232.95095,Cluster-43232.2743,Cluster-43232.125236,Cluster-43232.2459,Cluster-43232.135612,Cluster-43232.82691,Cluster-605.0,Cluster-43232.90219,Cluster-43232.146241,Cluster-43232.82532,Cluster-43232.135436,Cluster-43232.146244,Cluster-43232.3437,Cluster-43232.4600,Cluster-43232.95275,Cluster-432…
CC	GO:0030312	external encapsulating structure	31|2784	574|85719	0.0044826	0.035597	31	Cluster-43232.98456,Cluster-43232.87935,Cluster-43232.80943,Cluster-43232.91150,Cluster-43232.48441,Cluster-8896.0,Cluster-43232.120287,Cluster-43232.130552,Cluster-60838.0,Cluster-43232.31971,Cluster-27336.0,Cluster-25630.1,Cluster-43232.34623,Cluster-43232.12549,Cluster-43232.32035,Cluster-43232.27109,Cluster-43232.43704,Cluster-43232.87750,Cluster-43232.73709,Cluster-43232.10212,Cluster-43232.…
BP	GO:0034641	cellular nitrogen compound metabolic process	961|2784	27733|85719	0.0047508	0.035631	961	Cluster-956.0,Cluster-43232.86495,Cluster-43232.87664,Cluster-43232.4916,Cluster-52199.0,Cluster-43232.83326,Cluster-43232.44215,Cluster-44936.0,Cluster-43232.4444,Cluster-43232.50902,Cluster-43232.9964,Cluster-43232.138776,Cluster-48843.0,Cluster-43232.4071,Cluster-43232.147245,Cluster-43232.147244,Cluster-43232.34644,Cluster-43232.6132,Cluster-43232.88501,Cluster-232.0,Cluster-43232.442,Cluster…
MF	GO:0016746	transferase activity, transferring acyl groups	72|2784	1613|85719	0.006733	0.04784	72	Cluster-43232.25852,Cluster-43232.133356,Cluster-43232.75274,Cluster-43232.142624,Cluster-43232.84518,Cluster-43232.75600,Cluster-43232.29635,Cluster-43232.120260,Cluster-43232.145170,Cluster-43232.120257,Cluster-43232.48503,Cluster-43232.131809,Cluster-43232.81690,Cluster-816.0,Cluster-43232.3353,Cluster-43232.61234,Cluster-43232.84122,Cluster-43232.124048,Cluster-43232.142105,Cluster-43232.3103…
CC	GO:0005618	cell wall	18|2784	296|85719	0.011352	0.076626	18	Cluster-43232.130552,Cluster-43232.39393,Cluster-43232.2435,Cluster-43232.31971,Cluster-43232.87750,Cluster-43232.80943,Cluster-43232.145189,Cluster-43232.73709,Cluster-43232.10212,Cluster-25630.1,Cluster-43232.34623,Cluster-43232.48441,Cluster-43232.16070,Cluster-43232.12549,Cluster-56102.0,Cluster-43232.14096,Cluster-43232.120287,Cluster-43232.27109
BP	GO:0048856	anatomical structure development	69|2784	1617|85719	0.013545	0.087075	69	Cluster-43232.98456,Cluster-43232.145756,Cluster-43232.61148,Cluster-43232.89882,Cluster-43232.87935,Cluster-43232.1377,Cluster-43232.96907,Cluster-43232.32368,Cluster-43232.94996,Cluster-43232.35901,Cluster-43232.35900,Cluster-8896.0,Cluster-43232.111372,Cluster-27336.0,Cluster-43232.128640,Cluster-43232.124391,Cluster-43232.143027,Cluster-43232.97241,Cluster-60838.0,Cluster-43232.4652,Cluster-4…
MF	GO:0003700	DNA binding transcription factor activity	113|2784	2794|85719	0.015944	0.097838	113	Cluster-43232.78213,Cluster-43232.96328,Cluster-43232.63335,Cluster-43232.29634,Cluster-43232.73382,Cluster-43232.124697,Cluster-43232.58269,Cluster-43232.96327,Cluster-43232.44215,Cluster-8467.0,Cluster-43232.142880,Cluster-9004.0,Cluster-43232.147245,Cluster-43232.29635,Cluster-43232.6338,Cluster-43232.79733,Cluster-43232.65247,Cluster-986.0,Cluster-43232.23957,Cluster-223.0,Cluster-43232.60048…
MF	GO:0019843	rRNA binding	11|2784	184|85719	0.032571	0.17798	11	Cluster-226.0,Cluster-53957.0,Cluster-43232.146474,Cluster-43232.146079,Cluster-43232.137371,Cluster-43232.148158,Cluster-704.0,Cluster-43232.5270,Cluster-187.0,Cluster-43232.3031,Cluster-43232.63299
MF	GO:0008092	cytoskeletal protein binding	48|2784	1102|85719	0.034252	0.17798	48	Cluster-43232.2388,Cluster-43232.65657,Cluster-43232.66713,Cluster-43232.113422,Cluster-43232.126535,Cluster-43232.100562,Cluster-43232.115478,Cluster-43232.27180,Cluster-43232.27181,Cluster-44936.0,Cluster-43232.57014,Cluster-43232.3803,Cluster-3946.0,Cluster-43232.110120,Cluster-43232.99512,Cluster-43232.50362,Cluster-43232.47028,Cluster-43232.50364,Cluster-43232.118336,Cluster-43232.128398,Clu…
BP	GO:0071554	cell wall organization or biogenesis	28|2784	580|85719	0.034328	0.17798	28	Cluster-43232.33761,Cluster-1400.0,Cluster-43232.3336,Cluster-43232.55672,Cluster-43232.97776,Cluster-43232.97777,Cluster-43232.124356,Cluster-42198.0,Cluster-49258.0,Cluster-25630.1,Cluster-43232.8459,Cluster-508.0,Cluster-43232.34623,Cluster-1400.2,Cluster-43232.43651,Cluster-43232.27109,Cluster-43232.94480,Cluster-43232.81353,Cluster-43232.103802,Cluster-43232.68808,Cluster-43232.10212,Cluster…
CC	GO:0005856	cytoskeleton	78|2784	1923|85719	0.035228	0.17798	78	Cluster-936.0,Cluster-43232.65657,Cluster-1192.0,Cluster-43232.57064,Cluster-43232.113422,Cluster-43232.126535,Cluster-402.0,Cluster-43232.100562,Cluster-43232.115478,Cluster-43232.27180,Cluster-43232.102810,Cluster-43232.51713,Cluster-650.0,Cluster-817.0,Cluster-1190.1,Cluster-43232.125174,Cluster-43232.3803,Cluster-43232.29145,Cluster-43232.49691,Cluster-43232.128398,Cluster-43232.61576,Cluster…
CC	GO:0005829	cytosol	14|2784	238|85719	0.035595	0.17798	14	Cluster-43232.71444,Cluster-43232.142105,Cluster-43232.17701,Cluster-43232.75600,Cluster-43232.95456,Cluster-56202.0,Cluster-43232.1866,Cluster-747.1,Cluster-43232.68798,Cluster-43232.124048,Cluster-821.0,Cluster-43232.97810,Cluster-43232.101650,Cluster-43232.101651
BP	GO:0009790	embryo development	5|2784	60|85719	0.041225	0.19876	5	Cluster-45616.0,Cluster-43232.140073,Cluster-43232.1377,Cluster-6960.0,Cluster-43232.146056
BP	GO:0140014	mitotic nuclear division	13|2784	234|85719	0.047899	0.22298	13	Cluster-43232.120309,Cluster-43232.18751,Cluster-43232.47147,Cluster-43232.15515,Cluster-43232.99993,Cluster-43232.1377,Cluster-43232.102811,Cluster-43232.30449,Cluster-43232.63369,Cluster-43232.97669,Cluster-43232.6242,Cluster-43232.39486,Cluster-6960.0
MF	GO:0008135	translation factor activity, RNA binding	26|2784	567|85719	0.056438	0.25397	26	Cluster-1148.0,Cluster-1027.0,Cluster-43232.146849,Cluster-876.0,Cluster-43232.35901,Cluster-43232.146041,Cluster-25172.0,Cluster-43232.55388,Cluster-43232.106277,Cluster-1162.0,Cluster-883.0,Cluster-558.0,Cluster-43232.62511,Cluster-616.0,Cluster-29295.0,Cluster-527.0,Cluster-408.0,Cluster-795.0,Cluster-826.0,Cluster-1067.0,Cluster-43232.68232,Cluster-43232.1465,Cluster-673.0,Cluster-57490.0,Clu…
MF	GO:0016798	hydrolase activity, acting on glycosyl bonds	80|2784	2021|85719	0.070774	0.30702	80	Cluster-43232.145005,Cluster-871.0,Cluster-871.1,Cluster-708.0,Cluster-43232.101691,Cluster-43232.101692,Cluster-43232.68548,Cluster-43232.91875,Cluster-43232.96400,Cluster-43232.48444,Cluster-43232.7735,Cluster-1435.0,Cluster-43232.57014,Cluster-42198.0,Cluster-43232.48441,Cluster-765.0,Cluster-43232.48443,Cluster-43232.2029,Cluster-43232.88054,Cluster-8896.0,Cluster-43232.4767,Cluster-43232.697…
CC	GO:0000229	cytoplasmic chromosome	2|2784	15|85719	0.072776	0.30702	2	Cluster-43232.87166,Cluster-43232.64120
MF	GO:0051082	unfolded protein binding	23|2784	514|85719	0.077761	0.31811	23	Cluster-43232.2100,Cluster-43232.35386,Cluster-43232.93517,Cluster-43232.146452,Cluster-427.0,Cluster-851.0,Cluster-43232.1893,Cluster-43232.6242,Cluster-43232.80791,Cluster-43232.146451,Cluster-43232.2789,Cluster-43232.3032,Cluster-986.0,Cluster-43232.84954,Cluster-964.0,Cluster-974.0,Cluster-679.1,Cluster-43232.23777,Cluster-43232.47474,Cluster-6960.0,Cluster-55890.0,Cluster-27416.0,Cluster-432…
BP	GO:0051276	chromosome organization	72|2784	1857|85719	0.084241	0.33449	72	Cluster-43232.4524,Cluster-43232.74159,Cluster-43232.120309,Cluster-43232.66123,Cluster-43232.3559,Cluster-43232.29634,Cluster-43232.29635,Cluster-43232.18751,Cluster-43232.1377,Cluster-43232.102811,Cluster-43232.94996,Cluster-43232.30449,Cluster-43232.128209,Cluster-930.0,Cluster-3946.0,Cluster-43232.110469,Cluster-43232.6242,Cluster-43232.89407,Cluster-43232.119263,Cluster-43232.111356,Cluster-…
BP	GO:0000278	mitotic cell cycle	19|2784	412|85719	0.098647	0.37309	19	Cluster-43232.47147,Cluster-43232.120309,Cluster-43232.18751,Cluster-43232.99993,Cluster-43232.15515,Cluster-43232.86260,Cluster-43232.110246,Cluster-43232.1377,Cluster-43232.102811,Cluster-43232.4807,Cluster-43232.30449,Cluster-43232.63369,Cluster-6960.0,Cluster-43232.97669,Cluster-43232.6242,Cluster-43232.39486,Cluster-43232.119263,Cluster-6498.0,Cluster-43232.62784
BP	GO:0005975	carbohydrate metabolic process	151|2784	4108|85719	0.099491	0.37309	151	Cluster-43232.56618,Cluster-43232.124356,Cluster-427.0,Cluster-43232.88054,Cluster-43232.94755,Cluster-43232.101651,Cluster-43232.4606,Cluster-43232.130552,Cluster-43232.149279,Cluster-43232.100811,Cluster-43232.21785,Cluster-43232.144696,Cluster-43232.12549,Cluster-43232.146926,Cluster-43232.101692,Cluster-1435.0,Cluster-43232.69973,Cluster-43232.58370,Cluster-43232.1380,Cluster-43232.61225,Clus…
MF	GO:0030674	protein binding, bridging	4|2784	63|85719	0.149	0.54365	4	Cluster-43232.99512,Cluster-43232.57014,Cluster-43232.164,Cluster-43232.43567
BP	GO:0000003	reproduction	59|2784	1580|85719	0.15668	0.54644	59	Cluster-43232.98456,Cluster-43232.2100,Cluster-43232.49475,Cluster-43232.50289,Cluster-43232.113422,Cluster-234.0,Cluster-52958.0,Cluster-43232.144976,Cluster-383.0,Cluster-43232.23233,Cluster-43232.94996,Cluster-43232.32035,Cluster-43232.74710,Cluster-43232.89407,Cluster-43232.111357,Cluster-43232.9964,Cluster-43232.65974,Cluster-60838.0,Cluster-43232.140073,Cluster-43232.59952,Cluster-43232.627…
BP	GO:0048646	anatomical structure formation involved in morphogenesis	12|2784	270|85719	0.15786	0.54644	12	Cluster-43232.98456,Cluster-43232.79659,Cluster-60838.0,Cluster-6053.0,Cluster-43232.23682,Cluster-43232.87935,Cluster-56102.0,Cluster-43232.90477,Cluster-43232.32035,Cluster-43232.3297,Cluster-43232.128640,Cluster-1074.0
MF	GO:0043167	ion binding	735|2784	21390|85719	0.19721	0.66558	735	Cluster-43232.92544,Cluster-43232.80054,Cluster-43232.125236,Cluster-52199.0,Cluster-43232.83326,Cluster-43232.27180,Cluster-43232.27181,Cluster-43232.44215,Cluster-43232.90219,Cluster-650.0,Cluster-43232.16064,Cluster-43232.97241,Cluster-43232.97401,Cluster-43232.71489,Cluster-43232.45453,Cluster-43232.68548,Cluster-55324.0,Cluster-43232.34560,Cluster-43232.39486,Cluster-21626.0,Cluster-43232.89…
BP	GO:0006457	protein folding	21|2784	536|85719	0.20483	0.67444	21	Cluster-43232.2100,Cluster-43232.35386,Cluster-27416.0,Cluster-43232.68798,Cluster-43232.80791,Cluster-851.0,Cluster-55890.0,Cluster-43232.63013,Cluster-43232.146452,Cluster-43232.146451,Cluster-43232.102810,Cluster-43232.23777,Cluster-427.0,Cluster-43232.47474,Cluster-43232.4564,Cluster-43232.2789,Cluster-43232.6242,Cluster-964.0,Cluster-947.0,Cluster-43232.147943,Cluster-747.1
MF	GO:0003723	RNA binding	130|2784	3656|85719	0.22863	0.71798	130	Cluster-43232.19601,Cluster-43232.83326,Cluster-43232.148281,Cluster-43232.146849,Cluster-43232.124697,Cluster-52199.0,Cluster-43232.27181,Cluster-43232.89296,Cluster-876.0,Cluster-43232.146041,Cluster-43232.67099,Cluster-43232.56162,Cluster-347.0,Cluster-43232.138576,Cluster-1145.0,Cluster-784.0,Cluster-43232.22897,Cluster-43232.104015,Cluster-53957.0,Cluster-43232.62511,Cluster-43232.146059,Clu…
BP	GO:0071941	nitrogen cycle metabolic process	4|2784	81|85719	0.22869	0.71798	4	Cluster-43232.4193,Cluster-43232.119511,Cluster-46530.0,Cluster-43232.68413
CC	GO:0005768	endosome	6|2784	124|85719	0.23796	0.7301	6	Cluster-43232.78262,Cluster-1237.0,Cluster-43232.15186,Cluster-43232.99440,Cluster-43232.98753,Cluster-43232.95629
MF	GO:0016874	ligase activity	43|2784	1182|85719	0.2526	0.7578	43	Cluster-43232.19601,Cluster-568.0,Cluster-43232.96448,Cluster-43232.96327,Cluster-43232.72244,Cluster-43232.8026,Cluster-43232.22000,Cluster-44808.0,Cluster-884.0,Cluster-43232.49691,Cluster-43232.4171,Cluster-508.0,Cluster-43232.31844,Cluster-43232.36754,Cluster-43232.68548,Cluster-1400.0,Cluster-915.0,Cluster-43232.71073,Cluster-784.0,Cluster-43232.88322,Cluster-43232.3058,Cluster-4658.0,Cluste…
BP	GO:0007155	cell adhesion	23|2784	613|85719	0.28607	0.81749	23	Cluster-43232.61643,Cluster-43232.147866,Cluster-43232.58269,Cluster-43232.1377,Cluster-1190.1,Cluster-43232.142880,Cluster-43232.80804,Cluster-449.0,Cluster-747.0,Cluster-43232.90306,Cluster-43232.136566,Cluster-1053.0,Cluster-43232.83668,Cluster-31363.0,Cluster-986.0,Cluster-43232.79170,Cluster-1047.1,Cluster-527.0,Cluster-43232.146056,Cluster-6960.0,Cluster-51027.0,Cluster-43232.80203,Cluster-…
BP	GO:0055085	transmembrane transport	191|2784	5549|85719	0.28779	0.81749	191	Cluster-43232.85066,Cluster-569.0,Cluster-43232.125236,Cluster-43232.127542,Cluster-43232.121244,Cluster-43232.90102,Cluster-43232.135906,Cluster-43232.134923,Cluster-43232.24519,Cluster-43232.80896,Cluster-575.0,Cluster-43232.148279,Cluster-425.0,Cluster-43232.147534,Cluster-43232.3973,Cluster-43232.19359,Cluster-43232.145986,Cluster-52281.0,Cluster-43232.75048,Cluster-43232.10488,Cluster-837.0,…
BP	GO:0006397	mRNA processing	33|2784	903|85719	0.29998	0.81749	33	Cluster-43232.41774,Cluster-43232.86495,Cluster-43232.124697,Cluster-43232.135717,Cluster-43232.66796,Cluster-43232.104352,Cluster-43232.88050,Cluster-43232.34644,Cluster-43232.12755,Cluster-27336.0,Cluster-43232.87320,Cluster-43232.102501,Cluster-43232.54473,Cluster-43232.61111,Cluster-43232.128105,Cluster-43232.97643,Cluster-43232.89089,Cluster-43232.2674,Cluster-43232.122888,Cluster-43232.1297…
MF	GO:0016765	transferase activity, transferring alkyl or aryl (other than methyl) groups	11|2784	274|85719	0.31396	0.81749	11	Cluster-43232.115523,Cluster-43232.80804,Cluster-43232.141118,Cluster-52199.0,Cluster-43232.114492,Cluster-43232.61020,Cluster-204.0,Cluster-43232.21361,Cluster-43232.48499,Cluster-43232.51682,Cluster-26367.1
CC	GO:0005634	nucleus	274|2784	8090|85719	0.31527	0.81749	274	Cluster-43232.78213,Cluster-43232.63335,Cluster-43232.120257,Cluster-43232.56452,Cluster-43232.29635,Cluster-43232.124697,Cluster-43232.58269,Cluster-43232.65673,Cluster-647.0,Cluster-43232.44215,Cluster-43232.26852,Cluster-43232.79907,Cluster-216.0,Cluster-43232.81080,Cluster-43232.110469,Cluster-3946.0,Cluster-27600.0,Cluster-43232.60558,Cluster-43232.88050,Cluster-49968.0,Cluster-43232.78529,C…
CC	GO:0000228	nuclear chromosome	26|2784	705|85719	0.31899	0.81749	26	Cluster-43232.78213,Cluster-43232.3559,Cluster-43232.3666,Cluster-791.0,Cluster-43232.1377,Cluster-43232.89407,Cluster-43232.110469,Cluster-43232.143026,Cluster-653.0,Cluster-43232.63406,Cluster-594.0,Cluster-43232.118336,Cluster-22885.0,Cluster-31363.0,Cluster-43232.140751,Cluster-43232.100158,Cluster-43232.13102,Cluster-43232.32612,Cluster-49769.0,Cluster-43232.55784,Cluster-43232.52867,Cluster…
MF	GO:0003677	DNA binding	326|2784	9623|85719	0.32083	0.81749	326	Cluster-43232.4524,Cluster-43232.29633,Cluster-43232.70135,Cluster-43232.63335,Cluster-43232.89190,Cluster-43232.56452,Cluster-43232.29635,Cluster-43232.59472,Cluster-43232.124697,Cluster-43232.132277,Cluster-43232.58269,Cluster-43232.65673,Cluster-43232.27181,Cluster-43232.44215,Cluster-43232.94996,Cluster-43232.114931,Cluster-43232.96328,Cluster-216.0,Cluster-43232.78843,Cluster-352.0,Cluster-4…
CC	GO:0005615	extracellular space	21|2784	567|85719	0.32855	0.81749	21	Cluster-43232.4524,Cluster-51027.0,Cluster-287.0,Cluster-43232.80623,Cluster-43232.115480,Cluster-43232.49933,Cluster-398.0,Cluster-43232.85146,Cluster-43232.52455,Cluster-43232.1377,Cluster-43232.91972,Cluster-43232.73309,Cluster-43232.6338,Cluster-817.0,Cluster-43232.104456,Cluster-518.0,Cluster-43232.89461,Cluster-25172.0,Cluster-43232.48332,Cluster-6960.0,Cluster-529.0
BP	GO:0008219	cell death	20|2784	559|85719	0.32979	0.81749	20	Cluster-43232.79659,Cluster-43232.141774,Cluster-43232.101756,Cluster-43232.61376,Cluster-43232.121692,Cluster-6053.0,Cluster-43232.92361,Cluster-43232.36105,Cluster-43232.42677,Cluster-986.0,Cluster-43232.105346,Cluster-43232.124127,Cluster-43232.3297,Cluster-43232.109835,Cluster-43232.118010,Cluster-9437.0,Cluster-940.0,Cluster-43232.109711,Cluster-43232.98660,Cluster-43232.131070
CC	GO:0031410	cytoplasmic vesicle	23|2784	627|85719	0.33305	0.81749	23	Cluster-44233.0,Cluster-43232.15186,Cluster-43232.74710,Cluster-43232.95629,Cluster-43232.66289,Cluster-43232.115233,Cluster-43232.44741,Cluster-43232.6507,Cluster-43232.64238,Cluster-43232.90843,Cluster-43232.102209,Cluster-43232.4771,Cluster-43232.78262,Cluster-43232.62208,Cluster-43232.75106,Cluster-43232.53091,Cluster-43232.70394,Cluster-46827.0,Cluster-43232.125560,Cluster-775.0,Cluster-1237…
BP	GO:0042592	homeostatic process	43|2784	1238|85719	0.35267	0.85019	43	Cluster-43232.133236,Cluster-43232.4997,Cluster-43232.66123,Cluster-43232.3559,Cluster-1179.0,Cluster-43232.125769,Cluster-647.0,Cluster-43232.144604,Cluster-43232.121244,Cluster-1103.0,Cluster-43232.6242,Cluster-43232.62870,Cluster-43232.106780,Cluster-43232.146073,Cluster-43232.146219,Cluster-43232.47028,Cluster-43232.118336,Cluster-43232.27575,Cluster-43232.68798,Cluster-43232.140751,Cluster-4…
BP	GO:0022618	ribonucleoprotein complex assembly	4|2784	97|85719	0.3833	0.90782	4	Cluster-43232.109576,Cluster-43232.124697,Cluster-43232.54473,Cluster-27336.0
MF	GO:0008168	methyltransferase activity	63|2784	1819|85719	0.40525	0.94325	63	Cluster-43232.85942,Cluster-43232.59640,Cluster-43232.16070,Cluster-43232.3666,Cluster-43232.82929,Cluster-43232.85386,Cluster-43232.51304,Cluster-43232.89296,Cluster-43232.65997,Cluster-43232.74611,Cluster-43232.25337,Cluster-43232.25336,Cluster-43232.59638,Cluster-43232.82752,Cluster-43232.49234,Cluster-43232.111569,Cluster-43232.35843,Cluster-43232.59906,Cluster-43232.82167,Cluster-43232.41774…
MF	GO:0032182	ubiquitin-like protein binding	5|2784	122|85719	0.42312	0.95886	5	Cluster-525.0,Cluster-43232.4554,Cluster-43232.98137,Cluster-43232.164,Cluster-43232.98753
BP	GO:0006950	response to stress	151|2784	4497|85719	0.42616	0.95886	151	Cluster-43232.124127,Cluster-52199.0,Cluster-43232.65673,Cluster-43232.3858,Cluster-43232.3808,Cluster-43232.125336,Cluster-43232.73309,Cluster-43232.134516,Cluster-43232.111569,Cluster-43232.9964,Cluster-43232.96800,Cluster-43232.81529,Cluster-43232.48332,Cluster-43232.68052,Cluster-43232.92782,Cluster-43232.92783,Cluster-43232.90690,Cluster-474.0,Cluster-43232.19965,Cluster-43232.92429,Cluster-…
MF	GO:0008565	protein transporter activity	3|2784	76|85719	0.45154	0.99931	3	Cluster-576.0,Cluster-43232.57780,Cluster-43232.44651
MF	GO:0019899	enzyme binding	19|2784	556|85719	0.47103	0.99979	19	Cluster-15882.0,Cluster-43232.72686,Cluster-43232.60984,Cluster-43232.3558,Cluster-43232.102038,Cluster-945.0,Cluster-43232.50747,Cluster-43232.119259,Cluster-43232.111362,Cluster-25815.0,Cluster-43232.33608,Cluster-51027.0,Cluster-43232.25271,Cluster-930.0,Cluster-43232.143354,Cluster-43232.36862,Cluster-43232.23520,Cluster-30008.0,Cluster-43232.146820
MF	GO:0030234	enzyme regulator activity	60|2784	1811|85719	0.49972	0.99979	60	Cluster-43232.35386,Cluster-43232.84271,Cluster-43232.59,Cluster-43232.33761,Cluster-1148.0,Cluster-43232.3762,Cluster-43232.2767,Cluster-43232.3765,Cluster-43232.102810,Cluster-43232.68899,Cluster-43232.47624,Cluster-43232.4333,Cluster-43232.57014,Cluster-216.0,Cluster-43232.89406,Cluster-1158.0,Cluster-43232.131070,Cluster-43232.5900,Cluster-43232.99512,Cluster-43232.115039,Cluster-43232.85091,…
CC	GO:0005929	cilium	15|2784	450|85719	0.50999	0.99979	15	Cluster-43232.27696,Cluster-43232.93517,Cluster-43232.134164,Cluster-51027.0,Cluster-43232.78213,Cluster-826.0,Cluster-43232.63013,Cluster-43232.29145,Cluster-43232.63369,Cluster-6960.0,Cluster-1158.0,Cluster-43232.142739,Cluster-43232.48332,Cluster-986.0,Cluster-6498.0
BP	GO:0006629	lipid metabolic process	107|2784	3177|85719	0.51039	0.99979	107	Cluster-6904.0,Cluster-43232.75600,Cluster-809.0,Cluster-43232.72324,Cluster-43232.29145,Cluster-43232.80943,Cluster-43232.71191,Cluster-43232.124048,Cluster-43232.149279,Cluster-43232.30723,Cluster-43232.80117,Cluster-43232.3170,Cluster-43232.128757,Cluster-43232.129521,Cluster-43232.46272,Cluster-43232.35013,Cluster-43232.50830,Cluster-43232.80615,Cluster-62061.0,Cluster-43232.58179,Cluster-432…
BP	GO:0007059	chromosome segregation	21|2784	654|85719	0.578	0.99979	21	Cluster-43232.120309,Cluster-43232.100562,Cluster-43232.18751,Cluster-43232.59952,Cluster-43232.99993,Cluster-43232.62718,Cluster-43232.97669,Cluster-49769.0,Cluster-43232.1377,Cluster-43232.102811,Cluster-43232.80496,Cluster-43232.30449,Cluster-43232.63369,Cluster-43232.4245,Cluster-43232.15515,Cluster-43232.89407,Cluster-43232.6242,Cluster-43232.39486,Cluster-31363.0,Cluster-6960.0,Cluster-4323…
MF	GO:0008134	transcription factor binding	30|2784	900|85719	0.5808	0.99979	30	Cluster-43232.83326,Cluster-43232.89190,Cluster-43232.56452,Cluster-464.0,Cluster-43232.1377,Cluster-43232.41894,Cluster-817.0,Cluster-43232.6242,Cluster-43232.102873,Cluster-1440.0,Cluster-43232.61413,Cluster-43232.122163,Cluster-43232.43795,Cluster-36801.1,Cluster-43232.2789,Cluster-43232.37781,Cluster-43232.73595,Cluster-43232.676,Cluster-43232.81443,Cluster-527.0,Cluster-43944.0,Cluster-267.0…
BP	GO:0006913	nucleocytoplasmic transport	15|2784	483|85719	0.58314	0.99979	15	Cluster-43232.93517,Cluster-43232.101545,Cluster-51027.0,Cluster-7114.0,Cluster-223.0,Cluster-43232.63013,Cluster-43232.1377,Cluster-43232.102811,Cluster-43232.102810,Cluster-43232.143354,Cluster-43232.73595,Cluster-1190.1,Cluster-43232.109998,Cluster-6960.0,Cluster-43232.43662
CC	GO:0005815	microtubule organizing center	9|2784	293|85719	0.60989	0.99979	9	Cluster-43232.147245,Cluster-1047.0,Cluster-43232.49672,Cluster-43232.102810,Cluster-43232.82851,Cluster-43232.44770,Cluster-43232.63369,Cluster-6498.0,Cluster-43232.49691
MF	GO:0004518	nuclease activity	71|2784	2269|85719	0.62135	0.99979	71	Cluster-43232.112441,Cluster-43232.93517,Cluster-43232.68936,Cluster-43232.85695,Cluster-43232.82518,Cluster-43232.61942,Cluster-43232.65633,Cluster-43232.125700,Cluster-43232.3313,Cluster-43232.98855,Cluster-43232.97224,Cluster-43232.1377,Cluster-43232.102810,Cluster-43232.23216,Cluster-43232.83949,Cluster-43232.51203,Cluster-43232.50902,Cluster-43232.140584,Cluster-43232.67587,Cluster-43232.517…
MF	GO:0003729	mRNA binding	4|2784	133|85719	0.63195	0.99979	4	Cluster-734.0,Cluster-43232.105668,Cluster-43232.124697,Cluster-43232.61111
CC	GO:0005576	extracellular region	115|2784	3635|85719	0.63547	0.99979	115	Cluster-43232.18979,Cluster-43232.4524,Cluster-43232.56618,Cluster-43232.2767,Cluster-43232.91972,Cluster-43232.73309,Cluster-43232.32035,Cluster-43232.142880,Cluster-43232.105958,Cluster-43232.88134,Cluster-43232.130552,Cluster-521.1,Cluster-43232.25780,Cluster-43232.10135,Cluster-43232.27746,Cluster-43232.34646,Cluster-43232.104802,Cluster-43232.6338,Cluster-43232.442,Cluster-43232.12549,Cluste…
MF	GO:0016791	phosphatase activity	23|2784	719|85719	0.63831	0.99979	23	Cluster-43232.85942,Cluster-811.0,Cluster-43232.55343,Cluster-43232.72324,Cluster-43232.33870,Cluster-43232.16891,Cluster-43232.91833,Cluster-43232.148620,Cluster-557.0,Cluster-43232.81561,Cluster-43232.141975,Cluster-43232.2674,Cluster-43232.57125,Cluster-43232.24519,Cluster-43232.1482,Cluster-43232.21266,Cluster-728.2,Cluster-728.0,Cluster-43232.16185,Cluster-43232.145439,Cluster-43232.132816,C…
MF	GO:0042393	histone binding	3|2784	103|85719	0.66456	0.99979	3	Cluster-43232.45128,Cluster-43232.50075,Cluster-43232.80767
BP	GO:0007005	mitochondrion organization	15|2784	505|85719	0.67837	0.99979	15	Cluster-36838.0,Cluster-465.0,Cluster-43232.136566,Cluster-43232.121692,Cluster-43232.124127,Cluster-43232.119033,Cluster-417.0,Cluster-39177.0,Cluster-43232.11341,Cluster-1610.0,Cluster-43232.4805,Cluster-43232.87166,Cluster-884.0,Cluster-43232.108132,Cluster-43232.64120
BP	GO:0007165	signal transduction	174|2784	5495|85719	0.68743	0.99979	174	Cluster-43232.85942,Cluster-43232.78213,Cluster-8817.0,Cluster-43232.63335,Cluster-43232.89190,Cluster-43232.113422,Cluster-43232.45625,Cluster-43232.124127,Cluster-43232.125236,Cluster-43232.54705,Cluster-43232.43866,Cluster-43232.66739,Cluster-43232.90219,Cluster-43232.73309,Cluster-1190.1,Cluster-43232.59906,Cluster-43232.88050,Cluster-43232.88134,Cluster-43232.100814,Cluster-43232.3364,Cluste…
BP	GO:0007049	cell cycle	49|2784	1595|85719	0.7032	0.99979	49	Cluster-43232.2100,Cluster-43232.120309,Cluster-43232.18751,Cluster-43232.113422,Cluster-43232.86260,Cluster-43232.117492,Cluster-43232.1377,Cluster-43232.102811,Cluster-621.0,Cluster-43232.48682,Cluster-43232.30449,Cluster-43232.74710,Cluster-43232.89407,Cluster-43232.6242,Cluster-43232.119263,Cluster-43232.131070,Cluster-43232.111357,Cluster-43232.59952,Cluster-43232.47147,Cluster-43232.62718,C…
CC	GO:0005739	mitochondrion	68|2784	2244|85719	0.71286	0.99979	68	Cluster-43232.113006,Cluster-43232.63335,Cluster-465.0,Cluster-484.0,Cluster-43232.14462,Cluster-56700.0,Cluster-43232.14888,Cluster-43232.43809,Cluster-43232.121244,Cluster-43232.90102,Cluster-43232.63291,Cluster-43232.125123,Cluster-43232.24519,Cluster-43232.25694,Cluster-43232.6242,Cluster-43232.144761,Cluster-43232.5292,Cluster-43232.49933,Cluster-43232.37472,Cluster-43232.131070,Cluster-4323…
BP	GO:0034655	nucleobase-containing compound catabolic process	31|2784	1037|85719	0.73295	0.99979	31	Cluster-43232.71444,Cluster-43232.93517,Cluster-43232.56618,Cluster-43232.89882,Cluster-43232.95456,Cluster-43232.1377,Cluster-43232.102810,Cluster-43232.49933,Cluster-43232.101651,Cluster-43232.4606,Cluster-43232.136566,Cluster-43232.65697,Cluster-43232.101650,Cluster-1169.1,Cluster-43232.120417,Cluster-43232.90690,Cluster-43232.92213,Cluster-43232.99098,Cluster-43232.74413,Cluster-43232.134164,…
BP	GO:0002376	immune system process	27|2784	945|85719	0.73427	0.99979	27	Cluster-38511.0,Cluster-43232.114020,Cluster-43232.147866,Cluster-43232.1377,Cluster-43232.38804,Cluster-51027.0,Cluster-36588.0,Cluster-43232.49691,Cluster-43232.45344,Cluster-43232.6338,Cluster-43232.132678,Cluster-43232.45476,Cluster-43232.10488,Cluster-43232.68798,Cluster-43232.40036,Cluster-43232.134164,Cluster-43232.43425,Cluster-43232.80623,Cluster-43232.61320,Cluster-43232.23129,Cluster-4…
BP	GO:0030198	extracellular matrix organization	1|2784	42|85719	0.75646	0.99979	1	Cluster-43232.103802
BP	GO:0050877	nervous system process	6|2784	227|85719	0.76071	0.99979	6	Cluster-43232.128592,Cluster-43232.59541,Cluster-43232.19032,Cluster-43232.31682,Cluster-43232.94419,Cluster-43232.73969
CC	GO:0009579	thylakoid	27|2784	932|85719	0.76528	0.99979	27	Cluster-43232.25852,Cluster-43232.83787,Cluster-43232.125700,Cluster-1368.0,Cluster-60191.0,Cluster-43232.81690,Cluster-25172.0,Cluster-414.0,Cluster-43232.30723,Cluster-43232.119259,Cluster-43232.7474,Cluster-6885.0,Cluster-43232.46560,Cluster-43232.76848,Cluster-43232.33158,Cluster-43232.61398,Cluster-43232.59486,Cluster-43232.112639,Cluster-43232.23389,Cluster-43232.27153,Cluster-43232.25271,C…
BP	GO:0030154	cell differentiation	22|2784	792|85719	0.7763	0.99979	22	Cluster-43232.98456,Cluster-43232.69599,Cluster-43232.94996,Cluster-43232.32035,Cluster-60838.0,Cluster-43232.61791,Cluster-43232.11233,Cluster-43232.90477,Cluster-43232.68798,Cluster-43232.128640,Cluster-43232.97833,Cluster-43232.80623,Cluster-43232.93329,Cluster-747.1,Cluster-43232.2948,Cluster-43232.87935,Cluster-43232.106181,Cluster-43232.97433,Cluster-43232.82752,Cluster-43232.23682,Cluster-…
MF	GO:0022857	transmembrane transporter activity	198|2784	6355|85719	0.77869	0.99979	198	Cluster-43232.83326,Cluster-43232.90293,Cluster-43232.125236,Cluster-43232.127542,Cluster-43232.90102,Cluster-43232.118505,Cluster-43232.134923,Cluster-43232.80896,Cluster-575.0,Cluster-425.0,Cluster-43232.147534,Cluster-43232.3973,Cluster-610.1,Cluster-43232.19359,Cluster-43232.125948,Cluster-43232.65870,Cluster-43232.75048,Cluster-43232.10488,Cluster-43232.67524,Cluster-43232.65185,Cluster-4323…
BP	GO:0051301	cell division	19|2784	688|85719	0.78338	0.99979	19	Cluster-43232.93517,Cluster-43232.111357,Cluster-43232.109998,Cluster-43232.113422,Cluster-43232.63013,Cluster-43232.86260,Cluster-43232.100562,Cluster-43232.23910,Cluster-43232.49672,Cluster-43232.63369,Cluster-43232.4245,Cluster-43232.73595,Cluster-43232.3032,Cluster-43232.97813,Cluster-43232.36862,Cluster-43232.13515,Cluster-43232.3257,Cluster-6960.0,Cluster-43232.105958
BP	GO:0007009	plasma membrane organization	2|2784	90|85719	0.80432	0.99979	2	Cluster-43232.50249,Cluster-43232.68368
BP	GO:0051604	protein maturation	24|2784	874|85719	0.8155	0.99979	24	Cluster-43232.55388,Cluster-31495.0,Cluster-805.0,Cluster-43232.140584,Cluster-43232.6242,Cluster-43232.62870,Cluster-43232.100814,Cluster-43232.4954,Cluster-43232.55516,Cluster-43232.65870,Cluster-43232.42274,Cluster-43232.33924,Cluster-554.0,Cluster-974.0,Cluster-679.1,Cluster-790.0,Cluster-43232.131064,Cluster-1068.0,Cluster-43232.56787,Cluster-43232.118427,Cluster-43232.25271,Cluster-43232.14…
MF	GO:0000988	transcription factor activity, protein binding	31|2784	1102|85719	0.82276	0.99979	31	Cluster-43232.55388,Cluster-875.0,Cluster-43232.29635,Cluster-43232.137136,Cluster-43232.58269,Cluster-43232.97306,Cluster-43232.102811,Cluster-43232.44215,Cluster-43232.26852,Cluster-43232.79844,Cluster-43232.1333,Cluster-43232.30414,Cluster-43232.29634,Cluster-43232.65973,Cluster-43232.73591,Cluster-43232.4812,Cluster-43232.43795,Cluster-43232.97834,Cluster-43232.76461,Cluster-43232.129571,Clus…
BP	GO:0015979	photosynthesis	29|2784	1038|85719	0.82457	0.99979	29	Cluster-43232.25852,Cluster-43232.83787,Cluster-43232.125700,Cluster-1368.0,Cluster-43232.43809,Cluster-60191.0,Cluster-43232.81690,Cluster-43232.89981,Cluster-25172.0,Cluster-414.0,Cluster-43232.119259,Cluster-43232.44741,Cluster-43232.7474,Cluster-6885.0,Cluster-43232.46560,Cluster-43232.76848,Cluster-43232.33158,Cluster-43232.61398,Cluster-43232.59486,Cluster-43232.112639,Cluster-43232.27153,C…
BP	GO:0040007	growth	8|2784	315|85719	0.82498	0.99979	8	Cluster-43232.54705,Cluster-1047.0,Cluster-43232.80623,Cluster-43232.34646,Cluster-58871.0,Cluster-43232.33852,Cluster-25172.0,Cluster-43232.109998
BP	GO:0016192	vesicle-mediated transport	65|2784	2170|85719	0.83034	0.99979	65	Cluster-44233.0,Cluster-43232.78213,Cluster-5508.0,Cluster-43232.61942,Cluster-43232.111919,Cluster-43232.74710,Cluster-43232.65673,Cluster-43232.7584,Cluster-60191.0,Cluster-43232.34869,Cluster-43232.24519,Cluster-43232.66291,Cluster-43232.118336,Cluster-43232.90948,Cluster-43232.95629,Cluster-1440.0,Cluster-43232.136566,Cluster-43232.36113,Cluster-43232.54900,Cluster-43232.110118,Cluster-43232.…
CC	GO:0005783	endoplasmic reticulum	56|2784	1925|85719	0.83671	0.99979	56	Cluster-43232.78213,Cluster-43232.74160,Cluster-43232.49554,Cluster-43232.133352,Cluster-43232.55221,Cluster-31495.0,Cluster-1103.0,Cluster-851.0,Cluster-43232.1333,Cluster-1059.0,Cluster-43232.2644,Cluster-43232.6242,Cluster-43232.145951,Cluster-43232.3923,Cluster-43232.42091,Cluster-43232.83461,Cluster-43232.147245,Cluster-43232.83201,Cluster-594.0,Cluster-43232.103796,Cluster-43232.42274,Clust…
CC	GO:0005730	nucleolus	28|2784	999|85719	0.83734	0.99979	28	Cluster-43232.31311,Cluster-43232.89190,Cluster-43232.56452,Cluster-43232.117492,Cluster-43232.42846,Cluster-43232.51670,Cluster-805.0,Cluster-43232.132230,Cluster-43232.6242,Cluster-43232.88050,Cluster-43232.143089,Cluster-43232.43795,Cluster-51528.0,Cluster-43232.94816,Cluster-43232.676,Cluster-43232.84639,Cluster-43232.79521,Cluster-43232.36855,Cluster-43232.51339,Cluster-527.0,Cluster-43232.1…
BP	GO:0032196	transposition	10|2784	389|85719	0.84151	0.99979	10	Cluster-43232.119423,Cluster-43232.139075,Cluster-43232.146768,Cluster-43232.119078,Cluster-43232.53385,Cluster-43232.69611,Cluster-43232.102103,Cluster-43232.86536,Cluster-40382.0,Cluster-43232.68755
BP	GO:0006790	sulfur compound metabolic process	17|2784	644|85719	0.84328	0.99979	17	Cluster-43232.115523,Cluster-43232.4171,Cluster-43232.53476,Cluster-43232.80804,Cluster-43232.78166,Cluster-43232.66248,Cluster-41765.0,Cluster-43232.104132,Cluster-26575.0,Cluster-43232.100629,Cluster-43232.41370,Cluster-464.0,Cluster-43232.57353,Cluster-43232.4564,Cluster-43232.68652,Cluster-204.0,Cluster-43232.98753
BP	GO:0006810	transport	421|2784	13354|85719	0.84424	0.99979	421	Cluster-43232.18979,Cluster-43232.111919,Cluster-43232.125236,Cluster-52199.0,Cluster-43232.80943,Cluster-43232.90219,Cluster-1103.0,Cluster-43232.95629,Cluster-43232.69346,Cluster-43232.18507,Cluster-43232.36113,Cluster-835.0,Cluster-52281.0,Cluster-55324.0,Cluster-43232.75048,Cluster-837.0,Cluster-622.0,Cluster-666.0,Cluster-666.1,Cluster-43232.111385,Cluster-43232.75106,Cluster-43232.139967,Cl…
BP	GO:0048870	cell motility	15|2784	565|85719	0.84519	0.99979	15	Cluster-43232.1152,Cluster-43232.93517,Cluster-43232.134164,Cluster-43232.65657,Cluster-43232.78213,Cluster-43232.63013,Cluster-43232.29145,Cluster-43232.1377,Cluster-43232.63369,Cluster-986.0,Cluster-1190.1,Cluster-51027.0,Cluster-43232.48332,Cluster-43232.146056,Cluster-6960.0
MF	GO:0016829	lyase activity	47|2784	1656|85719	0.84629	0.99979	47	Cluster-43232.65221,Cluster-43232.62218,Cluster-1169.0,Cluster-43232.55221,Cluster-43232.89882,Cluster-22577.0,Cluster-38348.0,Cluster-43232.26791,Cluster-43232.15972,Cluster-43232.118597,Cluster-43232.142105,Cluster-43232.83921,Cluster-43232.4606,Cluster-43232.118599,Cluster-43232.78529,Cluster-43232.26988,Cluster-917.1,Cluster-43232.21785,Cluster-4641.0,Cluster-43232.91454,Cluster-43232.79598,C…
MF	GO:0016757	transferase activity, transferring glycosyl groups	56|2784	1879|85719	0.86684	0.99979	56	Cluster-43232.36998,Cluster-43232.85706,Cluster-43232.130583,Cluster-43232.117338,Cluster-60068.0,Cluster-60068.1,Cluster-43232.48441,Cluster-43232.61494,Cluster-43232.130552,Cluster-43232.149279,Cluster-43232.31971,Cluster-43232.25152,Cluster-56700.0,Cluster-43232.33486,Cluster-43232.107141,Cluster-43232.107622,Cluster-43232.124127,Cluster-43232.3391,Cluster-43232.34623,Cluster-43232.12549,Clust…
BP	GO:0009056	catabolic process	108|2784	3596|85719	0.86814	0.99979	108	Cluster-43232.119511,Cluster-43232.56618,Cluster-43232.124697,Cluster-43232.58540,Cluster-43232.91875,Cluster-1190.1,Cluster-43232.101650,Cluster-43232.101651,Cluster-43232.4606,Cluster-43232.8459,Cluster-43232.111362,Cluster-43232.90690,Cluster-43232.80697,Cluster-43232.146926,Cluster-43232.39486,Cluster-43232.128757,Cluster-43232.50830,Cluster-20761.0,Cluster-62061.0,Cluster-43232.44894,Cluster…
MF	GO:0004386	helicase activity	30|2784	1054|85719	0.86853	0.99979	30	Cluster-43232.66123,Cluster-43232.148281,Cluster-43232.2743,Cluster-43232.117492,Cluster-52199.0,Cluster-43232.134498,Cluster-43232.27181,Cluster-43232.146241,Cluster-43232.146244,Cluster-43232.89399,Cluster-43232.47028,Cluster-43232.2325,Cluster-557.0,Cluster-43232.144688,Cluster-43232.83389,Cluster-43232.73837,Cluster-43232.115851,Cluster-43232.119185,Cluster-43232.118042,Cluster-43232.41894,Cl…
BP	GO:0022607	cellular component assembly	83|2784	2858|85719	0.8708	0.99979	83	Cluster-930.0,Cluster-43232.113422,Cluster-41765.0,Cluster-43232.124697,Cluster-43232.79142,Cluster-43232.29145,Cluster-43232.109576,Cluster-9061.0,Cluster-43232.89407,Cluster-417.0,Cluster-43232.128209,Cluster-43232.73309,Cluster-43232.48687,Cluster-817.0,Cluster-43232.1893,Cluster-3946.0,Cluster-1158.0,Cluster-43232.119263,Cluster-43232.49933,Cluster-465.0,Cluster-43232.27696,Cluster-43232.5024…
MF	GO:0016810	hydrolase activity, acting on carbon-nitrogen (but not peptide) bonds	6|2784	266|85719	0.87229	0.99979	6	Cluster-43232.45959,Cluster-43232.82387,Cluster-43232.21785,Cluster-43232.32618,Cluster-43232.51634,Cluster-43232.122123
MF	GO:0016779	nucleotidyltransferase activity	48|2784	1698|85719	0.8779	0.99979	48	Cluster-43232.31311,Cluster-43232.82799,Cluster-43232.41774,Cluster-43232.97163,Cluster-43232.117492,Cluster-43232.42846,Cluster-43232.84639,Cluster-43232.134498,Cluster-805.0,Cluster-43232.132230,Cluster-43232.91151,Cluster-43232.53168,Cluster-43232.83801,Cluster-43232.101651,Cluster-43232.88050,Cluster-43232.47229,Cluster-43232.144755,Cluster-43232.37083,Cluster-43232.136686,Cluster-464.0,Clust…
MF	GO:0008289	lipid binding	17|2784	677|85719	0.88809	0.99979	17	Cluster-120.1,Cluster-766.0,Cluster-43232.128774,Cluster-43232.5910,Cluster-43232.63335,Cluster-408.0,Cluster-43232.80399,Cluster-43232.17336,Cluster-43232.147922,Cluster-43773.0,Cluster-43232.144779,Cluster-43232.74483,Cluster-43232.90797,Cluster-43232.36862,Cluster-43232.56099,Cluster-43232.120248,Cluster-582.0
BP	GO:0007267	cell-cell signaling	7|2784	304|85719	0.89033	0.99979	7	Cluster-43232.29029,Cluster-43232.132069,Cluster-43232.44651,Cluster-43232.145665,Cluster-53865.0,Cluster-43232.3364,Cluster-43232.59906
CC	GO:0009536	plastid	3|2784	165|85719	0.90775	0.99979	3	Cluster-43232.85702,Cluster-43232.57780,Cluster-43232.63299
CC	GO:0005777	peroxisome	3|2784	169|85719	0.91369	0.99979	3	Cluster-43232.143638,Cluster-43232.73050,Cluster-43232.96220
BP	GO:0061024	membrane organization	14|2784	593|85719	0.91788	0.99979	14	Cluster-234.0,Cluster-43232.50249,Cluster-43232.66289,Cluster-43232.136566,Cluster-43232.68368,Cluster-43232.115041,Cluster-43232.61576,Cluster-43232.96126,Cluster-52958.0,Cluster-884.0,Cluster-39177.0,Cluster-43232.108132,Cluster-43232.61398,Cluster-43232.109998
BP	GO:0008283	cell proliferation	6|2784	292|85719	0.92324	0.99979	6	Cluster-43232.34646,Cluster-1047.0,Cluster-43232.54705,Cluster-58871.0,Cluster-43232.80623,Cluster-43232.109998
MF	GO:0016887	ATPase activity	53|2784	1898|85719	0.93623	0.99979	53	Cluster-43232.73797,Cluster-43232.83326,Cluster-43232.148280,Cluster-43232.148281,Cluster-43232.2743,Cluster-43232.125236,Cluster-43232.2741,Cluster-52199.0,Cluster-43232.135612,Cluster-43232.134498,Cluster-43232.43950,Cluster-43232.135436,Cluster-43232.2438,Cluster-43232.52279,Cluster-43232.102873,Cluster-43232.141912,Cluster-43232.148279,Cluster-43232.122163,Cluster-43232.53695,Cluster-43232.70…
BP	GO:0006091	generation of precursor metabolites and energy	54|2784	2042|85719	0.94409	0.99979	54	Cluster-43232.71444,Cluster-43232.56618,Cluster-43232.76707,Cluster-484.0,Cluster-43232.89882,Cluster-43232.95456,Cluster-22577.0,Cluster-1169.0,Cluster-43232.81690,Cluster-43232.63291,Cluster-43232.146451,Cluster-43232.92967,Cluster-43232.3419,Cluster-43232.101651,Cluster-43232.93331,Cluster-5899.0,Cluster-43232.144696,Cluster-43232.70539,Cluster-43232.79598,Cluster-43232.144599,Cluster-55324.0,…
BP	GO:0044281	small molecule metabolic process	284|2784	9457|85719	0.94512	0.99979	284	Cluster-43232.19601,Cluster-43232.55343,Cluster-43232.82579,Cluster-784.0,Cluster-43232.75600,Cluster-43232.78213,Cluster-569.0,Cluster-43232.118599,Cluster-43232.101651,Cluster-43232.3765,Cluster-1169.0,Cluster-43232.104715,Cluster-43232.118597,Cluster-43232.124048,Cluster-43232.111796,Cluster-43232.101650,Cluster-884.0,Cluster-43232.4606,Cluster-22577.0,Cluster-43232.78529,Cluster-43232.144755,…
BP	GO:0065003	protein-containing complex assembly	53|2784	2005|85719	0.95432	0.99979	53	Cluster-817.0,Cluster-43232.124697,Cluster-43232.1377,Cluster-9061.0,Cluster-417.0,Cluster-43232.128209,Cluster-43232.73309,Cluster-43232.48687,Cluster-930.0,Cluster-43232.1893,Cluster-3946.0,Cluster-43232.119263,Cluster-43232.49933,Cluster-465.0,Cluster-43232.78050,Cluster-43232.136527,Cluster-43232.23910,Cluster-43232.144512,Cluster-27336.0,Cluster-43232.91363,Cluster-43232.100031,Cluster-837.0…
BP	GO:0007034	vacuolar transport	1|2784	93|85719	0.95528	0.99979	1	Cluster-43232.65657
BP	GO:0006914	autophagy	6|2784	312|85719	0.95696	0.99979	6	Cluster-43232.124697,Cluster-1190.1,Cluster-43232.104456,Cluster-13682.0,Cluster-43232.36862,Cluster-6960.0
BP	GO:0044403	symbiont process	89|2784	3272|85719	0.96207	0.99979	89	Cluster-43232.93517,Cluster-43232.109590,Cluster-43232.19283,Cluster-43232.104087,Cluster-43232.101651,Cluster-43232.97241,Cluster-43232.99512,Cluster-43232.89517,Cluster-43232.19210,Cluster-837.0,Cluster-986.0,Cluster-43232.2789,Cluster-43232.17685,Cluster-43232.50289,Cluster-43232.42738,Cluster-43232.104715,Cluster-43232.86002,Cluster-626.0,Cluster-749.0,Cluster-43232.144503,Cluster-43232.17872…
BP	GO:0006520	cellular amino acid metabolic process	93|2784	3341|85719	0.96238	0.99979	93	Cluster-43232.78213,Cluster-43232.19601,Cluster-43232.3765,Cluster-43232.26988,Cluster-508.0,Cluster-43232.36755,Cluster-43232.36754,Cluster-43232.80697,Cluster-784.0,Cluster-43232.128757,Cluster-223.0,Cluster-4658.0,Cluster-43232.80804,Cluster-43232.145326,Cluster-20761.0,Cluster-62061.0,Cluster-43232.13378,Cluster-43232.44894,Cluster-43232.4633,Cluster-43232.61506,Cluster-43232.42887,Cluster-88…
BP	GO:0006399	tRNA metabolic process	37|2784	1475|85719	0.9721	0.99979	37	Cluster-43232.73797,Cluster-20317.0,Cluster-43232.61942,Cluster-43232.19601,Cluster-43232.8026,Cluster-43232.146241,Cluster-43232.146244,Cluster-43232.68548,Cluster-43232.58046,Cluster-568.0,Cluster-43232.62678,Cluster-43232.31844,Cluster-915.0,Cluster-43232.71073,Cluster-43232.97813,Cluster-784.0,Cluster-43232.80011,Cluster-43232.64096,Cluster-4658.0,Cluster-43232.49691,Cluster-43232.49234,Clust…
CC	GO:0005635	nuclear envelope	2|2784	168|85719	0.97259	0.99979	2	Cluster-7114.0,Cluster-26349.3
MF	GO:0016301	kinase activity	141|2784	4696|85719	0.9728	0.99979	141	Cluster-43232.85942,Cluster-43232.78213,Cluster-43232.92544,Cluster-43232.125236,Cluster-43232.3765,Cluster-650.0,Cluster-1190.1,Cluster-43232.111796,Cluster-43232.101650,Cluster-43232.122735,Cluster-43232.122736,Cluster-43232.24405,Cluster-43232.56591,Cluster-43232.97401,Cluster-43232.68200,Cluster-43232.90690,Cluster-43232.82081,Cluster-223.0,Cluster-43232.136005,Cluster-55328.0,Cluster-43232.5…
MF	GO:0004871	signal transducer activity	28|2784	1200|85719	0.97445	0.99979	28	Cluster-43232.85942,Cluster-811.0,Cluster-43232.63335,Cluster-43232.55388,Cluster-1368.0,Cluster-43232.94419,Cluster-43232.16891,Cluster-43232.91833,Cluster-1190.1,Cluster-43232.6242,Cluster-43232.62870,Cluster-43232.68200,Cluster-43232.68548,Cluster-43232.80399,Cluster-43232.90797,Cluster-30539.0,Cluster-43232.59541,Cluster-43232.19032,Cluster-43232.31682,Cluster-43232.24519,Cluster-6960.0,Clust…
BP	GO:0051186	cofactor metabolic process	56|2784	2216|85719	0.98152	0.99979	56	Cluster-43232.71444,Cluster-43232.65221,Cluster-43232.82579,Cluster-1169.0,Cluster-484.0,Cluster-41765.0,Cluster-43232.99136,Cluster-43232.89882,Cluster-43232.104765,Cluster-43232.95456,Cluster-43232.41370,Cluster-43232.63291,Cluster-43232.4564,Cluster-43232.75780,Cluster-43232.111796,Cluster-43232.93212,Cluster-43232.101650,Cluster-43232.101651,Cluster-43232.4606,Cluster-43232.42323,Cluster-4323…
MF	GO:0008233	peptidase activity	112|2784	4071|85719	0.98274	0.99979	112	Cluster-525.0,Cluster-234.0,Cluster-43232.63335,Cluster-43232.111405,Cluster-43232.72324,Cluster-395.0,Cluster-43232.75684,Cluster-43232.55388,Cluster-43232.100814,Cluster-43232.144755,Cluster-43232.26585,Cluster-43232.62104,Cluster-43232.30685,Cluster-43232.65870,Cluster-43232.23363,Cluster-43232.5626,Cluster-43232.51044,Cluster-43232.33924,Cluster-4658.0,Cluster-43232.58269,Cluster-20761.0,Clus…
CC	GO:0005773	vacuole	2|2784	179|85719	0.98579	0.99979	2	Cluster-43232.148279,Cluster-43232.44468
BP	GO:0040011	locomotion	25|2784	1133|85719	0.98664	0.99979	25	Cluster-43232.93517,Cluster-43232.65657,Cluster-43232.78213,Cluster-43232.29145,Cluster-1190.1,Cluster-43232.4653,Cluster-43232.63013,Cluster-43232.68200,Cluster-43232.17872,Cluster-43232.85841,Cluster-986.0,Cluster-43232.1152,Cluster-43232.134164,Cluster-1048.0,Cluster-43232.111065,Cluster-43232.1377,Cluster-43232.50289,Cluster-49004.0,Cluster-43232.144773,Cluster-43232.48332,Cluster-43232.14605…
CC	GO:0005794	Golgi apparatus	11|2784	612|85719	0.99154	0.99979	11	Cluster-51027.0,Cluster-43232.78262,Cluster-43232.63013,Cluster-43232.6132,Cluster-43232.74710,Cluster-43232.65673,Cluster-60191.0,Cluster-43232.68548,Cluster-43232.143720,Cluster-6960.0,Cluster-43232.95629
MF	GO:0016853	isomerase activity	23|2784	1093|85719	0.99199	0.99979	23	Cluster-43232.55341,Cluster-43232.4524,Cluster-1176.0,Cluster-43232.55221,Cluster-43232.83223,Cluster-43232.75524,Cluster-11053.0,Cluster-131.0,Cluster-43232.126290,Cluster-43232.143792,Cluster-43232.59952,Cluster-43232.21483,Cluster-713.0,Cluster-43232.100688,Cluster-43232.99098,Cluster-43232.80011,Cluster-43232.123485,Cluster-43232.61959,Cluster-799.0,Cluster-43232.145751,Cluster-40468.0,Cluste…
CC	GO:0005886	plasma membrane	45|2784	1939|85719	0.9926	0.99979	45	Cluster-763.0,Cluster-43232.59486,Cluster-11268.0,Cluster-43232.147866,Cluster-43232.60423,Cluster-36084.0,Cluster-163.0,Cluster-43232.4976,Cluster-512.0,Cluster-43232.118505,Cluster-53865.0,Cluster-43232.37341,Cluster-50341.1,Cluster-234.0,Cluster-1053.0,Cluster-43232.42461,Cluster-43232.88462,Cluster-43232.116,Cluster-43232.97289,Cluster-43232.45476,Cluster-43232.47275,Cluster-43232.67524,Clust…
BP	GO:0006605	protein targeting	10|2784	589|85719	0.99397	0.99979	10	Cluster-43232.119033,Cluster-43232.27288,Cluster-1610.0,Cluster-43232.114483,Cluster-43232.90219,Cluster-43232.114492,Cluster-43232.131064,Cluster-43232.12474,Cluster-43232.125236,Cluster-43232.18616
BP	GO:0019748	secondary metabolic process	4|2784	343|85719	0.99435	0.99979	4	Cluster-36588.0,Cluster-43232.147381,Cluster-43232.119626,Cluster-43232.38804
BP	GO:0006259	DNA metabolic process	189|2784	7051|85719	0.99679	0.99979	189	Cluster-43232.4524,Cluster-43232.78213,Cluster-43232.83326,Cluster-43232.91455,Cluster-52199.0,Cluster-43232.65673,Cluster-43232.111569,Cluster-51027.0,Cluster-677.0,Cluster-43232.86016,Cluster-43232.5530,Cluster-43232.6132,Cluster-43232.88501,Cluster-43232.118336,Cluster-43232.1866,Cluster-43232.90690,Cluster-474.0,Cluster-43232.19965,Cluster-43232.140751,Cluster-43232.83072,Cluster-43232.88294,…
BP	GO:0006464	cellular protein modification process	186|2784	6644|85719	0.99925	0.99979	186	Cluster-43232.55341,Cluster-43232.85942,Cluster-1176.0,Cluster-43232.60508,Cluster-43232.29634,Cluster-43232.29635,Cluster-52199.0,Cluster-43232.103734,Cluster-43232.80943,Cluster-43232.78213,Cluster-395.0,Cluster-1059.0,Cluster-43232.110469,Cluster-43232.74160,Cluster-43232.136686,Cluster-27600.0,Cluster-43232.122736,Cluster-43232.24405,Cluster-43232.56591,Cluster-43232.97401,Cluster-43232.80212…
BP	GO:0007010	cytoskeleton organization	11|2784	812|85719	0.99979	0.99979	11	Cluster-43232.2388,Cluster-43232.47147,Cluster-1237.0,Cluster-986.0,Cluster-43232.102810,Cluster-6960.0,Cluster-817.0,Cluster-3946.0,Cluster-43232.144599,Cluster-6498.0,Cluster-43232.14978
