# Supplementary material for: Transcriptomics and metabolomics changes triggered by exogenous 6-benzylaminopurine in relieving epicotyl dormancy of Polygonatum cyrtonema Hua seeds
Source: Front Plant Sci. 2022 Jul 25;13:961899. doi: 10.3389/fpls.2022.961899 (PMC9358440; doi:10.3389/fpls.2022.961899)
Supplement: Supplementary Table 9 — GO analysis of differentially expressed genes in T3 vs. C3. [file Table_9.XLSX]

## Sheet: Sheet1
T3 vs. C3 DEGs
Category	ID	Description	GeneRatio	BgRatio	pvalue	padj	Count	geneID
BP	GO:0042254	ribosome biogenesis	393|5932	3872|85719	6.4669e-18	2.9748e-16	393	Cluster-43232.29958,Cluster-956.0,Cluster-44936.0,Cluster-43232.4444,Cluster-43232.147244,Cluster-232.0,Cluster-43232.24918,Cluster-43232.114661,Cluster-53957.0,Cluster-43232.18332,Cluster-260.0,Cluster-46898.0,Cluster-43232.30452,Cluster-28645.0,Cluster-43232.17969,Cluster-495.0,Cluster-43232.146612,Cluster-43232.47322,Cluster-43232.9107,Cluster-43232.118053,Cluster-43232.82692,Cluster-43232.632…
BP	GO:0006412	translation	450|5932	4580|85719	4.765e-17	1.6439e-15	450	Cluster-43232.16266,Cluster-956.0,Cluster-44936.0,Cluster-43232.4444,Cluster-43232.147244,Cluster-232.0,Cluster-43232.24918,Cluster-8376.0,Cluster-43232.114661,Cluster-4658.0,Cluster-53957.0,Cluster-39207.0,Cluster-260.0,Cluster-43232.31102,Cluster-46898.0,Cluster-43232.30452,Cluster-28645.0,Cluster-495.0,Cluster-43232.63096,Cluster-43232.63091,Cluster-43232.63092,Cluster-43232.146612,Cluster-432…
BP	GO:0015979	photosynthesis	109|5932	1038|85719	1.3207e-05	0.00017941	109	Cluster-43232.18134,Cluster-43232.128111,Cluster-43232.82573,Cluster-43232.16465,Cluster-414.0,Cluster-43232.44741,Cluster-43232.125700,Cluster-43232.67687,Cluster-43232.46560,Cluster-43232.22346,Cluster-43232.48488,Cluster-43232.24015,Cluster-43232.70966,Cluster-43232.56462,Cluster-43232.20976,Cluster-43232.134522,Cluster-43232.121993,Cluster-43232.17969,Cluster-43232.25271,Cluster-43232.81279,C…
BP	GO:0005975	carbohydrate metabolic process	345|5932	4108|85719	0.00050705	0.0053825	345	Cluster-43232.66732,Cluster-5316.0,Cluster-43232.96400,Cluster-43232.45593,Cluster-43232.149279,Cluster-43232.17918,Cluster-43232.17919,Cluster-43232.17917,Cluster-43232.99592,Cluster-50256.0,Cluster-13614.0,Cluster-43232.80884,Cluster-1092.0,Cluster-43232.17969,Cluster-43232.87968,Cluster-43232.100147,Cluster-43232.54773,Cluster-43232.53483,Cluster-43232.133146,Cluster-43232.79598,Cluster-43232.…
BP	GO:0009058	biosynthetic process	1618|5932	21942|85719	0.0025797	0.025428	1618	Cluster-43232.16266,Cluster-43232.29300,Cluster-43232.136993,Cluster-36084.0,Cluster-42221.0,Cluster-508.0,Cluster-43232.56162,Cluster-43232.99592,Cluster-43232.3170,Cluster-43232.106682,Cluster-53957.0,Cluster-62061.0,Cluster-43232.113103,Cluster-43232.112329,Cluster-43232.97623,Cluster-43232.121026,Cluster-28645.0,Cluster-43232.97810,Cluster-495.0,Cluster-44936.0,Cluster-43232.146612,Cluster-43…
BP	GO:0009790	embryo development	10|5932	60|85719	0.0067029	0.054412	10	Cluster-45616.0,Cluster-43232.140073,Cluster-43232.40846,Cluster-43232.29415,Cluster-43232.1377,Cluster-43232.46106,Cluster-50351.0,Cluster-43232.146056,Cluster-6960.0,Cluster-43232.34202
BP	GO:0071554	cell wall organization or biogenesis	53|5932	580|85719	0.037438	0.19871	53	Cluster-43232.107431,Cluster-43232.33761,Cluster-43232.72086,Cluster-43232.3336,Cluster-43232.86056,Cluster-43232.97776,Cluster-43232.97777,Cluster-43232.124356,Cluster-42198.0,Cluster-43232.94480,Cluster-43232.122592,Cluster-49258.0,Cluster-43232.83083,Cluster-43232.81623,Cluster-25630.1,Cluster-43232.61112,Cluster-43232.8459,Cluster-508.0,Cluster-43232.91539,Cluster-43232.70631,Cluster-43232.43…
BP	GO:0000003	reproduction	125|5932	1580|85719	0.072449	0.35707	125	Cluster-234.0,Cluster-43232.94348,Cluster-43232.104419,Cluster-43232.50289,Cluster-43232.113422,Cluster-43232.18220,Cluster-43232.120735,Cluster-43232.94996,Cluster-43232.32035,Cluster-43232.79902,Cluster-43232.61940,Cluster-43232.9964,Cluster-43232.98225,Cluster-43232.65974,Cluster-43232.17020,Cluster-43232.29300,Cluster-43232.81264,Cluster-35922.0,Cluster-43232.442,Cluster-43232.129000,Cluster-…
BP	GO:0042592	homeostatic process	99|5932	1238|85719	0.078536	0.3674	99	Cluster-43232.63928,Cluster-43232.18133,Cluster-1179.0,Cluster-647.0,Cluster-43232.101141,Cluster-1103.0,Cluster-43232.18433,Cluster-43232.79428,Cluster-43232.50284,Cluster-43232.8604,Cluster-43232.118336,Cluster-43232.81914,Cluster-43232.140751,Cluster-1435.0,Cluster-43232.46279,Cluster-43232.118427,Cluster-43232.133491,Cluster-43232.118042,Cluster-43232.3364,Cluster-43232.101642,Cluster-58599.0…
BP	GO:0006629	lipid metabolic process	249|5932	3177|85719	0.07987	0.3674	249	Cluster-6904.0,Cluster-43232.28418,Cluster-43232.97378,Cluster-43232.75600,Cluster-43232.17354,Cluster-43232.136993,Cluster-809.0,Cluster-43232.72324,Cluster-43232.29145,Cluster-43232.80943,Cluster-43232.71191,Cluster-43232.11532,Cluster-43232.74160,Cluster-43232.109729,Cluster-43232.149279,Cluster-43232.30723,Cluster-43232.45036,Cluster-43232.48892,Cluster-43232.80117,Cluster-43232.100745,Cluste…
BP	GO:0048646	anatomical structure formation involved in morphogenesis	24|5932	270|85719	0.10828	0.4805	24	Cluster-43232.98456,Cluster-43232.61940,Cluster-43232.32035,Cluster-43232.3297,Cluster-43232.134748,Cluster-43232.98308,Cluster-60838.0,Cluster-43232.81264,Cluster-43232.138885,Cluster-43232.79659,Cluster-43232.90477,Cluster-43232.128640,Cluster-43232.58924,Cluster-6053.0,Cluster-43232.125167,Cluster-43232.83129,Cluster-43232.87935,Cluster-43232.12859,Cluster-43232.121906,Cluster-43232.23682,Clus…
BP	GO:0048856	anatomical structure development	124|5932	1617|85719	0.11824	0.49446	124	Cluster-43232.61940,Cluster-43232.64330,Cluster-43232.88526,Cluster-43232.44215,Cluster-43232.94996,Cluster-43232.32035,Cluster-27336.0,Cluster-43232.51750,Cluster-43232.97241,Cluster-43232.98186,Cluster-43232.81264,Cluster-43232.109917,Cluster-43232.26194,Cluster-43232.136253,Cluster-43232.11233,Cluster-43232.57275,Cluster-43232.89882,Cluster-43232.140290,Cluster-43232.95894,Cluster-43232.78031,…
BP	GO:0055085	transmembrane transport	405|5932	5549|85719	0.24428	0.87509	405	Cluster-43232.125236,Cluster-43232.18027,Cluster-43232.121244,Cluster-43232.85066,Cluster-43232.52395,Cluster-43232.79666,Cluster-43232.147534,Cluster-835.0,Cluster-52281.0,Cluster-43232.75048,Cluster-4831.0,Cluster-837.0,Cluster-43232.63162,Cluster-666.0,Cluster-666.1,Cluster-43232.111385,Cluster-43232.54822,Cluster-43232.80491,Cluster-43232.11429,Cluster-1092.0,Cluster-43232.28008,Cluster-626.0…
BP	GO:0030705	cytoskeleton-dependent intracellular transport	1|5932	4|85719	0.25296	0.87509	1	Cluster-51249.0
BP	GO:0030198	extracellular matrix organization	4|5932	42|85719	0.34352	1	4	Cluster-43232.67786,Cluster-43232.103802,Cluster-43232.70100,Cluster-43232.60687
BP	GO:0006464	cellular protein modification process	497|5932	6644|85719	0.40201	1	497	Cluster-43232.85942,Cluster-43232.136148,Cluster-43232.79026,Cluster-43232.103965,Cluster-43232.103966,Cluster-43232.103967,Cluster-52199.0,Cluster-43232.92544,Cluster-43232.80943,Cluster-43232.48035,Cluster-43232.69335,Cluster-43232.52394,Cluster-43232.24405,Cluster-44394.0,Cluster-43232.97401,Cluster-43232.124727,Cluster-43232.129817,Cluster-43232.94342,Cluster-43232.133646,Cluster-43232.17916,…
BP	GO:0051604	protein maturation	62|5932	874|85719	0.41088	1	62	Cluster-1068.0,Cluster-43232.102342,Cluster-43232.32601,Cluster-43232.128035,Cluster-43232.55388,Cluster-46306.0,Cluster-43232.48260,Cluster-43232.140584,Cluster-31495.0,Cluster-805.0,Cluster-43232.87713,Cluster-43232.16200,Cluster-43232.7053,Cluster-43232.46661,Cluster-43232.6242,Cluster-43232.100132,Cluster-43232.62870,Cluster-43232.100814,Cluster-43232.71814,Cluster-43232.4954,Cluster-43232.49…
BP	GO:0071941	nitrogen cycle metabolic process	6|5932	81|85719	0.42117	1	6	Cluster-43232.48774,Cluster-43232.119511,Cluster-43232.68413,Cluster-43232.4193,Cluster-43232.53634,Cluster-46530.0
BP	GO:0006457	protein folding	38|5932	536|85719	0.42984	1	38	Cluster-43232.2100,Cluster-43232.35386,Cluster-43232.133041,Cluster-43232.102810,Cluster-43232.84509,Cluster-427.0,Cluster-851.0,Cluster-43232.6242,Cluster-43232.42408,Cluster-43232.114080,Cluster-43232.17845,Cluster-43232.65876,Cluster-43232.146452,Cluster-43232.146451,Cluster-43232.66778,Cluster-43232.68798,Cluster-43232.2789,Cluster-43232.567,Cluster-43232.80791,Cluster-43232.63013,Cluster-964…
BP	GO:0000278	mitotic cell cycle	30|5932	412|85719	0.46743	1	30	Cluster-43232.120309,Cluster-43232.18751,Cluster-43232.86260,Cluster-43232.110246,Cluster-43232.1377,Cluster-43232.102811,Cluster-43232.30449,Cluster-43232.129000,Cluster-43232.6242,Cluster-43232.119263,Cluster-43232.68721,Cluster-43232.14898,Cluster-43232.94110,Cluster-46195.0,Cluster-43232.74879,Cluster-43232.69928,Cluster-43232.118392,Cluster-43232.39486,Cluster-43232.80994,Cluster-43232.48100…
BP	GO:0022618	ribonucleoprotein complex assembly	7|5932	97|85719	0.50232	1	7	Cluster-43232.109576,Cluster-43232.124697,Cluster-43232.29958,Cluster-27336.0,Cluster-52749.0,Cluster-43232.83199,Cluster-43232.54473
BP	GO:0030154	cell differentiation	53|5932	792|85719	0.56794	1	53	Cluster-43232.98456,Cluster-43232.68798,Cluster-43232.61940,Cluster-43232.61663,Cluster-43232.65366,Cluster-43232.73983,Cluster-43232.83303,Cluster-43232.69599,Cluster-43232.99131,Cluster-43232.94996,Cluster-43232.113868,Cluster-43232.32035,Cluster-43232.73241,Cluster-4979.4,Cluster-43232.65044,Cluster-43232.134748,Cluster-43232.24896,Cluster-43232.114320,Cluster-60838.0,Cluster-43232.130689,Clus…
BP	GO:0007005	mitochondrion organization	34|5932	505|85719	0.59984	1	34	Cluster-465.0,Cluster-43232.14623,Cluster-43232.124127,Cluster-43232.143513,Cluster-417.0,Cluster-43232.136202,Cluster-43232.87166,Cluster-36838.0,Cluster-43232.79686,Cluster-5210.0,Cluster-43232.31431,Cluster-43232.81489,Cluster-1610.0,Cluster-43232.24032,Cluster-43232.33829,Cluster-43232.69707,Cluster-43232.108132,Cluster-43232.65524,Cluster-43232.115655,Cluster-43232.121692,Cluster-43232.10411…
BP	GO:0050877	nervous system process	15|5932	227|85719	0.63061	1	15	Cluster-43232.128592,Cluster-43232.67082,Cluster-43232.27515,Cluster-43232.59541,Cluster-43232.125480,Cluster-43232.19032,Cluster-43232.110725,Cluster-43232.122898,Cluster-43232.73969,Cluster-43232.53777,Cluster-43232.94419,Cluster-43232.31682,Cluster-43232.118416,Cluster-43232.117371,Cluster-43232.118017
BP	GO:0006950	response to stress	310|5932	4497|85719	0.66827	1	310	Cluster-43232.77507,Cluster-43232.97542,Cluster-43232.97329,Cluster-43232.38431,Cluster-43232.124127,Cluster-1053.0,Cluster-43232.87476,Cluster-43232.113500,Cluster-52199.0,Cluster-43232.65673,Cluster-43232.93002,Cluster-43232.21846,Cluster-43232.133250,Cluster-43232.3808,Cluster-43232.125336,Cluster-43232.73309,Cluster-43232.134516,Cluster-43232.17697,Cluster-43232.109723,Cluster-43232.41191,Clu…
BP	GO:0140014	mitotic nuclear division	15|5932	234|85719	0.67691	1	15	Cluster-43232.120309,Cluster-43232.18751,Cluster-43232.47147,Cluster-43232.118392,Cluster-43232.99993,Cluster-43232.1377,Cluster-43232.102811,Cluster-43232.30449,Cluster-43232.63369,Cluster-43232.97669,Cluster-43232.68721,Cluster-43232.15515,Cluster-43232.6242,Cluster-43232.39486,Cluster-6960.0
BP	GO:0007267	cell-cell signaling	20|5932	304|85719	0.69898	1	20	Cluster-53865.0,Cluster-43232.59906,Cluster-43232.29029,Cluster-43232.14305,Cluster-43232.96551,Cluster-43232.11074,Cluster-43232.68592,Cluster-43232.58381,Cluster-43232.44651,Cluster-43232.46849,Cluster-43232.145665,Cluster-43232.65099,Cluster-44179.0,Cluster-43232.26671,Cluster-43232.12031,Cluster-43232.132069,Cluster-43232.3364,Cluster-43232.95385,Cluster-43232.17030,Cluster-43232.85611
BP	GO:0006397	mRNA processing	59|5932	903|85719	0.7415	1	59	Cluster-43232.41774,Cluster-43232.18133,Cluster-43232.86495,Cluster-43232.124697,Cluster-23134.0,Cluster-43232.135717,Cluster-43232.102851,Cluster-43232.8604,Cluster-43232.104352,Cluster-43232.65044,Cluster-43232.83199,Cluster-43232.88050,Cluster-43232.42240,Cluster-43232.125402,Cluster-43232.92819,Cluster-43232.93966,Cluster-43232.34644,Cluster-43232.12755,Cluster-27336.0,Cluster-43232.87320,Clu…
BP	GO:0008219	cell death	34|5932	559|85719	0.76774	1	34	Cluster-53662.0,Cluster-43232.75119,Cluster-43232.124127,Cluster-43232.105346,Cluster-43232.61376,Cluster-43232.133949,Cluster-43232.118010,Cluster-43232.101756,Cluster-43232.133105,Cluster-43232.123105,Cluster-43232.131070,Cluster-43232.98308,Cluster-43232.109835,Cluster-43232.79659,Cluster-43232.53817,Cluster-43232.129241,Cluster-43232.98660,Cluster-940.0,Cluster-43232.121692,Cluster-6053.0,Clu…
BP	GO:0006605	protein targeting	37|5932	589|85719	0.78841	1	37	Cluster-43232.29300,Cluster-43232.125236,Cluster-1610.0,Cluster-43232.90219,Cluster-43232.114492,Cluster-43232.77873,Cluster-43232.119204,Cluster-43232.136202,Cluster-43232.79686,Cluster-43232.12935,Cluster-43232.101811,Cluster-43232.91757,Cluster-43232.94110,Cluster-43232.103351,Cluster-43232.27288,Cluster-43232.14623,Cluster-43232.39866,Cluster-43232.18616,Cluster-43232.115655,Cluster-43232.937…
BP	GO:0032196	transposition	24|5932	389|85719	0.80583	1	24	Cluster-43232.149493,Cluster-43232.94492,Cluster-43232.85283,Cluster-43232.23251,Cluster-43232.29060,Cluster-43232.115946,Cluster-43232.146768,Cluster-43232.102103,Cluster-43232.2167,Cluster-43232.86536,Cluster-43232.119423,Cluster-43232.58441,Cluster-43232.133971,Cluster-43232.88668,Cluster-43232.13916,Cluster-40382.0,Cluster-43232.68755,Cluster-43232.91569,Cluster-43232.139075,Cluster-43232.119…
BP	GO:0034655	nucleobase-containing compound catabolic process	66|5932	1037|85719	0.81223	1	66	Cluster-43232.76702,Cluster-43232.73164,Cluster-1169.0,Cluster-43232.56618,Cluster-43232.93517,Cluster-43232.89882,Cluster-43232.87476,Cluster-43232.95456,Cluster-43232.1377,Cluster-43232.102810,Cluster-27394.0,Cluster-43232.50779,Cluster-43232.49933,Cluster-43232.101651,Cluster-43232.71444,Cluster-43232.4606,Cluster-43232.84891,Cluster-43232.136566,Cluster-43232.53777,Cluster-43232.101650,Cluste…
BP	GO:0051276	chromosome organization	120|5932	1857|85719	0.83176	1	120	Cluster-43232.4524,Cluster-43232.29634,Cluster-43232.29635,Cluster-43232.65673,Cluster-43232.94996,Cluster-43232.30449,Cluster-43232.86654,Cluster-58938.0,Cluster-43232.110469,Cluster-3946.0,Cluster-43232.18433,Cluster-43232.68721,Cluster-43232.14898,Cluster-44394.0,Cluster-43232.63406,Cluster-43232.98229,Cluster-43232.118336,Cluster-837.0,Cluster-43232.39486,Cluster-43232.140751,Cluster-986.0,Cl…
BP	GO:0007155	cell adhesion	37|5932	613|85719	0.84893	1	37	Cluster-43232.61643,Cluster-43232.137119,Cluster-43232.147866,Cluster-43232.58269,Cluster-43232.83303,Cluster-41968.0,Cluster-1190.1,Cluster-43232.142880,Cluster-43232.80804,Cluster-449.0,Cluster-747.0,Cluster-43232.90306,Cluster-43232.136566,Cluster-43232.35710,Cluster-43232.76864,Cluster-1053.0,Cluster-43232.90893,Cluster-43232.110792,Cluster-43232.83668,Cluster-31363.0,Cluster-43232.41076,Clus…
BP	GO:0006810	transport	901|5932	13354|85719	0.92024	1	901	Cluster-43232.18979,Cluster-43232.19677,Cluster-43232.29300,Cluster-43232.111919,Cluster-43232.67673,Cluster-43232.125236,Cluster-52199.0,Cluster-43232.80943,Cluster-43232.18027,Cluster-43232.90219,Cluster-1103.0,Cluster-43232.9160,Cluster-43232.52395,Cluster-43232.95629,Cluster-43232.69346,Cluster-43232.8075,Cluster-43232.36113,Cluster-43232.70987,Cluster-835.0,Cluster-52281.0,Cluster-35922.0,Cl…
BP	GO:0051301	cell division	38|5932	688|85719	0.93214	1	38	Cluster-43232.93517,Cluster-43232.104419,Cluster-43232.113422,Cluster-43232.29581,Cluster-43232.86260,Cluster-43232.62335,Cluster-43232.129000,Cluster-4979.4,Cluster-43232.68724,Cluster-43232.123105,Cluster-43232.105958,Cluster-43232.98225,Cluster-43232.111357,Cluster-46195.0,Cluster-43232.23910,Cluster-43232.49672,Cluster-43232.73595,Cluster-43232.97813,Cluster-43232.36862,Cluster-43232.13515,Cl…
BP	GO:0006399	tRNA metabolic process	91|5932	1475|85719	0.93427	1	91	Cluster-43232.19601,Cluster-43232.61942,Cluster-43232.119610,Cluster-43232.132377,Cluster-43232.13920,Cluster-43232.132378,Cluster-43232.62678,Cluster-43232.48725,Cluster-8376.0,Cluster-784.0,Cluster-4658.0,Cluster-43232.71073,Cluster-43232.83047,Cluster-43232.103022,Cluster-43232.46279,Cluster-43232.87770,Cluster-43232.38811,Cluster-43232.74645,Cluster-43232.122123,Cluster-43232.35709,Cluster-43…
BP	GO:0006913	nucleocytoplasmic transport	25|5932	483|85719	0.9407	1	25	Cluster-43232.93517,Cluster-43232.101545,Cluster-43232.57051,Cluster-43232.1377,Cluster-43232.102811,Cluster-43232.102810,Cluster-43232.106632,Cluster-1190.1,Cluster-43232.30780,Cluster-43232.73595,Cluster-43232.66189,Cluster-43232.126969,Cluster-223.0,Cluster-43232.14398,Cluster-43232.63013,Cluster-34850.0,Cluster-43232.120800,Cluster-43232.47157,Cluster-6960.0,Cluster-43232.109998,Cluster-51027…
BP	GO:0065003	protein-containing complex assembly	122|5932	2005|85719	0.94801	1	122	Cluster-43232.18130,Cluster-43232.124697,Cluster-43232.101021,Cluster-9061.0,Cluster-43232.73309,Cluster-43232.58652,Cluster-52749.0,Cluster-3946.0,Cluster-43232.119263,Cluster-43232.73303,Cluster-5210.0,Cluster-43232.78050,Cluster-43232.14898,Cluster-43232.144512,Cluster-837.0,Cluster-986.0,Cluster-43232.136005,Cluster-43232.48100,Cluster-43232.56462,Cluster-43232.17969,Cluster-43232.121026,Clus…
BP	GO:0006091	generation of precursor metabolites and energy	122|5932	2042|85719	0.9544	1	122	Cluster-43232.56618,Cluster-43232.39270,Cluster-43232.96133,Cluster-43232.94859,Cluster-43232.24408,Cluster-43232.79598,Cluster-43232.50779,Cluster-43232.88222,Cluster-43232.101650,Cluster-43232.101651,Cluster-43232.4606,Cluster-5899.0,Cluster-56475.0,Cluster-43232.15033,Cluster-43232.144696,Cluster-43232.70539,Cluster-43232.126108,Cluster-55324.0,Cluster-43232.53777,Cluster-43232.17919,Cluster-4…
BP	GO:0007009	plasma membrane organization	3|5932	90|85719	0.96312	1	3	Cluster-43232.50249,Cluster-43232.81671,Cluster-43232.68368
BP	GO:0022607	cellular component assembly	175|5932	2858|85719	0.96337	1	175	Cluster-43232.104419,Cluster-43232.18130,Cluster-43232.113422,Cluster-43232.124697,Cluster-43232.29145,Cluster-43232.101021,Cluster-9061.0,Cluster-43232.73309,Cluster-43232.58652,Cluster-52749.0,Cluster-3946.0,Cluster-43232.119263,Cluster-43232.73303,Cluster-465.0,Cluster-43232.27696,Cluster-43232.14898,Cluster-43232.40292,Cluster-43232.53476,Cluster-43232.100629,Cluster-43232.144512,Cluster-837.…
BP	GO:0040007	growth	15|5932	315|85719	0.96663	1	15	Cluster-43232.68430,Cluster-43232.78299,Cluster-43232.32346,Cluster-1047.0,Cluster-43232.80623,Cluster-43232.13156,Cluster-43232.109998,Cluster-43232.54705,Cluster-43232.81535,Cluster-58871.0,Cluster-43232.34646,Cluster-43232.33852,Cluster-25172.0,Cluster-43232.99370,Cluster-43232.412
BP	GO:0009056	catabolic process	226|5932	3596|85719	0.97374	1	226	Cluster-43232.28418,Cluster-43232.119511,Cluster-43232.91163,Cluster-43232.56618,Cluster-43232.64330,Cluster-43232.124697,Cluster-43232.58540,Cluster-43232.91875,Cluster-43232.94859,Cluster-43232.119610,Cluster-27394.0,Cluster-58938.0,Cluster-43232.50779,Cluster-1190.1,Cluster-43232.11532,Cluster-43232.101650,Cluster-43232.52491,Cluster-43232.68721,Cluster-43232.4606,Cluster-43232.45593,Cluster-4…
BP	GO:0007165	signal transduction	349|5932	5495|85719	0.97403	1	349	Cluster-43232.85942,Cluster-5032.0,Cluster-43232.125236,Cluster-43232.54705,Cluster-43232.66739,Cluster-43232.106632,Cluster-43232.73309,Cluster-920.0,Cluster-43232.73303,Cluster-43232.89190,Cluster-43232.88134,Cluster-43232.147245,Cluster-43232.34646,Cluster-43232.48100,Cluster-43232.94532,Cluster-43232.50830,Cluster-43232.101319,Cluster-43232.73546,Cluster-43232.54822,Cluster-43232.36335,Cluste…
BP	GO:0008283	cell proliferation	13|5932	292|85719	0.97654	1	13	Cluster-43232.81535,Cluster-43232.34646,Cluster-43232.32346,Cluster-1047.0,Cluster-43232.80623,Cluster-43232.13156,Cluster-43232.54705,Cluster-43232.82751,Cluster-58871.0,Cluster-43232.68430,Cluster-43232.109998,Cluster-43232.99370,Cluster-43232.412
BP	GO:0002376	immune system process	49|5932	945|85719	0.97989	1	49	Cluster-38511.0,Cluster-43232.114020,Cluster-43232.147866,Cluster-43232.132843,Cluster-43232.62595,Cluster-43232.1377,Cluster-43232.106632,Cluster-43232.38804,Cluster-51027.0,Cluster-43232.18265,Cluster-36588.0,Cluster-43232.49691,Cluster-43232.45344,Cluster-43232.70883,Cluster-43232.12296,Cluster-43232.6338,Cluster-43232.132678,Cluster-43232.13156,Cluster-43232.17862,Cluster-43232.10488,Cluster-…
BP	GO:0034641	cellular nitrogen compound metabolic process	1840|5932	27733|85719	0.98235	1	1840	Cluster-43232.16266,Cluster-43232.29300,Cluster-43232.86495,Cluster-271.0,Cluster-52199.0,Cluster-36084.0,Cluster-43232.50902,Cluster-42221.0,Cluster-43232.34644,Cluster-43232.442,Cluster-43232.56162,Cluster-43232.90690,Cluster-43232.43461,Cluster-43232.106682,Cluster-53957.0,Cluster-43232.83047,Cluster-62061.0,Cluster-43232.113103,Cluster-43232.97623,Cluster-43232.121026,Cluster-28645.0,Cluster-…
BP	GO:0051186	cofactor metabolic process	130|5932	2216|85719	0.98258	1	130	Cluster-43232.65221,Cluster-43232.82579,Cluster-43232.56618,Cluster-43232.109593,Cluster-43232.94859,Cluster-43232.24408,Cluster-43232.50779,Cluster-43232.41191,Cluster-43232.111796,Cluster-43232.101650,Cluster-43232.101651,Cluster-43232.4606,Cluster-43232.78529,Cluster-43232.100629,Cluster-43232.41050,Cluster-43232.41052,Cluster-55324.0,Cluster-43232.53777,Cluster-43232.17919,Cluster-43232.14692…
BP	GO:0006914	autophagy	14|5932	312|85719	0.98371	1	14	Cluster-43232.103999,Cluster-43232.124697,Cluster-43232.104456,Cluster-43232.79441,Cluster-43232.5754,Cluster-6960.0,Cluster-43232.96360,Cluster-1190.1,Cluster-13682.0,Cluster-43232.36862,Cluster-43662.0,Cluster-43232.134144,Cluster-43232.68721,Cluster-43232.15539
BP	GO:0006790	sulfur compound metabolic process	32|5932	644|85719	0.98435	1	32	Cluster-43232.3338,Cluster-43232.66248,Cluster-41765.0,Cluster-464.0,Cluster-43232.41370,Cluster-43232.4564,Cluster-43232.67979,Cluster-43232.41191,Cluster-43232.141929,Cluster-43232.4171,Cluster-43662.0,Cluster-43232.40518,Cluster-26575.0,Cluster-43232.26279,Cluster-43232.100629,Cluster-43232.57353,Cluster-43232.68652,Cluster-43232.138109,Cluster-43232.12442,Cluster-43232.115523,Cluster-43232.80…
BP	GO:0048870	cell motility	28|5932	565|85719	0.98462	1	28	Cluster-43232.93517,Cluster-43232.65657,Cluster-43232.78213,Cluster-43232.1377,Cluster-1190.1,Cluster-43232.29145,Cluster-43232.7473,Cluster-43232.64720,Cluster-43232.57276,Cluster-43232.18220,Cluster-986.0,Cluster-43232.1152,Cluster-43232.61112,Cluster-43232.134164,Cluster-43232.63013,Cluster-43232.86065,Cluster-43232.23118,Cluster-43232.87736,Cluster-43232.50284,Cluster-43232.48332,Cluster-4323…
BP	GO:0007049	cell cycle	90|5932	1595|85719	0.98754	1	90	Cluster-43232.104419,Cluster-43232.113422,Cluster-43232.30449,Cluster-43232.119263,Cluster-43232.68721,Cluster-43232.131070,Cluster-43232.98225,Cluster-43232.14898,Cluster-43232.94110,Cluster-43232.442,Cluster-43232.39486,Cluster-43232.127768,Cluster-43232.48100,Cluster-43232.63013,Cluster-49769.0,Cluster-43232.80496,Cluster-43232.40292,Cluster-43232.35709,Cluster-43232.22496,Cluster-43232.62784,…
BP	GO:0006520	cellular amino acid metabolic process	203|5932	3341|85719	0.98925	1	203	Cluster-43232.78213,Cluster-43232.117356,Cluster-43232.28418,Cluster-43232.3765,Cluster-43232.119610,Cluster-43232.132377,Cluster-58938.0,Cluster-43232.132378,Cluster-42221.0,Cluster-43232.31430,Cluster-43232.79428,Cluster-43232.26988,Cluster-508.0,Cluster-43232.36755,Cluster-43232.100833,Cluster-43232.139048,Cluster-43232.96732,Cluster-59333.0,Cluster-43232.48725,Cluster-43232.80697,Cluster-8376…
BP	GO:0061024	membrane organization	28|5932	593|85719	0.99042	1	28	Cluster-234.0,Cluster-43232.52856,Cluster-43232.143513,Cluster-43232.18220,Cluster-43232.93999,Cluster-43232.131643,Cluster-43232.31431,Cluster-43232.50249,Cluster-43232.66289,Cluster-43232.136566,Cluster-43232.68368,Cluster-43232.69105,Cluster-43232.110693,Cluster-43232.92667,Cluster-43232.61398,Cluster-43232.69707,Cluster-43232.108132,Cluster-43232.81671,Cluster-43232.96126,Cluster-43232.69044,…
BP	GO:0003013	circulatory system process	1|5932	67|85719	0.99074	1	1	Cluster-33490.0
BP	GO:0044281	small molecule metabolic process	604|5932	9457|85719	0.99297	1	604	Cluster-43232.99954,Cluster-43232.84891,Cluster-43232.28418,Cluster-43232.136993,Cluster-43232.101651,Cluster-43232.106046,Cluster-43232.24408,Cluster-43232.52395,Cluster-43232.88222,Cluster-42221.0,Cluster-508.0,Cluster-1061.0,Cluster-43232.80690,Cluster-43232.10735,Cluster-55324.0,Cluster-43232.80697,Cluster-43232.34563,Cluster-43232.17916,Cluster-43232.50304,Cluster-43232.56004,Cluster-43232.4…
BP	GO:0019748	secondary metabolic process	12|5932	343|85719	0.99595	1	12	Cluster-11495.0,Cluster-43232.138229,Cluster-43232.80266,Cluster-62186.0,Cluster-43232.109449,Cluster-43232.147381,Cluster-43232.119626,Cluster-43232.55108,Cluster-36588.0,Cluster-43232.38804,Cluster-41678.0,Cluster-43232.33647
BP	GO:0007059	chromosome segregation	30|5932	654|85719	0.99602	1	30	Cluster-43232.120309,Cluster-43232.18751,Cluster-43232.143513,Cluster-43232.62335,Cluster-43232.1377,Cluster-43232.102811,Cluster-43232.30449,Cluster-43232.89407,Cluster-43232.6242,Cluster-43232.68724,Cluster-43232.68721,Cluster-43232.49691,Cluster-43232.59952,Cluster-43232.62718,Cluster-43232.118392,Cluster-43232.39486,Cluster-43232.127768,Cluster-43232.100562,Cluster-43232.97669,Cluster-49769.0…
BP	GO:0007010	cytoskeleton organization	38|5932	812|85719	0.99671	1	38	Cluster-43232.2388,Cluster-43232.58652,Cluster-43232.106065,Cluster-43232.132792,Cluster-43232.115802,Cluster-43232.102810,Cluster-43232.96057,Cluster-43232.25310,Cluster-817.0,Cluster-3946.0,Cluster-43232.73241,Cluster-43232.18007,Cluster-43232.88276,Cluster-43232.30808,Cluster-43232.94110,Cluster-43232.87841,Cluster-43232.114835,Cluster-43232.69928,Cluster-43232.64720,Cluster-43232.40264,Cluste…
BP	GO:0007034	vacuolar transport	1|5932	93|85719	0.99882	1	1	Cluster-43232.65657
BP	GO:0016192	vesicle-mediated transport	120|5932	2170|85719	0.99896	1	120	Cluster-43232.54900,Cluster-43232.78213,Cluster-5508.0,Cluster-43232.61942,Cluster-43232.111919,Cluster-43232.18220,Cluster-43232.95629,Cluster-43232.69346,Cluster-60886.0,Cluster-43232.36113,Cluster-43232.118336,Cluster-43232.77549,Cluster-43232.43469,Cluster-43232.56007,Cluster-43232.95133,Cluster-59118.1,Cluster-43232.78262,Cluster-43232.63013,Cluster-43232.19523,Cluster-43232.65673,Cluster-43…
BP	GO:0040011	locomotion	53|5932	1133|85719	0.99947	1	53	Cluster-43232.93517,Cluster-43232.61339,Cluster-43232.65657,Cluster-43232.78213,Cluster-43232.7473,Cluster-43232.29145,Cluster-43232.64720,Cluster-43232.106632,Cluster-43232.23118,Cluster-1190.1,Cluster-43232.112901,Cluster-43232.24896,Cluster-43232.144773,Cluster-43232.4653,Cluster-43232.119006,Cluster-43232.109244,Cluster-43232.63013,Cluster-43232.68200,Cluster-43232.146056,Cluster-43232.66778,…
BP	GO:0044403	symbiont process	179|5932	3272|85719	0.99968	1	179	Cluster-43232.36335,Cluster-43232.93517,Cluster-43232.109590,Cluster-43232.93417,Cluster-43232.19283,Cluster-43232.13920,Cluster-43232.57014,Cluster-43232.104087,Cluster-43232.101651,Cluster-43232.95439,Cluster-43232.97241,Cluster-43232.97971,Cluster-43232.99512,Cluster-43232.89517,Cluster-43232.19210,Cluster-43232.131200,Cluster-43232.81223,Cluster-43232.69105,Cluster-43232.30538,Cluster-43232.5…
BP	GO:0000902	cell morphogenesis	2|5932	197|85719	0.99998	1	2	Cluster-43232.82054,Cluster-43232.24896
BP	GO:0006259	DNA metabolic process	371|5932	7051|85719	1	1	371	Cluster-43232.16266,Cluster-52199.0,Cluster-43232.84745,Cluster-43232.18433,Cluster-43232.73303,Cluster-43232.9964,Cluster-43232.14898,Cluster-43232.6132,Cluster-43232.88501,Cluster-43232.90690,Cluster-19198.0,Cluster-43232.88294,Cluster-43232.80496,Cluster-43232.121189,Cluster-43232.6354,Cluster-43232.146056,Cluster-43232.90620,Cluster-43232.28008,Cluster-43232.83167,Cluster-43232.66123,Cluster-…
CC	GO:0005840	ribosome	396|5932	3847|85719	2.4518e-19	1.6917e-17	396	Cluster-43232.16266,Cluster-956.0,Cluster-44936.0,Cluster-43232.4444,Cluster-43232.147244,Cluster-232.0,Cluster-43232.24918,Cluster-43232.114661,Cluster-53957.0,Cluster-39207.0,Cluster-260.0,Cluster-43232.31102,Cluster-46898.0,Cluster-43232.30452,Cluster-28645.0,Cluster-495.0,Cluster-43232.146612,Cluster-43232.47322,Cluster-147.0,Cluster-43232.44392,Cluster-43232.9107,Cluster-43232.118053,Cluster…
CC	GO:0032991	protein-containing complex	1542|5932	20142|85719	2.6107e-06	4.0031e-05	1542	Cluster-43232.85942,Cluster-43232.119511,Cluster-43232.16266,Cluster-43232.29300,Cluster-43232.79026,Cluster-52199.0,Cluster-43232.121244,Cluster-56475.0,Cluster-43232.34644,Cluster-43232.124727,Cluster-43232.90690,Cluster-43232.99592,Cluster-43232.106682,Cluster-53957.0,Cluster-43232.70966,Cluster-43232.113103,Cluster-43232.112329,Cluster-43779.0,Cluster-43232.75106,Cluster-43232.80884,Cluster-4…
CC	GO:0009579	thylakoid	100|5932	932|85719	1.4301e-05	0.00017941	100	Cluster-43232.18134,Cluster-43232.120006,Cluster-43232.82573,Cluster-43232.16465,Cluster-414.0,Cluster-43232.30723,Cluster-43232.125700,Cluster-43232.67687,Cluster-43232.46560,Cluster-43232.22346,Cluster-43232.48488,Cluster-43232.24015,Cluster-43232.70966,Cluster-43232.23389,Cluster-43232.20976,Cluster-43232.25271,Cluster-43232.81279,Cluster-43232.132388,Cluster-43232.74114,Cluster-43232.85924,Cl…
CC	GO:0005811	lipid droplet	10|5932	57|85719	0.0057417	0.05089	10	Cluster-43232.102501,Cluster-43232.15515,Cluster-43232.7448,Cluster-50801.0,Cluster-58810.0,Cluster-43232.138619,Cluster-839.1,Cluster-43232.39018,Cluster-33561.0,Cluster-43232.120248
CC	GO:0030312	external encapsulating structure	56|5932	574|85719	0.0059003	0.05089	56	Cluster-43232.59176,Cluster-43232.98456,Cluster-43232.98831,Cluster-43232.81186,Cluster-43232.72086,Cluster-43232.87935,Cluster-43232.80943,Cluster-43232.91150,Cluster-43232.107058,Cluster-43232.48441,Cluster-8896.0,Cluster-43232.61940,Cluster-43232.120287,Cluster-43232.134748,Cluster-43232.14126,Cluster-43232.130552,Cluster-60838.0,Cluster-43232.81264,Cluster-43232.35710,Cluster-43232.31971,Clus…
CC	GO:0005737	cytoplasm	893|5932	12188|85719	0.011953	0.09164	893	Cluster-43232.16266,Cluster-956.0,Cluster-43232.18134,Cluster-26489.0,Cluster-43232.121244,Cluster-44936.0,Cluster-43232.4444,Cluster-43232.73309,Cluster-43232.52395,Cluster-43232.95629,Cluster-43232.78050,Cluster-43232.147245,Cluster-43232.29300,Cluster-43232.42274,Cluster-43232.36113,Cluster-1061.0,Cluster-43232.6132,Cluster-232.0,Cluster-43232.80690,Cluster-43232.10735,Cluster-43232.24918,Clus…
CC	GO:0009536	plastid	19|5932	165|85719	0.023873	0.16472	19	Cluster-43232.18070,Cluster-43232.18134,Cluster-43232.85702,Cluster-43232.57780,Cluster-43232.17992,Cluster-43232.81591,Cluster-43232.118222,Cluster-43232.109593,Cluster-43232.36429,Cluster-43232.36428,Cluster-43232.147805,Cluster-43232.16658,Cluster-43232.149493,Cluster-43232.26408,Cluster-43232.68857,Cluster-43232.63299,Cluster-43232.119526,Cluster-43232.17380,Cluster-43232.81671
CC	GO:0005829	cytosol	26|5932	238|85719	0.026767	0.1759	26	Cluster-43232.71444,Cluster-43232.75600,Cluster-43232.95456,Cluster-43232.100482,Cluster-43232.85382,Cluster-43232.124048,Cluster-43232.101650,Cluster-43232.101651,Cluster-43232.17701,Cluster-43232.126108,Cluster-56202.0,Cluster-43232.1866,Cluster-43232.84921,Cluster-43232.67138,Cluster-43232.68798,Cluster-43232.55072,Cluster-43232.97810,Cluster-43232.142105,Cluster-43232.84951,Cluster-43232.6051…
CC	GO:0005622	intracellular	1874|5932	26103|85719	0.029965	0.18796	1874	Cluster-43232.85942,Cluster-43232.119511,Cluster-43232.16266,Cluster-43232.29300,Cluster-43232.79026,Cluster-271.0,Cluster-52199.0,Cluster-43232.121244,Cluster-43232.34644,Cluster-43232.124727,Cluster-43232.90690,Cluster-43232.99592,Cluster-43232.106682,Cluster-53957.0,Cluster-43232.70966,Cluster-43232.113103,Cluster-43232.112329,Cluster-43232.75106,Cluster-43232.121025,Cluster-28645.0,Cluster-43…
CC	GO:0005618	cell wall	30|5932	296|85719	0.032171	0.19303	30	Cluster-43232.59176,Cluster-43232.133180,Cluster-43232.81186,Cluster-43232.72086,Cluster-43232.80943,Cluster-43232.145189,Cluster-43232.2435,Cluster-43232.120287,Cluster-43232.130552,Cluster-25630.1,Cluster-43232.35710,Cluster-43232.31971,Cluster-43232.34623,Cluster-43232.12549,Cluster-43232.41076,Cluster-43232.27109,Cluster-43232.41781,Cluster-43232.87750,Cluster-43232.73709,Cluster-43232.73465,…
CC	GO:0005623	cell	2038|5932	28601|85719	0.051753	0.26452	2038	Cluster-43232.85942,Cluster-43232.119511,Cluster-43232.16266,Cluster-43232.29300,Cluster-43232.79026,Cluster-271.0,Cluster-52199.0,Cluster-36084.0,Cluster-43232.121244,Cluster-43232.34644,Cluster-43232.124727,Cluster-43232.90690,Cluster-43232.99592,Cluster-43232.106682,Cluster-53957.0,Cluster-43232.70966,Cluster-43232.113103,Cluster-43232.112329,Cluster-43779.0,Cluster-43232.75106,Cluster-43232.1…
CC	GO:0000229	cytoplasmic chromosome	2|5932	15|85719	0.24704	0.87509	2	Cluster-43232.87166,Cluster-43232.64120
CC	GO:0043226	organelle	1381|5932	19769|85719	0.34098	1	1381	Cluster-43232.85942,Cluster-43232.16266,Cluster-43232.29300,Cluster-43232.79026,Cluster-271.0,Cluster-52199.0,Cluster-43232.121244,Cluster-43232.34644,Cluster-43232.124727,Cluster-43232.99592,Cluster-53957.0,Cluster-43232.75106,Cluster-43232.121025,Cluster-28645.0,Cluster-43232.28008,Cluster-495.0,Cluster-44936.0,Cluster-43232.146612,Cluster-43232.34026,Cluster-50250.2,Cluster-43232.63710,Cluster…
CC	GO:0005654	nucleoplasm	122|5932	1714|85719	0.36576	1	122	Cluster-43232.29634,Cluster-43232.29635,Cluster-43232.58269,Cluster-43232.134457,Cluster-43232.21846,Cluster-43232.26852,Cluster-43232.79907,Cluster-43232.117838,Cluster-43232.110469,Cluster-43232.91502,Cluster-645.0,Cluster-43232.91290,Cluster-43232.78529,Cluster-24287.0,Cluster-43232.19210,Cluster-43232.81865,Cluster-43232.80110,Cluster-43232.80297,Cluster-43232.68118,Cluster-43232.26748,Cluste…
CC	GO:0005694	chromosome	202|5932	2842|85719	0.43416	1	202	Cluster-43232.85942,Cluster-43232.78213,Cluster-352.0,Cluster-43232.16266,Cluster-43232.122275,Cluster-52199.0,Cluster-416.0,Cluster-43232.44215,Cluster-43232.30449,Cluster-216.0,Cluster-43232.110469,Cluster-43232.18433,Cluster-645.0,Cluster-43232.132897,Cluster-43232.78529,Cluster-43232.14898,Cluster-24287.0,Cluster-44394.0,Cluster-43232.63406,Cluster-43232.94110,Cluster-43232.98229,Cluster-4323…
CC	GO:0005768	endosome	9|5932	124|85719	0.53409	1	9	Cluster-43232.17706,Cluster-43232.36342,Cluster-43232.78262,Cluster-1237.0,Cluster-43232.31871,Cluster-43232.15186,Cluster-43232.99440,Cluster-43232.98753,Cluster-43232.95629
CC	GO:0000228	nuclear chromosome	49|5932	705|85719	0.57561	1	49	Cluster-43232.78213,Cluster-43232.3559,Cluster-43232.3666,Cluster-594.0,Cluster-43232.143513,Cluster-791.0,Cluster-43232.32612,Cluster-43232.19927,Cluster-43232.84509,Cluster-43232.110469,Cluster-27394.0,Cluster-43232.89407,Cluster-43232.69255,Cluster-43232.143026,Cluster-653.0,Cluster-43232.63406,Cluster-43232.94110,Cluster-43232.13617,Cluster-43232.98229,Cluster-43232.118336,Cluster-43232.17496…
CC	GO:0005615	extracellular space	37|5932	567|85719	0.71494	1	37	Cluster-43232.4524,Cluster-43232.15489,Cluster-43232.104456,Cluster-43232.85146,Cluster-43232.1377,Cluster-287.0,Cluster-43232.91972,Cluster-43232.73309,Cluster-817.0,Cluster-43232.85761,Cluster-25172.0,Cluster-43232.49933,Cluster-43232.73303,Cluster-43232.35593,Cluster-43232.97688,Cluster-398.0,Cluster-43232.132843,Cluster-43232.6338,Cluster-529.0,Cluster-43232.61112,Cluster-43232.70726,Cluster-…
CC	GO:0005730	nucleolus	66|5932	999|85719	0.73041	1	66	Cluster-43232.31311,Cluster-43232.106046,Cluster-43232.16266,Cluster-43232.56452,Cluster-43232.94325,Cluster-43232.84279,Cluster-43232.117492,Cluster-43232.42846,Cluster-43232.81535,Cluster-805.0,Cluster-43232.132230,Cluster-31604.0,Cluster-43232.6242,Cluster-43232.16082,Cluster-43232.132330,Cluster-43232.133868,Cluster-7390.2,Cluster-43232.89190,Cluster-43232.137922,Cluster-43232.130689,Cluster-…
CC	GO:0005856	cytoskeleton	127|5932	1923|85719	0.77449	1	127	Cluster-1192.0,Cluster-43232.113422,Cluster-43232.126535,Cluster-402.0,Cluster-43232.29145,Cluster-43232.27180,Cluster-43232.27181,Cluster-650.0,Cluster-1190.1,Cluster-43232.3803,Cluster-43232.68724,Cluster-43232.132897,Cluster-43232.147245,Cluster-43232.94110,Cluster-43232.118336,Cluster-55324.0,Cluster-43232.129000,Cluster-986.0,Cluster-43232.14978,Cluster-223.0,Cluster-43232.125174,Cluster-432…
CC	GO:0005739	mitochondrion	145|5932	2244|85719	0.78106	1	145	Cluster-43232.78213,Cluster-43232.63335,Cluster-465.0,Cluster-43232.144761,Cluster-43232.121244,Cluster-43232.90102,Cluster-43232.133949,Cluster-43232.52395,Cluster-43232.131070,Cluster-43232.78050,Cluster-43232.8459,Cluster-43232.109506,Cluster-43232.70436,Cluster-39082.0,Cluster-43232.78116,Cluster-43232.55262,Cluster-43232.63162,Cluster-43232.83072,Cluster-35302.0,Cluster-43232.32736,Cluster-4…
CC	GO:0005929	cilium	27|5932	450|85719	0.81728	1	27	Cluster-43232.93517,Cluster-43232.78213,Cluster-43232.18220,Cluster-43232.16200,Cluster-43232.82279,Cluster-1158.0,Cluster-43232.29145,Cluster-43232.27696,Cluster-43232.7473,Cluster-43232.64720,Cluster-43232.57276,Cluster-43232.142739,Cluster-986.0,Cluster-43232.134164,Cluster-43232.63013,Cluster-43232.23118,Cluster-43232.87736,Cluster-43232.50284,Cluster-43232.48332,Cluster-6960.0,Cluster-43232.…
CC	GO:0005783	endoplasmic reticulum	122|5932	1925|85719	0.88089	1	122	Cluster-43232.78213,Cluster-43232.18130,Cluster-43232.132843,Cluster-43232.101021,Cluster-1103.0,Cluster-43232.77873,Cluster-43232.69335,Cluster-43232.55414,Cluster-43232.147245,Cluster-43232.83201,Cluster-43232.42274,Cluster-43232.65876,Cluster-43232.41815,Cluster-43232.74647,Cluster-43232.48488,Cluster-43232.80297,Cluster-43232.24032,Cluster-43232.138108,Cluster-43232.118427,Cluster-50256.0,Clu…
CC	GO:0005886	plasma membrane	119|5932	1939|85719	0.90832	1	119	Cluster-234.0,Cluster-43232.18225,Cluster-1053.0,Cluster-43232.115686,Cluster-36084.0,Cluster-43232.106632,Cluster-43232.118505,Cluster-58938.0,Cluster-43232.11429,Cluster-43232.82279,Cluster-43232.113793,Cluster-43232.3364,Cluster-43232.63709,Cluster-43232.68592,Cluster-43232.9474,Cluster-43232.136250,Cluster-43232.57275,Cluster-43232.12031,Cluster-43232.67524,Cluster-43232.99592,Cluster-43232.3…
CC	GO:0005576	extracellular region	232|5932	3635|85719	0.91887	1	232	Cluster-43232.18979,Cluster-43232.4524,Cluster-43232.61940,Cluster-43232.29780,Cluster-43232.56618,Cluster-43232.62375,Cluster-43232.71321,Cluster-43232.2767,Cluster-43232.91454,Cluster-43232.91972,Cluster-43232.106632,Cluster-43232.51614,Cluster-43232.73309,Cluster-43232.32035,Cluster-43232.79902,Cluster-43232.142880,Cluster-43232.81186,Cluster-43232.40025,Cluster-43232.73303,Cluster-43232.10595…
CC	GO:0031410	cytoplasmic vesicle	35|5932	627|85719	0.93983	1	35	Cluster-44233.0,Cluster-43232.113868,Cluster-43232.15186,Cluster-43232.74710,Cluster-43232.94752,Cluster-43232.95629,Cluster-43232.17706,Cluster-43232.66289,Cluster-43232.61840,Cluster-43232.115233,Cluster-43232.44741,Cluster-43232.12296,Cluster-43232.6507,Cluster-43232.64238,Cluster-43232.90843,Cluster-43232.102209,Cluster-43232.4771,Cluster-43232.78262,Cluster-43232.83238,Cluster-43232.62208,Cl…
CC	GO:0005777	peroxisome	7|5932	169|85719	0.95075	1	7	Cluster-43232.73050,Cluster-43232.29300,Cluster-43232.143638,Cluster-43232.96220,Cluster-43232.66189,Cluster-43232.80297,Cluster-43232.11536
CC	GO:0005635	nuclear envelope	6|5932	168|85719	0.97601	1	6	Cluster-7114.0,Cluster-26349.3,Cluster-43232.35727,Cluster-56576.0,Cluster-43232.106632,Cluster-43232.80297
CC	GO:0005634	nucleus	520|5932	8090|85719	0.98722	1	520	Cluster-43232.16266,Cluster-43232.79026,Cluster-52199.0,Cluster-43232.44215,Cluster-43232.106632,Cluster-216.0,Cluster-43232.52394,Cluster-43232.9964,Cluster-49968.0,Cluster-43232.18133,Cluster-43232.45640,Cluster-43232.34644,Cluster-43232.6132,Cluster-43232.124727,Cluster-43232.94342,Cluster-43232.10735,Cluster-837.0,Cluster-43232.74418,Cluster-43232.39486,Cluster-43232.89190,Cluster-43232.26748…
CC	GO:0005815	microtubule organizing center	11|5932	293|85719	0.99195	1	11	Cluster-43232.147245,Cluster-1047.0,Cluster-43232.18220,Cluster-43232.102810,Cluster-43232.82851,Cluster-43232.15537,Cluster-43232.44770,Cluster-43232.63369,Cluster-43232.49672,Cluster-6498.0,Cluster-43232.49691
CC	GO:0005794	Golgi apparatus	25|5932	612|85719	0.99929	1	25	Cluster-43232.74710,Cluster-43232.127567,Cluster-60191.0,Cluster-43232.68548,Cluster-43232.17013,Cluster-43232.95629,Cluster-43232.6132,Cluster-43232.46849,Cluster-43232.32352,Cluster-43232.78262,Cluster-43232.63013,Cluster-43232.65673,Cluster-43232.88231,Cluster-43232.49802,Cluster-6960.0,Cluster-43232.65396,Cluster-43232.35709,Cluster-51027.0,Cluster-43232.63794,Cluster-43232.16812,Cluster-4323…
CC	GO:0005773	vacuole	3|5932	179|85719	0.99987	1	3	Cluster-43232.148279,Cluster-43232.50304,Cluster-43232.44468
MF	GO:0003735	structural constituent of ribosome	348|5932	3223|85719	4.8197e-21	6.6512e-19	348	Cluster-956.0,Cluster-44936.0,Cluster-43232.4444,Cluster-43232.147244,Cluster-232.0,Cluster-43232.24918,Cluster-43232.114661,Cluster-53957.0,Cluster-39207.0,Cluster-260.0,Cluster-46898.0,Cluster-43232.30452,Cluster-28645.0,Cluster-495.0,Cluster-43232.146612,Cluster-43232.47322,Cluster-43232.9107,Cluster-43232.118053,Cluster-43232.82692,Cluster-43232.63299,Cluster-43232.93180,Cluster-43232.82663,C…
MF	GO:0005198	structural molecule activity	450|5932	4780|85719	1.4971e-14	4.132e-13	450	Cluster-956.0,Cluster-44936.0,Cluster-43232.4444,Cluster-43232.73309,Cluster-43232.32035,Cluster-43232.111918,Cluster-913.0,Cluster-43232.36113,Cluster-232.0,Cluster-43232.24918,Cluster-43232.114661,Cluster-53957.0,Cluster-39207.0,Cluster-260.0,Cluster-46898.0,Cluster-43232.30452,Cluster-28645.0,Cluster-43232.104492,Cluster-495.0,Cluster-43232.146612,Cluster-43232.14096,Cluster-43232.47322,Cluste…
MF	GO:0016491	oxidoreductase activity	713|5932	7808|85719	5.9372e-14	1.3656e-12	713	Cluster-43232.119511,Cluster-43232.29300,Cluster-214.0,Cluster-809.0,Cluster-1103.0,Cluster-43232.71191,Cluster-43232.109723,Cluster-43232.94998,Cluster-43232.88135,Cluster-43232.90622,Cluster-43232.89193,Cluster-56475.0,Cluster-43232.8604,Cluster-43232.51643,Cluster-43232.80690,Cluster-43232.92782,Cluster-43232.92783,Cluster-43232.100745,Cluster-43232.10888,Cluster-43232.56004,Cluster-43232.4346…
MF	GO:0016798	hydrolase activity, acting on glycosyl bonds	214|5932	2021|85719	2.2039e-09	4.3448e-08	214	Cluster-43232.86717,Cluster-43232.137304,Cluster-43232.81186,Cluster-43232.91163,Cluster-43232.111013,Cluster-43232.39373,Cluster-43232.91875,Cluster-43232.106191,Cluster-43232.118110,Cluster-708.0,Cluster-43232.87320,Cluster-43232.45593,Cluster-43232.79638,Cluster-43232.100811,Cluster-43232.8459,Cluster-43232.80884,Cluster-43232.59970,Cluster-43232.17918,Cluster-43232.12549,Cluster-43232.47129,C…
MF	GO:0003700	DNA binding transcription factor activity	264|5932	2794|85719	1.8459e-07	3.1842e-06	264	Cluster-43232.78213,Cluster-43232.96328,Cluster-43232.63335,Cluster-43232.18130,Cluster-43232.29300,Cluster-43232.73382,Cluster-43232.100227,Cluster-43232.124697,Cluster-43232.58269,Cluster-43232.96327,Cluster-43232.44215,Cluster-43232.119610,Cluster-51915.0,Cluster-8467.0,Cluster-43232.142880,Cluster-9004.0,Cluster-43232.85613,Cluster-43232.97129,Cluster-43232.68598,Cluster-43232.78299,Cluster-4…
MF	GO:0043167	ion binding	1662|5932	21390|85719	2.6283e-05	0.00030225	1662	Cluster-43232.29300,Cluster-43232.79026,Cluster-43232.125236,Cluster-52199.0,Cluster-43232.90219,Cluster-43232.16064,Cluster-43232.97241,Cluster-43232.97401,Cluster-43232.124727,Cluster-43232.133646,Cluster-43232.64440,Cluster-43232.86562,Cluster-62061.0,Cluster-43779.0,Cluster-45911.0,Cluster-865.0,Cluster-43232.54822,Cluster-43232.121027,Cluster-43232.121026,Cluster-43232.28008,Cluster-495.0,Cl…
MF	GO:0019843	rRNA binding	20|5932	184|85719	0.023244	0.16472	20	Cluster-226.0,Cluster-43232.82397,Cluster-43232.99354,Cluster-43232.60430,Cluster-53957.0,Cluster-43232.146474,Cluster-43232.146079,Cluster-43232.36429,Cluster-43232.36428,Cluster-43232.60389,Cluster-43232.148158,Cluster-704.0,Cluster-43232.137371,Cluster-43232.47322,Cluster-43232.5270,Cluster-187.0,Cluster-43232.3031,Cluster-43232.63299,Cluster-43232.112478,Cluster-43232.112477
MF	GO:0016746	transferase activity, transferring acyl groups	133|5932	1613|85719	0.033701	0.19378	133	Cluster-43232.21849,Cluster-43232.98948,Cluster-43232.120257,Cluster-43232.75600,Cluster-43232.29635,Cluster-43232.79060,Cluster-43232.119610,Cluster-43232.84122,Cluster-43232.124048,Cluster-43232.30447,Cluster-43232.30446,Cluster-43232.14769,Cluster-43232.118621,Cluster-43232.27063,Cluster-43232.144696,Cluster-43232.80585,Cluster-354.0,Cluster-1368.0,Cluster-43232.93396,Cluster-43232.38253,Clust…
MF	GO:0016301	kinase activity	383|5932	4696|85719	0.035809	0.19767	383	Cluster-43232.85942,Cluster-43232.136148,Cluster-43232.103965,Cluster-43232.125236,Cluster-43232.103967,Cluster-43232.92544,Cluster-650.0,Cluster-43232.24405,Cluster-44394.0,Cluster-43232.97401,Cluster-43232.129817,Cluster-43232.90690,Cluster-43232.17916,Cluster-43232.94340,Cluster-43232.82903,Cluster-4711.0,Cluster-55328.0,Cluster-43232.50830,Cluster-47960.0,Cluster-43232.49045,Cluster-43232.548…
MF	GO:0051082	unfolded protein binding	43|5932	514|85719	0.11142	0.4805	43	Cluster-43232.73824,Cluster-43232.35386,Cluster-43232.2100,Cluster-43232.73823,Cluster-43232.133041,Cluster-43232.80791,Cluster-427.0,Cluster-851.0,Cluster-43232.1893,Cluster-43232.6242,Cluster-43232.42527,Cluster-43232.15038,Cluster-43232.114080,Cluster-43232.65876,Cluster-43232.146452,Cluster-43232.146451,Cluster-43232.14180,Cluster-6960.0,Cluster-43232.2789,Cluster-43232.66189,Cluster-43232.30…
MF	GO:0003924	GTPase activity	121|5932	1512|85719	0.14352	0.58252	121	Cluster-43232.148281,Cluster-43232.125236,Cluster-43232.69839,Cluster-43232.90219,Cluster-43232.84745,Cluster-43232.124167,Cluster-43232.4600,Cluster-43232.148279,Cluster-43232.79428,Cluster-43232.80297,Cluster-43232.51694,Cluster-43232.1380,Cluster-43232.46279,Cluster-675.0,Cluster-43232.124219,Cluster-43232.115851,Cluster-43232.2544,Cluster-43232.54822,Cluster-43232.38726,Cluster-43232.131043,C…
MF	GO:0008135	translation factor activity, RNA binding	45|5932	567|85719	0.20515	0.80888	45	Cluster-1148.0,Cluster-43232.16266,Cluster-43232.146849,Cluster-43232.21846,Cluster-876.0,Cluster-43232.44392,Cluster-43232.35901,Cluster-43232.47871,Cluster-43232.146041,Cluster-25172.0,Cluster-1027.0,Cluster-43232.106277,Cluster-43232.81385,Cluster-1162.0,Cluster-43232.43254,Cluster-883.0,Cluster-43232.68232,Cluster-558.0,Cluster-43232.118046,Cluster-43232.62511,Cluster-616.0,Cluster-43232.2180…
MF	GO:0008092	cytoskeletal protein binding	85|5932	1102|85719	0.21481	0.82344	85	Cluster-43232.2388,Cluster-43232.65657,Cluster-43232.131396,Cluster-43232.66713,Cluster-43232.113422,Cluster-43232.126535,Cluster-43232.143513,Cluster-43232.62335,Cluster-43232.115478,Cluster-43232.27180,Cluster-43232.27181,Cluster-44936.0,Cluster-43232.96057,Cluster-43232.3803,Cluster-43232.25310,Cluster-43232.73241,Cluster-43232.91502,Cluster-43232.31243,Cluster-43232.68724,Cluster-43232.110120…
MF	GO:0016757	transferase activity, transferring glycosyl groups	145|5932	1879|85719	0.25365	0.87509	145	Cluster-43232.81186,Cluster-43232.124127,Cluster-43232.134602,Cluster-43232.64827,Cluster-43232.16538,Cluster-43232.61862,Cluster-43232.61860,Cluster-43232.33486,Cluster-43232.12549,Cluster-43232.17917,Cluster-43232.99592,Cluster-43232.80291,Cluster-43232.80290,Cluster-43232.3170,Cluster-43232.80292,Cluster-43232.126083,Cluster-43232.133158,Cluster-43232.58273,Cluster-43232.84447,Cluster-43232.13…
MF	GO:0016874	ligase activity	87|5932	1182|85719	0.30956	1	87	Cluster-43232.19601,Cluster-43232.109593,Cluster-43232.96448,Cluster-43232.96327,Cluster-43232.119610,Cluster-43232.132377,Cluster-43232.72244,Cluster-43232.132378,Cluster-43232.62678,Cluster-43232.36755,Cluster-43232.36754,Cluster-43232.48725,Cluster-8376.0,Cluster-784.0,Cluster-4658.0,Cluster-43232.65245,Cluster-43232.103022,Cluster-43232.121026,Cluster-43232.35709,Cluster-43232.63794,Cluster-4…
MF	GO:0003729	mRNA binding	11|5932	133|85719	0.317	1	11	Cluster-43232.148716,Cluster-43232.61111,Cluster-43232.106321,Cluster-43232.124697,Cluster-734.0,Cluster-43232.105668,Cluster-52749.0,Cluster-43232.17663,Cluster-43232.110739,Cluster-43232.83199,Cluster-43232.79494
MF	GO:0008168	methyltransferase activity	134|5932	1819|85719	0.36281	1	134	Cluster-43232.85942,Cluster-43232.16070,Cluster-43232.71321,Cluster-43232.87477,Cluster-43232.60814,Cluster-43232.89296,Cluster-43232.24408,Cluster-43232.13920,Cluster-58938.0,Cluster-43232.53788,Cluster-43232.111569,Cluster-43232.59906,Cluster-43232.82167,Cluster-43232.85611,Cluster-43232.86122,Cluster-56475.0,Cluster-43232.79494,Cluster-43232.80352,Cluster-43232.24654,Cluster-43232.80212,Cluste…
MF	GO:0016765	transferase activity, transferring alkyl or aryl (other than methyl) groups	21|5932	274|85719	0.40294	1	21	Cluster-43232.115523,Cluster-43232.53864,Cluster-43232.80804,Cluster-26367.1,Cluster-43232.577,Cluster-43232.80179,Cluster-43232.141118,Cluster-52199.0,Cluster-43232.87736,Cluster-43232.40629,Cluster-43232.114492,Cluster-43232.141929,Cluster-43232.132651,Cluster-43232.61020,Cluster-204.0,Cluster-43232.21361,Cluster-43232.48499,Cluster-43232.85611,Cluster-43232.39931,Cluster-43232.51682,Cluster-43…
MF	GO:0008565	protein transporter activity	6|5932	76|85719	0.43413	1	6	Cluster-43232.118222,Cluster-43232.119002,Cluster-43232.57780,Cluster-43232.119007,Cluster-43232.44651,Cluster-576.0
MF	GO:0030674	protein binding, bridging	5|5932	63|85719	0.44292	1	5	Cluster-43232.43567,Cluster-43232.99512,Cluster-43232.57014,Cluster-43232.164,Cluster-43232.52778
MF	GO:0016853	isomerase activity	73|5932	1093|85719	0.66894	1	73	Cluster-43232.55341,Cluster-43232.101556,Cluster-1176.0,Cluster-43232.79386,Cluster-43232.80585,Cluster-43232.76870,Cluster-43232.83223,Cluster-43232.99977,Cluster-43232.75524,Cluster-43232.30309,Cluster-43232.17679,Cluster-5316.0,Cluster-131.0,Cluster-43232.121886,Cluster-43232.18011,Cluster-43232.126290,Cluster-43232.91530,Cluster-43232.30310,Cluster-43232.82583,Cluster-43232.143792,Cluster-432…
MF	GO:0008134	transcription factor binding	62|5932	900|85719	0.70378	1	62	Cluster-43232.83326,Cluster-43232.89190,Cluster-43232.56452,Cluster-43232.97674,Cluster-464.0,Cluster-43232.29581,Cluster-43232.97716,Cluster-43232.1377,Cluster-43232.41894,Cluster-31604.0,Cluster-817.0,Cluster-43232.16082,Cluster-43232.6242,Cluster-43232.102873,Cluster-43232.128883,Cluster-7390.2,Cluster-1440.0,Cluster-43232.61413,Cluster-43232.122163,Cluster-43232.81443,Cluster-43232.93908,Clus…
MF	GO:0022857	transmembrane transporter activity	434|5932	6355|85719	0.70554	1	434	Cluster-43232.125236,Cluster-43232.18027,Cluster-43232.106632,Cluster-43232.52395,Cluster-43232.147534,Cluster-835.0,Cluster-52281.0,Cluster-43232.75048,Cluster-4831.0,Cluster-837.0,Cluster-43232.63162,Cluster-43232.56004,Cluster-666.0,Cluster-666.1,Cluster-43779.0,Cluster-43232.70800,Cluster-43232.54822,Cluster-43232.80491,Cluster-43232.11429,Cluster-43232.101642,Cluster-1092.0,Cluster-43232.118…
MF	GO:0016829	lyase activity	108|5932	1656|85719	0.75715	1	108	Cluster-43232.65221,Cluster-43232.97378,Cluster-43232.79598,Cluster-43232.50779,Cluster-42221.0,Cluster-43232.78529,Cluster-43232.26988,Cluster-43232.21785,Cluster-43232.70075,Cluster-43232.53466,Cluster-43232.89882,Cluster-43232.146926,Cluster-43232.54179,Cluster-43232.80047,Cluster-43232.31227,Cluster-43232.61225,Cluster-43232.81373,Cluster-43232.39947,Cluster-43232.61432,Cluster-43232.73702,Cl…
MF	GO:0030234	enzyme regulator activity	119|5932	1811|85719	0.78949	1	119	Cluster-43232.35386,Cluster-43232.107431,Cluster-43232.3762,Cluster-43232.2767,Cluster-43232.3765,Cluster-43232.68899,Cluster-43232.4333,Cluster-216.0,Cluster-43232.16772,Cluster-43232.16588,Cluster-43232.131070,Cluster-43232.78683,Cluster-43232.83649,Cluster-610.0,Cluster-43232.70631,Cluster-43232.48488,Cluster-43232.14952,Cluster-43232.567,Cluster-43232.68807,Cluster-43232.14659,Cluster-43232.6…
MF	GO:0008233	peptidase activity	274|5932	4071|85719	0.80109	1	274	Cluster-43232.21849,Cluster-234.0,Cluster-43232.63335,Cluster-5210.0,Cluster-43232.29300,Cluster-43232.94507,Cluster-43232.125025,Cluster-43232.111405,Cluster-43232.58269,Cluster-43232.101021,Cluster-43232.18222,Cluster-395.0,Cluster-27394.0,Cluster-43232.122277,Cluster-43232.99954,Cluster-43232.75684,Cluster-43232.18028,Cluster-43232.93097,Cluster-43232.100814,Cluster-43232.144755,Cluster-37796.…
MF	GO:0003723	RNA binding	246|5932	3656|85719	0.82811	1	246	Cluster-43232.19601,Cluster-43232.83326,Cluster-43232.16266,Cluster-187.0,Cluster-43232.146849,Cluster-43232.124697,Cluster-52199.0,Cluster-29295.0,Cluster-43232.21846,Cluster-43232.89296,Cluster-876.0,Cluster-43232.137257,Cluster-43232.47871,Cluster-43232.119340,Cluster-43232.146041,Cluster-43232.148281,Cluster-43232.97971,Cluster-43232.94110,Cluster-43232.67099,Cluster-43232.36429,Cluster-43232…
MF	GO:0003677	DNA binding	654|5932	9623|85719	0.85584	1	654	Cluster-43232.80055,Cluster-43232.29300,Cluster-43232.83326,Cluster-43232.27181,Cluster-43232.44215,Cluster-43232.94996,Cluster-43232.114931,Cluster-216.0,Cluster-352.0,Cluster-43232.85613,Cluster-43232.132897,Cluster-49968.0,Cluster-43232.138776,Cluster-43232.14898,Cluster-43232.61942,Cluster-43232.6131,Cluster-232.0,Cluster-43232.56162,Cluster-43232.90690,Cluster-347.0,Cluster-43232.74418,Clust…
MF	GO:0032182	ubiquitin-like protein binding	6|5932	122|85719	0.90202	1	6	Cluster-525.0,Cluster-43232.164,Cluster-43232.17808,Cluster-43232.4554,Cluster-43232.98137,Cluster-43232.98753
MF	GO:0000988	transcription factor activity, protein binding	66|5932	1102|85719	0.90966	1	66	Cluster-43232.55388,Cluster-43232.29300,Cluster-43232.66616,Cluster-43232.82573,Cluster-43232.137136,Cluster-43232.58269,Cluster-43232.97306,Cluster-43232.102811,Cluster-43232.44215,Cluster-43232.106632,Cluster-43232.109701,Cluster-43232.79844,Cluster-43232.1333,Cluster-43232.6307,Cluster-43232.91502,Cluster-43232.91290,Cluster-43232.30414,Cluster-43232.50151,Cluster-43232.104998,Cluster-875.0,Cl…
MF	GO:0004386	helicase activity	66|5932	1054|85719	0.92121	1	66	Cluster-43232.66123,Cluster-43232.148281,Cluster-36933.0,Cluster-43232.97674,Cluster-43232.2743,Cluster-43232.97716,Cluster-43232.59553,Cluster-52199.0,Cluster-43232.134498,Cluster-43232.27181,Cluster-43232.119185,Cluster-43232.16477,Cluster-43232.84745,Cluster-43232.146241,Cluster-43232.146244,Cluster-43232.82317,Cluster-43232.122612,Cluster-43232.18433,Cluster-43232.122278,Cluster-43232.13833,C…
MF	GO:0004871	signal transducer activity	71|5932	1200|85719	0.92933	1	71	Cluster-43232.85942,Cluster-43232.16381,Cluster-43232.69965,Cluster-43232.63335,Cluster-43232.40531,Cluster-43232.70075,Cluster-1368.0,Cluster-43232.94419,Cluster-43232.100482,Cluster-43232.87713,Cluster-43232.16891,Cluster-811.0,Cluster-43232.91833,Cluster-43232.119204,Cluster-43232.79902,Cluster-43232.6242,Cluster-43232.62870,Cluster-43232.42570,Cluster-43232.55388,Cluster-43232.68548,Cluster-4…
MF	GO:0042393	histone binding	4|5932	103|85719	0.93656	1	4	Cluster-43232.45128,Cluster-43232.50075,Cluster-43232.80767,Cluster-43232.58873
MF	GO:0016887	ATPase activity	121|5932	1898|85719	0.93887	1	121	Cluster-43232.83326,Cluster-43232.148280,Cluster-43232.148281,Cluster-43232.39270,Cluster-43232.125236,Cluster-52199.0,Cluster-310.0,Cluster-43232.27998,Cluster-43232.102873,Cluster-43232.148279,Cluster-43232.94295,Cluster-43232.94292,Cluster-43232.94110,Cluster-43232.70539,Cluster-43232.36428,Cluster-43232.65185,Cluster-43232.50304,Cluster-43232.86550,Cluster-986.0,Cluster-43232.46279,Cluster-55…
MF	GO:0016791	phosphatase activity	41|5932	719|85719	0.95704	1	41	Cluster-43232.85942,Cluster-811.0,Cluster-43232.55343,Cluster-43232.133576,Cluster-43232.72324,Cluster-43232.33870,Cluster-43232.16891,Cluster-45144.0,Cluster-43232.70835,Cluster-43232.91833,Cluster-43232.119204,Cluster-43232.82317,Cluster-43232.101811,Cluster-43232.148620,Cluster-557.0,Cluster-43232.81561,Cluster-43232.62417,Cluster-43232.9373,Cluster-43232.141975,Cluster-43232.117483,Cluster-43…
MF	GO:0008289	lipid binding	36|5932	677|85719	0.96297	1	36	Cluster-43232.128774,Cluster-43232.63335,Cluster-30567.0,Cluster-43232.17336,Cluster-43232.90071,Cluster-34957.0,Cluster-43232.40025,Cluster-43232.120248,Cluster-43232.119743,Cluster-766.0,Cluster-43232.132928,Cluster-582.0,Cluster-43232.80399,Cluster-43232.64720,Cluster-43232.133663,Cluster-43232.41662,Cluster-43232.90797,Cluster-43232.147922,Cluster-120.1,Cluster-51638.1,Cluster-43232.121652,Cl…
MF	GO:0019899	enzyme binding	28|5932	556|85719	0.97845	1	28	Cluster-43232.14627,Cluster-43232.3558,Cluster-43232.33608,Cluster-43232.21750,Cluster-43232.96057,Cluster-930.0,Cluster-43232.72686,Cluster-43232.23520,Cluster-43232.111362,Cluster-43232.119259,Cluster-25815.0,Cluster-43232.36862,Cluster-43232.146820,Cluster-43232.68830,Cluster-43232.18927,Cluster-945.0,Cluster-43232.50747,Cluster-43232.121357,Cluster-30008.0,Cluster-15882.0,Cluster-51027.0,Clus…
MF	GO:0016810	hydrolase activity, acting on carbon-nitrogen (but not peptide) bonds	10|5932	266|85719	0.99128	1	10	Cluster-43232.45959,Cluster-43232.22237,Cluster-43232.82387,Cluster-43232.21785,Cluster-43232.32618,Cluster-43232.6967,Cluster-43232.74168,Cluster-43232.7568,Cluster-43232.51634,Cluster-43232.122123
MF	GO:0016779	nucleotidyltransferase activity	93|5932	1698|85719	0.99629	1	93	Cluster-43232.106046,Cluster-43232.99954,Cluster-43232.16266,Cluster-43232.48137,Cluster-43232.101651,Cluster-43232.88050,Cluster-43232.144755,Cluster-43232.94507,Cluster-43232.80690,Cluster-43232.143089,Cluster-43232.137865,Cluster-51528.0,Cluster-43232.133403,Cluster-43232.101992,Cluster-43232.43461,Cluster-4658.0,Cluster-43232.128105,Cluster-43232.138108,Cluster-43232.74910,Cluster-43232.10471…
MF	GO:0004518	nuclease activity	121|5932	2269|85719	0.99901	1	121	Cluster-43232.136757,Cluster-43232.85695,Cluster-43232.61942,Cluster-43232.65633,Cluster-43232.87664,Cluster-43232.87476,Cluster-43232.72009,Cluster-43232.137257,Cluster-43232.50902,Cluster-43232.73303,Cluster-43232.83508,Cluster-43232.67099,Cluster-43232.68200,Cluster-43232.50761,Cluster-43232.20002,Cluster-43232.80690,Cluster-43232.90690,Cluster-474.0,Cluster-43232.22897,Cluster-43232.83072,Clu…
