# Supplementary material for: Transcriptomics and metabolomics changes triggered by exogenous 6-benzylaminopurine in relieving epicotyl dormancy of Polygonatum cyrtonema Hua seeds
Source: Front Plant Sci. 2022 Jul 25;13:961899. doi: 10.3389/fpls.2022.961899 (PMC9358440; doi:10.3389/fpls.2022.961899)
Supplement: Supplementary Table 10 — KEGG analysis of differentially expressed genes in T1 vs. C1. [file Table_10.XLSX]

## Sheet: Sheet1
T1 vs.C1 KEGG enrich
Category	ID	Description	GeneRatio	BgRatio	pvalue	padj	Count	geneID
KEGG	ko00945	Stilbenoid, diarylheptanoid and gingerol biosynthesis	28|1096	85|16423	8.59544e-11	2.50987e-08	28	Cluster-43232.85705|Cluster-43232.75119|Cluster-43232.75117|Cluster-43232.85386|Cluster-43232.67747|Cluster-43232.52110|Cluster-43232.95795|Cluster-43232.78961|Cluster-43232.82167|Cluster-43232.80212|Cluster-43232.78396|Cluster-43232.80521|Cluster-43232.79995|Cluster-43232.81638|Cluster-43232.75246|Cluster-43232.66970|Cluster-43232.66971|Cluster-43232.8373|Cluster-43232.88485|Cluster-43232.88486|…
KEGG	ko00500	Starch and sucrose metabolism	78|1096	562|16423	2.01334e-09	2.93948e-07	78	Cluster-43232.129532|Cluster-43232.129531|Cluster-43232.84729|Cluster-43232.94189|Cluster-43232.33761|Cluster-43232.88257|Cluster-43232.72973|Cluster-43232.72974|Cluster-43232.96400|Cluster-43232.68745|Cluster-43232.7735|Cluster-43232.68747|Cluster-43232.104980|Cluster-43232.96424|Cluster-43232.68753|Cluster-43232.84763|Cluster-43232.73715|Cluster-43232.83827|Cluster-43232.73713|Cluster-43232.883…
KEGG	ko00940	Phenylpropanoid biosynthesis	44|1096	319|16423	7.41289e-06	0.000721521	44	Cluster-43232.57768|Cluster-43232.76760|Cluster-43232.132799|Cluster-43232.121288|Cluster-43232.96400|Cluster-43232.94655|Cluster-43232.97459|Cluster-43232.111379|Cluster-43232.25337|Cluster-43232.108360|Cluster-43232.17753|Cluster-43232.79807|Cluster-43232.29971|Cluster-43232.9491|Cluster-43232.95795|Cluster-43232.42464|Cluster-43232.104807|Cluster-43232.25676|Cluster-43232.13530|Cluster-43232.1…
KEGG	ko00941	Flavonoid biosynthesis	12|1096	65|16423	0.0020194	0.039311	12	Cluster-43232.25425|Cluster-43232.95795|Cluster-43232.22973|Cluster-43232.84921|Cluster-43232.79627|Cluster-43232.25676|Cluster-43232.8373|Cluster-43232.100745|Cluster-48608.0|Cluster-43232.25675|Cluster-43232.88485|Cluster-43232.88486
KEGG	ko00190	Oxidative phosphorylation	63|1096	536|16423	1.08094e-05	0.000789084	63	Cluster-43232.72957|Cluster-43232.48762|Cluster-43232.77317|Cluster-43232.98736|Cluster-43232.49737|Cluster-43232.81813|Cluster-43232.59232|Cluster-43232.85788|Cluster-43232.66511|Cluster-43232.90319|Cluster-43232.23886|Cluster-43232.134923|Cluster-43232.66431|Cluster-43232.82047|Cluster-43232.93186|Cluster-43232.88633|Cluster-43232.73454|Cluster-43232.88142|Cluster-43232.75394|Cluster-43232.7714…
KEGG	ko00982	Drug metabolism - cytochrome P450	19|1096	96|16423	5.2238e-05	0.00292116	19	Cluster-43232.89032|Cluster-43232.73206|Cluster-43232.63699|Cluster-43232.32728|Cluster-43232.49123|Cluster-43232.84086|Cluster-43232.75928|Cluster-43232.62701|Cluster-43232.45799|Cluster-43232.69619|Cluster-43232.60114|Cluster-43232.130648|Cluster-43232.69281|Cluster-43232.131816|Cluster-43232.95012|Cluster-43232.67902|Cluster-43232.84667|Cluster-43232.44272|Cluster-43232.81193
KEGG	ko04612	Antigen processing and presentation	34|1096	243|16423	6.00238e-05	0.00292116	34	Cluster-43232.17796|Cluster-43232.78461|Cluster-43232.4749|Cluster-43232.86919|Cluster-43232.136128|Cluster-43232.80780|Cluster-43232.24619|Cluster-43232.36394|Cluster-43232.78016|Cluster-43232.58392|Cluster-43232.117374|Cluster-43232.78460|Cluster-43232.77202|Cluster-43232.74696|Cluster-43232.83336|Cluster-43232.64427|Cluster-43232.83231|Cluster-43232.94702|Cluster-43232.48315|Cluster-43232.6771…
KEGG	ko00591	Linoleic acid metabolism	13|1096	58|16423	0.000272997	0.0113879	13	Cluster-43232.75902|Cluster-43232.92465|Cluster-43232.78733|Cluster-43232.25527|Cluster-43232.81250|Cluster-43232.70268|Cluster-43232.86586|Cluster-43232.104548|Cluster-43232.18167|Cluster-43232.72208|Cluster-43232.73719|Cluster-43232.70267|Cluster-43232.67619
KEGG	ko00980	Metabolism of xenobiotics by cytochrome P450	18|1096	110|16423	0.000634463	0.022665	18	Cluster-43232.89032|Cluster-43232.73206|Cluster-43232.63699|Cluster-43232.32728|Cluster-43232.49123|Cluster-43232.84086|Cluster-43232.75928|Cluster-43232.62701|Cluster-43232.45799|Cluster-43232.69619|Cluster-43232.60114|Cluster-43232.84667|Cluster-43232.69281|Cluster-43232.131816|Cluster-43232.95012|Cluster-43232.67902|Cluster-43232.44272|Cluster-43232.81193
KEGG	ko04915	Estrogen signaling pathway	26|1096	193|16423	0.000698579	0.022665	26	Cluster-43232.46179|Cluster-43232.4749|Cluster-43232.86919|Cluster-43232.136128|Cluster-43232.37378|Cluster-43232.78016|Cluster-43232.58392|Cluster-43232.78461|Cluster-43232.78460|Cluster-43232.76527|Cluster-43232.73508|Cluster-43232.94702|Cluster-43232.94703|Cluster-43232.67715|Cluster-43232.93687|Cluster-43232.110529|Cluster-43232.80915|Cluster-43232.61343|Cluster-43232.61859|Cluster-43232.8078…
KEGG	ko00650	Butanoate metabolism	12|1096	62|16423	0.00142225	0.0378726	12	Cluster-43232.48181|Cluster-43232.85701|Cluster-43232.27729|Cluster-43232.76456|Cluster-43232.71577|Cluster-43232.46459|Cluster-43232.98613|Cluster-43232.1489|Cluster-43232.78624|Cluster-43232.26979|Cluster-43232.2404|Cluster-43232.66314
KEGG	ko04010	MAPK signaling pathway	21|1096	150|16423	0.00142671	0.0378726	21	Cluster-43232.58392|Cluster-43232.53919|Cluster-43232.78459|Cluster-43232.46179|Cluster-43232.78460|Cluster-43232.80915|Cluster-43232.78461|Cluster-43232.4749|Cluster-43232.53580|Cluster-43232.94702|Cluster-43232.136128|Cluster-43232.86919|Cluster-43232.90528|Cluster-43232.90527|Cluster-43232.90526|Cluster-43232.110529|Cluster-43232.71446|Cluster-43232.80780|Cluster-43232.76527|Cluster-43232.9470…
KEGG	ko00520	Amino sugar and nucleotide sugar metabolism	40|1096	369|16423	0.00166566	0.0380865	40	Cluster-43232.71307|Cluster-43232.69797|Cluster-43232.94189|Cluster-43232.61070|Cluster-43232.89167|Cluster-43232.67385|Cluster-43232.91151|Cluster-43232.91152|Cluster-43232.67707|Cluster-43232.82732|Cluster-43232.84763|Cluster-43232.68240|Cluster-43232.57025|Cluster-43232.59970|Cluster-43232.118271|Cluster-43232.132828|Cluster-43232.115882|Cluster-43232.83500|Cluster-43232.78038|Cluster-43232.95…
KEGG	ko03320	PPAR signaling pathway	20|1096	142|16423	0.00171561	0.0380865	20	Cluster-43232.101878|Cluster-43232.81939|Cluster-43232.19604|Cluster-43232.19605|Cluster-43232.14308|Cluster-43232.14309|Cluster-43232.78256|Cluster-43232.68612|Cluster-43232.77413|Cluster-43232.123868|Cluster-43232.78915|Cluster-43232.101875|Cluster-43232.17684|Cluster-43232.80659|Cluster-43232.87721|Cluster-43232.83025|Cluster-4150.0|Cluster-43232.89872|Cluster-43232.85885|Cluster-43232.17675
KEGG	ko05204	Chemical carcinogenesis	16|1096	102|16423	0.00182606	0.0380865	16	Cluster-43232.89032|Cluster-43232.73206|Cluster-43232.63699|Cluster-43232.32728|Cluster-43232.49123|Cluster-43232.84086|Cluster-43232.75928|Cluster-43232.45799|Cluster-43232.69619|Cluster-43232.84667|Cluster-43232.69281|Cluster-43232.131816|Cluster-43232.95012|Cluster-43232.67902|Cluster-43232.44272|Cluster-43232.81193
KEGG	ko00720	Carbon fixation pathways in prokaryotes	23|1096	187|16423	0.00389172	0.071024	23	Cluster-43232.105097|Cluster-43232.105094|Cluster-43232.69986|Cluster-43232.69987|Cluster-43232.89448|Cluster-43232.89436|Cluster-43232.94296|Cluster-43232.60226|Cluster-43232.45451|Cluster-43232.64333|Cluster-43232.79048|Cluster-43232.35895|Cluster-43232.74579|Cluster-43232.82139|Cluster-43232.36692|Cluster-43232.80498|Cluster-43232.108564|Cluster-43232.66314|Cluster-43232.73899|Cluster-43232.77…
KEGG	ko04213	Longevity regulating pathway - multiple species	26|1096	224|16423	0.00451881	0.0738399	26	Cluster-43232.4749|Cluster-43232.86919|Cluster-43232.136128|Cluster-43232.80318|Cluster-43232.58392|Cluster-43232.95077|Cluster-43232.78460|Cluster-43232.76527|Cluster-43232.36963|Cluster-43232.111725|Cluster-43232.111727|Cluster-43232.94702|Cluster-43232.78461|Cluster-43232.109651|Cluster-43232.109653|Cluster-43232.80915|Cluster-43232.69045|Cluster-43232.76067|Cluster-43232.94703|Cluster-43232.8…
KEGG	ko00073	Cutin, suberine and wax biosynthesis	10|1096	54|16423	0.00455178	0.0738399	10	Cluster-43232.20541|Cluster-43232.14769|Cluster-43232.82665|Cluster-43232.115041|Cluster-43232.54238|Cluster-43232.1866|Cluster-43232.80520|Cluster-43232.80203|Cluster-43232.140278|Cluster-43232.134228
KEGG	ko00360	Phenylalanine metabolism	14|1096	94|16423	0.0051537	0.0748468	14	Cluster-43232.114095|Cluster-43232.95795|Cluster-43232.104807|Cluster-43232.25675|Cluster-43232.88486|Cluster-43232.94655|Cluster-43232.97459|Cluster-43232.94657|Cluster-43232.25676|Cluster-43232.39843|Cluster-43232.33419|Cluster-43232.88485|Cluster-43232.35077|Cluster-43232.76202
KEGG	ko00270	Cysteine and methionine metabolism	34|1096	323|16423	0.00533906	0.0748468	34	Cluster-43232.28627|Cluster-43232.81520|Cluster-58074.0|Cluster-43232.28628|Cluster-43232.28629|Cluster-43232.75429|Cluster-47980.0|Cluster-43232.87927|Cluster-43232.77029|Cluster-43232.17821|Cluster-43232.44282|Cluster-43232.73525|Cluster-43232.57251|Cluster-43232.67293|Cluster-43232.57252|Cluster-43232.76273|Cluster-43232.80465|Cluster-43232.70006|Cluster-43232.96452|Cluster-43232.33631|Cluster…
KEGG	ko05134	Legionellosis	33|1096	311|16423	0.00538282	0.0748468	33	Cluster-43232.4840|Cluster-31838.0|Cluster-43232.2455|Cluster-43232.75507|Cluster-43232.4749|Cluster-43232.86919|Cluster-43232.136128|Cluster-43232.80780|Cluster-43232.27855|Cluster-43232.2457|Cluster-43232.63890|Cluster-43232.58392|Cluster-43232.70599|Cluster-43232.70203|Cluster-43232.78461|Cluster-43232.78460|Cluster-43232.84618|Cluster-43232.94702|Cluster-43232.94703|Cluster-43232.78481|Cluste…
KEGG	ko05012	Parkinson's disease	37|1096	362|16423	0.00580926	0.0771048	37	Cluster-43232.72957|Cluster-43232.80542|Cluster-43232.134923|Cluster-43232.60039|Cluster-43232.98736|Cluster-43232.49737|Cluster-43232.81813|Cluster-43232.85788|Cluster-43232.66511|Cluster-43232.69074|Cluster-43232.5010|Cluster-43232.82047|Cluster-43232.93186|Cluster-43232.88633|Cluster-43232.73454|Cluster-43232.78054|Cluster-43232.81308|Cluster-43232.84922|Cluster-43232.62125|Cluster-43232.75232…
KEGG	ko04144	Endocytosis	53|1096	569|16423	0.00648192	0.0822922	53	Cluster-43232.137687|Cluster-43232.85800|Cluster-43232.101342|Cluster-43232.101340|Cluster-43232.101341|Cluster-43232.4749|Cluster-43232.52798|Cluster-43232.86919|Cluster-43232.101326|Cluster-43232.101327|Cluster-43232.136128|Cluster-43232.80780|Cluster-43232.91026|Cluster-43232.93096|Cluster-43232.65692|Cluster-43232.58392|Cluster-43232.45094|Cluster-43232.41669|Cluster-43232.68203|Cluster-43232…
KEGG	ko04912	GnRH signaling pathway	11|1096	71|16423	0.00964083	0.112796	11	Cluster-43232.42114|Cluster-43232.42115|Cluster-43232.42116|Cluster-43232.42117|Cluster-43232.46179|Cluster-43232.6911|Cluster-43232.71446|Cluster-43232.68203|Cluster-43232.81099|Cluster-43232.15523|Cluster-43232.110529
KEGG	ko00480	Glutathione metabolism	24|1096	216|16423	0.00988273	0.112796	24	Cluster-43232.32728|Cluster-43232.75928|Cluster-43232.67902|Cluster-43232.84667|Cluster-43232.44272|Cluster-43232.89436|Cluster-43232.70881|Cluster-43232.77029|Cluster-43232.69281|Cluster-43232.69767|Cluster-43232.82185|Cluster-43232.95012|Cluster-43232.98063|Cluster-43232.96452|Cluster-43232.84086|Cluster-43232.45799|Cluster-43232.87392|Cluster-43232.49123|Cluster-43232.73330|Cluster-43232.89032…
KEGG	ko04072	Phospholipase D signaling pathway	19|1096	158|16423	0.0100435	0.112796	19	Cluster-43232.42114|Cluster-43232.42115|Cluster-43232.42116|Cluster-43232.42117|Cluster-43232.70203|Cluster-43232.46179|Cluster-43232.75507|Cluster-43232.38440|Cluster-43232.45094|Cluster-43232.68203|Cluster-43232.81099|Cluster-43232.15523|Cluster-43232.61947|Cluster-43232.144057|Cluster-43232.35492|Cluster-43232.110529|Cluster-43232.83558|Cluster-43232.6911|Cluster-43232.36963
KEGG	ko00051	Fructose and mannose metabolism	23|1096	206|16423	0.0108279	0.117101	23	Cluster-43232.80540|Cluster-43232.91151|Cluster-43232.91152|Cluster-43232.67707|Cluster-43232.84763|Cluster-43232.101650|Cluster-43232.82732|Cluster-43232.68240|Cluster-43232.145397|Cluster-43232.83500|Cluster-43232.118822|Cluster-43232.105125|Cluster-43232.50707|Cluster-43232.75920|Cluster-43232.71866|Cluster-43232.97410|Cluster-43232.11366|Cluster-43232.79828|Cluster-43232.95366|Cluster-43232.8…
KEGG	ko04141	Protein processing in endoplasmic reticulum	69|1096	809|16423	0.0131781	0.137428	69	Cluster-43232.134497|Cluster-43232.94054|Cluster-43232.60039|Cluster-43232.32765|Cluster-43232.61317|Cluster-43232.87640|Cluster-43232.4749|Cluster-43232.125061|Cluster-43232.66797|Cluster-43232.49977|Cluster-43232.86919|Cluster-43232.136128|Cluster-43232.80780|Cluster-43232.27855|Cluster-43232.39494|Cluster-43232.35718|Cluster-43232.82600|Cluster-43232.66248|Cluster-43232.78931|Cluster-43232.829…
KEGG	ko00040	Pentose and glucuronate interconversions	21|1096	190|16423	0.0158304	0.155154	21	Cluster-43232.105889|Cluster-43232.68808|Cluster-43232.81353|Cluster-43232.94189|Cluster-43232.33761|Cluster-47922.0|Cluster-43232.69113|Cluster-43232.83138|Cluster-43232.63546|Cluster-43232.80305|Cluster-43232.57056|Cluster-43232.83083|Cluster-43232.33935|Cluster-43232.10122|Cluster-43232.83827|Cluster-43232.72865|Cluster-43232.68807|Cluster-43232.82627|Cluster-43232.94318|Cluster-43232.78145|Cl…
KEGG	ko00195	Photosynthesis	11|1096	77|16423	0.0159405	0.155154	11	Cluster-43232.85924|Cluster-43232.82397|Cluster-43232.80589|Cluster-43232.132408|Cluster-43232.25651|Cluster-43232.81299|Cluster-43232.73220|Cluster-43232.69727|Cluster-43232.23886|Cluster-43232.81668|Cluster-43232.82573
KEGG	ko00625	Chloroalkane and chloroalkene degradation	9|1096	57|16423	0.0165322	0.155723	9	Cluster-43232.62701|Cluster-47922.0|Cluster-43232.63699|Cluster-43232.69113|Cluster-43232.83138|Cluster-43232.131816|Cluster-43232.63546|Cluster-43232.60114|Cluster-43232.82627
KEGG	ko00053	Ascorbate and aldarate metabolism	15|1096	123|16423	0.0185642	0.169398	15	Cluster-43232.81241|Cluster-43232.94189|Cluster-43232.69113|Cluster-43232.83138|Cluster-43232.69767|Cluster-43232.52788|Cluster-43232.57056|Cluster-43232.125475|Cluster-43232.78145|Cluster-43232.63546|Cluster-43232.82185|Cluster-43232.82627|Cluster-47922.0|Cluster-43232.107268|Cluster-43232.96859
KEGG	ko05231	Choline metabolism in cancer	19|1096	173|16423	0.0221059	0.195604	19	Cluster-43232.42114|Cluster-43232.78430|Cluster-43232.42116|Cluster-43232.42117|Cluster-43232.42115|Cluster-43232.36963|Cluster-43232.46179|Cluster-43232.6911|Cluster-43232.53919|Cluster-43232.84023|Cluster-43232.68203|Cluster-43232.81099|Cluster-43232.15523|Cluster-43232.61947|Cluster-43232.144057|Cluster-43232.35492|Cluster-43232.110529|Cluster-43232.65168|Cluster-43232.78834
KEGG	ko04075	Plant hormone signal transduction	49|1096	567|16423	0.0269909	0.231804	49	Cluster-43232.22160|Cluster-43232.84277|Cluster-43232.94470|Cluster-43232.28902|Cluster-43232.96403|Cluster-43232.31272|Cluster-43232.31271|Cluster-41186.0|Cluster-43232.89564|Cluster-43232.95821|Cluster-43232.107497|Cluster-43232.69649|Cluster-43232.69648|Cluster-43232.107385|Cluster-43232.73091|Cluster-43232.43376|Cluster-43232.43375|Cluster-43232.69647|Cluster-43232.64591|Cluster-43232.102944|…
KEGG	ko02024	Quorum sensing	16|1096	143|16423	0.0294348	0.245571	16	Cluster-43232.81939|Cluster-43232.27729|Cluster-43232.76456|Cluster-43232.14308|Cluster-43232.14309|Cluster-43232.50500|Cluster-43232.77413|Cluster-43232.123868|Cluster-43232.33935|Cluster-43232.26979|Cluster-43232.94760|Cluster-43232.50585|Cluster-43232.50499|Cluster-43232.46459|Cluster-43232.108555|Cluster-43232.56389
KEGG	ko04540	Gap junction	15|1096	135|16423	0.0358604	0.290868	15	Cluster-43232.44474|Cluster-43232.71446|Cluster-43232.92371|Cluster-43232.92370|Cluster-43232.44473|Cluster-43232.46179|Cluster-43232.95095|Cluster-43232.80583|Cluster-43232.82690|Cluster-43232.62938|Cluster-43232.78654|Cluster-43232.78649|Cluster-43232.110529|Cluster-43232.82538|Cluster-43232.73418
KEGG	ko04724	Glutamatergic synapse	10|1096	78|16423	0.0376069	0.29679	10	Cluster-43232.42114|Cluster-43232.42115|Cluster-43232.42116|Cluster-43232.42117|Cluster-43232.81370|Cluster-43232.6911|Cluster-43232.68203|Cluster-43232.81099|Cluster-43232.15523|Cluster-43232.63730
KEGG	ko04014	Ras signaling pathway	13|1096	114|16423	0.0413111	0.312637	13	Cluster-43232.42114|Cluster-43232.42115|Cluster-43232.122031|Cluster-43232.42117|Cluster-43232.46179|Cluster-43232.6911|Cluster-43232.53919|Cluster-43232.70082|Cluster-43232.68203|Cluster-43232.42116|Cluster-43232.81099|Cluster-43232.15523|Cluster-43232.110529
KEGG	ko00062	Fatty acid elongation	13|1096	115|16423	0.0435661	0.312637	13	Cluster-43232.131813|Cluster-43232.131815|Cluster-43232.106265|Cluster-43232.84951|Cluster-43232.18673|Cluster-43232.18670|Cluster-43232.112335|Cluster-43232.61075|Cluster-43232.78991|Cluster-43232.112340|Cluster-43232.31290|Cluster-43232.128006|Cluster-43232.86881
KEGG	ko04721	Synaptic vesicle cycle	24|1096	252|16423	0.0436959	0.312637	24	Cluster-43232.85800|Cluster-43232.101342|Cluster-43232.75728|Cluster-43232.101340|Cluster-43232.101341|Cluster-43232.59232|Cluster-43232.93219|Cluster-43232.90319|Cluster-43232.45094|Cluster-43232.49515|Cluster-43232.61900|Cluster-43232.55235|Cluster-43232.55237|Cluster-43232.46300|Cluster-43232.83558|Cluster-43232.101339|Cluster-43232.40292|Cluster-43232.61507|Cluster-43232.38440|Cluster-43232.1…
KEGG	ko05100	Bacterial invasion of epithelial cells	12|1096	104|16423	0.0454554	0.312637	12	Cluster-43232.53919|Cluster-43232.61507|Cluster-43232.137687|Cluster-43232.85800|Cluster-43232.101342|Cluster-43232.101340|Cluster-43232.101341|Cluster-43232.45094|Cluster-43232.83558|Cluster-43232.38440|Cluster-43232.72807|Cluster-43232.101339
KEGG	ko01524	Platinum drug resistance	20|1096	202|16423	0.0455025	0.312637	20	Cluster-43232.83557|Cluster-43232.68392|Cluster-43232.73206|Cluster-43232.32728|Cluster-43232.114730|Cluster-43511.0|Cluster-43232.95012|Cluster-43232.45799|Cluster-43232.44272|Cluster-43232.49123|Cluster-43232.84667|Cluster-43232.69281|Cluster-43232.89032|Cluster-43232.75928|Cluster-43232.67902|Cluster-43232.69619|Cluster-43232.53357|Cluster-43232.84086|Cluster-43232.81193|Cluster-43232.40018
KEGG	ko00680	Methane metabolism	21|1096	215|16423	0.046039	0.312637	21	Cluster-43232.73055|Cluster-43232.105097|Cluster-43232.105094|Cluster-43232.115362|Cluster-43232.63699|Cluster-43232.88227|Cluster-43232.73684|Cluster-54515.0|Cluster-43232.91144|Cluster-43232.79828|Cluster-43232.64333|Cluster-43232.82002|Cluster-43232.56294|Cluster-43232.131816|Cluster-43232.88964|Cluster-43232.74459|Cluster-43232.74579|Cluster-43232.89448|Cluster-43232.71109|Cluster-43232.72573…
KEGG	ko01220	Degradation of aromatic compounds	5|1096	30|16423	0.0559458	0.363026	5	Cluster-43232.60114|Cluster-43232.62701|Cluster-43232.131816|Cluster-43232.95795|Cluster-43232.63699
KEGG	ko05213	Endometrial cancer	5|1096	30|16423	0.0559458	0.363026	5	Cluster-43232.110529|Cluster-43511.0|Cluster-43232.46179|Cluster-43232.46887|Cluster-43232.94778
KEGG	ko00052	Galactose metabolism	17|1096	173|16423	0.0646219	0.400349	17	Cluster-43232.59800|Cluster-43232.80305|Cluster-43232.72865|Cluster-43232.97410|Cluster-43232.94318|Cluster-43232.77900|Cluster-43232.86278|Cluster-43232.100211|Cluster-43232.62723|Cluster-43232.96100|Cluster-43232.93304|Cluster-43232.28714|Cluster-43232.117698|Cluster-43232.28713|Cluster-43232.84763|Cluster-43232.71109|Cluster-43232.92632
KEGG	ko00410	beta-Alanine metabolism	14|1096	136|16423	0.0666491	0.400349	14	Cluster-43232.82627|Cluster-43232.96452|Cluster-43232.27729|Cluster-43232.76456|Cluster-43232.69113|Cluster-43232.83138|Cluster-43232.61836|Cluster-43232.79704|Cluster-43232.63546|Cluster-43232.77411|Cluster-43232.26979|Cluster-43232.2404|Cluster-47922.0|Cluster-43232.46459
KEGG	ko00626	Naphthalene degradation	4|1096	22|16423	0.067094	0.400349	4	Cluster-43232.60114|Cluster-43232.62701|Cluster-43232.131816|Cluster-43232.63699
KEGG	ko05169	Epstein-Barr virus infection	41|1096	496|16423	0.0671818	0.400349	41	Cluster-43232.58392|Cluster-43232.93298|Cluster-43232.93109|Cluster-43232.4749|Cluster-43232.81501|Cluster-43232.86919|Cluster-43232.136128|Cluster-43232.80780|Cluster-43232.79908|Cluster-43232.61980|Cluster-43232.61983|Cluster-43232.81165|Cluster-43232.76527|Cluster-43232.33681|Cluster-43232.78461|Cluster-43232.78460|Cluster-43232.62422|Cluster-43232.35110|Cluster-43232.94808|Cluster-43232.61074…
KEGG	ko04320	Dorso-ventral axis formation	2|1096	6|16423	0.0789887	0.461294	2	Cluster-43232.110529|Cluster-43232.46179
KEGG	ko04668	TNF signaling pathway	4|1096	24|16423	0.0837445	0.479478	4	Cluster-43232.82815|Cluster-43232.110529|Cluster-43232.135215|Cluster-43232.46179
KEGG	ko04150	mTOR signaling pathway	19|1096	207|16423	0.0862908	0.484556	19	Cluster-43232.21044|Cluster-43232.55235|Cluster-43232.36963|Cluster-43232.55237|Cluster-43232.46179|Cluster-43232.80318|Cluster-40953.0|Cluster-43232.93109|Cluster-43232.69045|Cluster-43232.61900|Cluster-43232.90319|Cluster-43232.46887|Cluster-43232.73896|Cluster-43232.95077|Cluster-43232.110529|Cluster-43232.75873|Cluster-43232.87319|Cluster-43232.80763|Cluster-43232.94778
KEGG	ko00061	Fatty acid biosynthesis	14|1096	144|16423	0.0927268	0.510872	14	Cluster-43232.81939|Cluster-43232.73795|Cluster-43232.61084|Cluster-43232.14308|Cluster-43232.14309|Cluster-43232.45451|Cluster-43232.77413|Cluster-43232.107611|Cluster-43232.107607|Cluster-43232.32677|Cluster-43232.59570|Cluster-43232.77656|Cluster-43232.123868|Cluster-43232.107610
KEGG	ko00630	Glyoxylate and dicarboxylate metabolism	26|1096	304|16423	0.094478	0.510881	26	Cluster-43232.79489|Cluster-58074.0|Cluster-43232.21798|Cluster-43232.73684|Cluster-43232.90365|Cluster-43232.94296|Cluster-43232.96848|Cluster-43232.60226|Cluster-43232.17821|Cluster-4705.0|Cluster-43232.63218|Cluster-43232.67293|Cluster-43232.98284|Cluster-43232.73525|Cluster-43232.81370|Cluster-43232.115362|Cluster-43232.91144|Cluster-43232.73702|Cluster-43232.48181|Cluster-54515.0|Cluster-432…
KEGG	ko04920	Adipocytokine signaling pathway	9|1096	85|16423	0.11035	0.5591	9	Cluster-43232.81939|Cluster-43232.36963|Cluster-43232.14308|Cluster-43232.14309|Cluster-43232.80318|Cluster-43232.77413|Cluster-43232.123868|Cluster-43232.69045|Cluster-43232.95077
KEGG	ko04142	Lysosome	23|1096	269|16423	0.110434	0.5591	23	Cluster-43232.85800|Cluster-43232.101342|Cluster-43232.101340|Cluster-43232.101341|Cluster-43232.59232|Cluster-43232.106765|Cluster-43232.87165|Cluster-43232.61900|Cluster-43232.77202|Cluster-43232.87244|Cluster-43232.17796|Cluster-43232.83336|Cluster-43232.64427|Cluster-43232.83231|Cluster-43232.101339|Cluster-43232.60427|Cluster-43232.49384|Cluster-43232.61507|Cluster-43232.84179|Cluster-43232.…
KEGG	ko00010	Glycolysis / Gluconeogenesis	37|1096	464|16423	0.111559	0.5591	37	Cluster-43232.100880|Cluster-43232.126927|Cluster-43232.60114|Cluster-43232.83138|Cluster-43232.84625|Cluster-43232.75502|Cluster-43232.95785|Cluster-43232.84763|Cluster-43232.101650|Cluster-47922.0|Cluster-43232.82627|Cluster-43232.131816|Cluster-43232.63546|Cluster-43232.70771|Cluster-43232.57589|Cluster-43232.93391|Cluster-43232.75212|Cluster-43232.73055|Cluster-43232.63699|Cluster-43232.71185…
KEGG	ko04621	NOD-like receptor signaling pathway	8|1096	73|16423	0.111756	0.5591	8	Cluster-43232.61859|Cluster-43232.37378|Cluster-43232.100887|Cluster-43232.100888|Cluster-43232.67715|Cluster-43232.93687|Cluster-43232.78016|Cluster-43232.69950
KEGG	ko00903	Limonene and pinene degradation	5|1096	38|16423	0.112969	0.5591	5	Cluster-43232.69113|Cluster-43232.83138|Cluster-43232.63546|Cluster-47922.0|Cluster-43232.82627
KEGG	ko04730	Long-term depression	5|1096	39|16423	0.121535	0.59147	5	Cluster-43232.110529|Cluster-43232.92900|Cluster-43232.69426|Cluster-43232.86394|Cluster-43232.46179
KEGG	ko04071	Sphingolipid signaling pathway	17|1096	193|16423	0.128484	0.606232	17	Cluster-43232.42114|Cluster-43232.42115|Cluster-43232.42116|Cluster-43232.42117|Cluster-43232.69426|Cluster-43232.86394|Cluster-43232.46179|Cluster-43232.6911|Cluster-43232.53919|Cluster-43232.68203|Cluster-43232.81099|Cluster-43232.15523|Cluster-43232.46887|Cluster-43232.92900|Cluster-43232.110529|Cluster-43232.60218|Cluster-43232.94778
KEGG	ko04666	Fc gamma R-mediated phagocytosis	14|1096	153|16423	0.128721	0.606232	14	Cluster-43232.42114|Cluster-43232.42115|Cluster-43232.42116|Cluster-43232.42117|Cluster-43232.137687|Cluster-43232.46179|Cluster-43232.6911|Cluster-43232.53919|Cluster-43232.68203|Cluster-43232.81099|Cluster-43232.15523|Cluster-43232.144057|Cluster-43232.35492|Cluster-43232.110529
KEGG	ko05218	Melanoma	4|1096	29|16423	0.133013	0.616504	4	Cluster-43232.110529|Cluster-43232.46179|Cluster-43232.46887|Cluster-43232.94778
KEGG	ko00071	Fatty acid degradation	15|1096	168|16423	0.136092	0.620918	15	Cluster-43232.62701|Cluster-47922.0|Cluster-43232.14308|Cluster-43232.14309|Cluster-43232.69113|Cluster-43232.83138|Cluster-43232.77413|Cluster-43232.63699|Cluster-43232.81939|Cluster-43232.63546|Cluster-43232.60114|Cluster-43232.131816|Cluster-43232.82627|Cluster-43232.123868|Cluster-43232.66314
KEGG	ko00565	Ether lipid metabolism	8|1096	78|16423	0.143255	0.631318	8	Cluster-43232.42114|Cluster-43232.42115|Cluster-43232.42116|Cluster-43232.42117|Cluster-43232.6911|Cluster-43232.68203|Cluster-43232.81099|Cluster-43232.15523
KEGG	ko00250	Alanine, aspartate and glutamate metabolism	18|1096	211|16423	0.14602	0.631318	18	Cluster-43232.85701|Cluster-43232.27729|Cluster-43232.76456|Cluster-43232.66558|Cluster-43232.96848|Cluster-43232.33630|Cluster-43232.71577|Cluster-43232.67385|Cluster-43232.120669|Cluster-43232.1489|Cluster-43232.81370|Cluster-43232.78624|Cluster-43232.26979|Cluster-43232.114953|Cluster-43232.2404|Cluster-43232.46459|Cluster-43232.63730|Cluster-43232.110884
KEGG	ko04940	Type I diabetes mellitus	5|1096	42|16423	0.148947	0.631318	5	Cluster-43232.76456|Cluster-43232.78481|Cluster-43232.27729|Cluster-43232.46459|Cluster-43232.26979
KEGG	ko00830	Retinol metabolism	5|1096	42|16423	0.148947	0.631318	5	Cluster-43232.60114|Cluster-43232.62701|Cluster-43232.10859|Cluster-43232.131816|Cluster-43232.63699
KEGG	ko00511	Other glycan degradation	15|1096	171|16423	0.14945	0.631318	15	Cluster-43232.112291|Cluster-43232.86934|Cluster-43232.4769|Cluster-43232.124336|Cluster-43232.84676|Cluster-43232.88578|Cluster-43232.95880|Cluster-43232.95881|Cluster-43232.86278|Cluster-43232.68492|Cluster-43232.79862|Cluster-43232.113522|Cluster-43232.108163|Cluster-43232.55459|Cluster-43232.97804
KEGG	ko04961	Endocrine and other factor-regulated calcium reabsorption	11|1096	118|16423	0.151343	0.631318	11	Cluster-43232.93096|Cluster-43232.61507|Cluster-43232.85800|Cluster-43232.101342|Cluster-43232.101340|Cluster-43232.101341|Cluster-43232.45094|Cluster-43232.83558|Cluster-43232.38440|Cluster-43232.72807|Cluster-43232.101339
KEGG	ko05222	Small cell lung cancer	5|1096	43|16423	0.15862	0.645828	5	Cluster-43232.87319|Cluster-43232.93109|Cluster-43232.46887|Cluster-43232.80763|Cluster-43232.94778
KEGG	ko04726	Serotonergic synapse	2|1096	10|16423	0.159245	0.645828	2	Cluster-43232.110529|Cluster-43232.46179
KEGG	ko01200	Carbon metabolism	74|1096	1028|16423	0.166758	0.667031	74	Cluster-43232.105097|Cluster-43232.74225|Cluster-43232.82139|Cluster-43232.41020|Cluster-58074.0|Cluster-43232.59211|Cluster-43232.84625|Cluster-43232.69986|Cluster-43232.75502|Cluster-43232.69987|Cluster-43232.79828|Cluster-43232.95785|Cluster-43232.84763|Cluster-43232.89448|Cluster-43232.73684|Cluster-43232.72573|Cluster-43232.88227|Cluster-43232.89436|Cluster-43232.90365|Cluster-43232.94296|Cl…
KEGG	ko04626	Plant-pathogen interaction	36|1096	472|16423	0.16936	0.668287	36	Cluster-43232.100887|Cluster-43232.46179|Cluster-43232.105950|Cluster-43232.103580|Cluster-43232.62195|Cluster-43232.94476|Cluster-43232.14173|Cluster-43232.9782|Cluster-43232.89872|Cluster-43232.37378|Cluster-43232.71811|Cluster-43232.26458|Cluster-43232.78016|Cluster-52170.1|Cluster-43232.69744|Cluster-43232.98760|Cluster-43232.100888|Cluster-43232.82785|Cluster-43232.103995|Cluster-43232.95181…
KEGG	ko00430	Taurine and hypotaurine metabolism	4|1096	33|16423	0.179078	0.69721	4	Cluster-43232.76456|Cluster-43232.27729|Cluster-43232.46459|Cluster-43232.26979
KEGG	ko04931	Insulin resistance	15|1096	178|16423	0.183233	0.704002	15	Cluster-43232.69658|Cluster-43232.69649|Cluster-43232.69648|Cluster-43232.36963|Cluster-43232.80318|Cluster-43232.70815|Cluster-43232.69647|Cluster-43232.67385|Cluster-43232.69045|Cluster-43232.46887|Cluster-43232.65281|Cluster-43232.95077|Cluster-43232.49563|Cluster-43232.99696|Cluster-43232.94778
KEGG	ko05145	Toxoplasmosis	30|1096	392|16423	0.190126	0.716305	30	Cluster-43232.4749|Cluster-43232.48172|Cluster-43232.86919|Cluster-43232.94476|Cluster-43232.105950|Cluster-43232.136128|Cluster-43232.58392|Cluster-43232.98760|Cluster-43232.78460|Cluster-43232.129259|Cluster-43232.82785|Cluster-43232.95180|Cluster-43232.95181|Cluster-43232.70729|Cluster-43232.82501|Cluster-43232.62461|Cluster-43232.94702|Cluster-43232.78461|Cluster-43232.107675|Cluster-43232.80…
KEGG	ko00908	Zeatin biosynthesis	4|1096	34|16423	0.191342	0.716305	4	Cluster-43232.79176|Cluster-43232.7265|Cluster-43232.98728|Cluster-43232.92114
KEGG	ko04727	GABAergic synapse	8|1096	86|16423	0.20152	0.742179	8	Cluster-43232.27729|Cluster-43232.76456|Cluster-43232.2404|Cluster-43232.26979|Cluster-43232.81370|Cluster-43232.46300|Cluster-43232.46459|Cluster-43232.63730
KEGG	ko04725	Cholinergic synapse	2|1096	12|16423	0.203337	0.742179	2	Cluster-43232.110529|Cluster-43232.46179
KEGG	ko04080	Neuroactive ligand-receptor interaction	1|1096	3|16423	0.21905	0.789661	1	Cluster-43232.26564
KEGG	ko00710	Carbon fixation in photosynthetic organisms	23|1096	300|16423	0.224748	0.800324	23	Cluster-43232.105097|Cluster-43232.105094|Cluster-58074.0|Cluster-43232.79828|Cluster-43232.36700|Cluster-43232.89448|Cluster-43232.96848|Cluster-43232.17821|Cluster-43232.64333|Cluster-43232.77163|Cluster-43232.67293|Cluster-43232.74579|Cluster-43232.41020|Cluster-43232.73525|Cluster-43232.82139|Cluster-43232.62060|Cluster-43232.80498|Cluster-43232.14487|Cluster-43232.81591|Cluster-43232.73853|C…
KEGG	ko05164	Influenza A	29|1096	390|16423	0.236494	0.826891	29	Cluster-43232.73793|Cluster-43232.46179|Cluster-43232.61074|Cluster-43232.4749|Cluster-43232.48172|Cluster-43232.86919|Cluster-43232.136128|Cluster-43232.58392|Cluster-43232.92673|Cluster-43232.78461|Cluster-43232.78460|Cluster-43232.70729|Cluster-43232.82501|Cluster-43232.62461|Cluster-43232.94702|Cluster-43232.94703|Cluster-43232.107675|Cluster-43232.110529|Cluster-43232.80915|Cluster-43232.301…
KEGG	ko00020	Citrate cycle (TCA cycle)	25|1096	332|16423	0.237873	0.826891	25	Cluster-43232.74225|Cluster-58074.0|Cluster-43232.59211|Cluster-43232.84625|Cluster-43232.75502|Cluster-43232.95785|Cluster-43232.89436|Cluster-43232.94296|Cluster-43232.60226|Cluster-43232.17821|Cluster-43232.79048|Cluster-4705.0|Cluster-43232.67293|Cluster-43232.62125|Cluster-43232.93391|Cluster-43232.70961|Cluster-43232.73525|Cluster-43232.36692|Cluster-43232.49737|Cluster-43232.86812|Cluster-…
KEGG	ko04550	Signaling pathways regulating pluripotency of stem cells	2|1096	14|16423	0.248547	0.850448	2	Cluster-43232.110529|Cluster-43232.46179
KEGG	ko00130	Ubiquinone and other terpenoid-quinone biosynthesis	8|1096	92|16423	0.250474	0.850448	8	Cluster-43232.95795|Cluster-43232.104807|Cluster-43232.63982|Cluster-43232.60080|Cluster-43232.63544|Cluster-43232.35077|Cluster-43232.60562|Cluster-43232.84669
KEGG	ko00620	Pyruvate metabolism	29|1096	396|16423	0.260613	0.861074	29	Cluster-43232.105097|Cluster-43232.100880|Cluster-58074.0|Cluster-43232.83138|Cluster-43232.84625|Cluster-43232.75502|Cluster-43232.95785|Cluster-43232.89448|Cluster-47922.0|Cluster-43232.82627|Cluster-43232.17821|Cluster-43232.64333|Cluster-43232.63546|Cluster-43232.67293|Cluster-43232.105094|Cluster-43232.74579|Cluster-43232.93391|Cluster-43232.75212|Cluster-43232.73525|Cluster-43232.82139|Clus…
KEGG	ko00232	Caffeine metabolism	1|1096	4|16423	0.265864	0.861074	1	Cluster-43232.120201
KEGG	ko04978	Mineral absorption	3|1096	27|16423	0.267033	0.861074	3	Cluster-43232.75981|Cluster-43232.40018|Cluster-43232.125448
KEGG	ko05215	Prostate cancer	11|1096	136|16423	0.26704	0.861074	11	Cluster-43232.61859|Cluster-43232.37378|Cluster-43232.36963|Cluster-43232.93687|Cluster-43232.46179|Cluster-43232.78016|Cluster-43232.67715|Cluster-43232.46887|Cluster-43232.110529|Cluster-43232.69950|Cluster-43232.94778
KEGG	ko04911	Insulin secretion	2|1096	15|16423	0.271297	0.861074	2	Cluster-43232.49515|Cluster-43232.93219
KEGG	ko04917	Prolactin signaling pathway	2|1096	15|16423	0.271297	0.861074	2	Cluster-43232.110529|Cluster-43232.46179
KEGG	ko04712	Circadian rhythm - plant	10|1096	123|16423	0.275475	0.864931	10	Cluster-43232.37619|Cluster-43232.73620|Cluster-43232.54362|Cluster-43232.79627|Cluster-43232.84921|Cluster-43232.100012|Cluster-43232.56413|Cluster-43232.64886|Cluster-43232.90612|Cluster-43232.78448
KEGG	ko05221	Acute myeloid leukemia	3|1096	28|16423	0.283635	0.865908	3	Cluster-43232.110529|Cluster-43232.36963|Cluster-43232.46179
KEGG	ko05161	Hepatitis B	9|1096	110|16423	0.28439	0.865908	9	Cluster-43232.35110|Cluster-43232.46179|Cluster-43232.90289|Cluster-43232.86441|Cluster-43232.112026|Cluster-43232.46887|Cluster-43232.112025|Cluster-43232.110529|Cluster-43232.94778
KEGG	ko00670	One carbon pool by folate	7|1096	82|16423	0.284682	0.865908	7	Cluster-43232.108564|Cluster-54515.0|Cluster-43232.115362|Cluster-43232.69986|Cluster-43232.69987|Cluster-43232.35895|Cluster-43232.91144
KEGG	ko04068	FoxO signaling pathway	13|1096	168|16423	0.290456	0.874362	13	Cluster-43232.62422|Cluster-43232.74190|Cluster-43232.46179|Cluster-43232.80318|Cluster-43232.93109|Cluster-43232.69045|Cluster-43232.46887|Cluster-43232.30334|Cluster-43232.95077|Cluster-43232.110529|Cluster-43232.87319|Cluster-43232.80763|Cluster-43232.94778
KEGG	ko00561	Glycerolipid metabolism	16|1096	213|16423	0.299299	0.889029	16	Cluster-43232.122284|Cluster-43232.89069|Cluster-43232.59800|Cluster-43232.61947|Cluster-47922.0|Cluster-43232.113741|Cluster-43232.108952|Cluster-43232.69113|Cluster-43232.83138|Cluster-43232.108956|Cluster-43232.63546|Cluster-43232.17684|Cluster-43232.89872|Cluster-43232.82627|Cluster-43232.92969|Cluster-28548.0
KEGG	ko04930	Type II diabetes mellitus	6|1096	70|16423	0.303932	0.889029	6	Cluster-43232.100880|Cluster-43232.36963|Cluster-43232.97410|Cluster-43232.35525|Cluster-43232.84763|Cluster-43232.75212
KEGG	ko00965	Betalain biosynthesis	1|1096	5|16423	0.309873	0.889029	1	Cluster-43232.50838
KEGG	ko04024	cAMP signaling pathway	11|1096	142|16423	0.310881	0.889029	11	Cluster-43232.42114|Cluster-43232.42115|Cluster-43232.42116|Cluster-43232.42117|Cluster-43232.46179|Cluster-43232.6911|Cluster-43232.53919|Cluster-43232.68203|Cluster-43232.81099|Cluster-43232.15523|Cluster-43232.110529
KEGG	ko05130	Pathogenic Escherichia coli infection	12|1096	157|16423	0.314479	0.889029	12	Cluster-43232.44474|Cluster-43232.92371|Cluster-43232.137687|Cluster-43232.44473|Cluster-43232.95095|Cluster-43232.80583|Cluster-43232.82690|Cluster-43232.62938|Cluster-43232.78654|Cluster-43232.78649|Cluster-43232.82538|Cluster-43232.92370
KEGG	ko00906	Carotenoid biosynthesis	6|1096	71|16423	0.314584	0.889029	6	Cluster-43232.25664|Cluster-43232.85069|Cluster-43232.36489|Cluster-43232.132743|Cluster-43232.142243|Cluster-43232.15736
KEGG	ko05219	Bladder cancer	2|1096	17|16423	0.31664	0.889029	2	Cluster-43232.110529|Cluster-43232.46179
KEGG	ko01521	EGFR tyrosine kinase inhibitor resistance	6|1096	72|16423	0.325293	0.904624	6	Cluster-43232.36963|Cluster-43232.46179|Cluster-40953.0|Cluster-43232.46887|Cluster-43232.110529|Cluster-43232.94778
KEGG	ko04146	Peroxisome	16|1096	219|16423	0.335743	0.907645	16	Cluster-43232.89436|Cluster-43232.78712|Cluster-43232.81939|Cluster-43232.120201|Cluster-43232.38191|Cluster-43232.101928|Cluster-43232.14308|Cluster-43232.14309|Cluster-43232.80203|Cluster-43232.77413|Cluster-43232.123868|Cluster-43232.69115|Cluster-43232.100079|Cluster-43232.78458|Cluster-43232.31064|Cluster-43232.58428
KEGG	ko05230	Central carbon metabolism in cancer	12|1096	160|16423	0.335997	0.907645	12	Cluster-43232.100880|Cluster-43232.36963|Cluster-43232.97410|Cluster-43232.46179|Cluster-43232.84625|Cluster-43232.35525|Cluster-43232.46887|Cluster-43232.110529|Cluster-43232.84763|Cluster-43232.75212|Cluster-43232.71109|Cluster-43232.94778
KEGG	ko00280	Valine, leucine and isoleucine degradation	12|1096	160|16423	0.335997	0.907645	12	Cluster-43232.82627|Cluster-47922.0|Cluster-43232.68255|Cluster-43232.98613|Cluster-43232.69113|Cluster-43232.83138|Cluster-43232.79704|Cluster-43232.63546|Cluster-43232.77411|Cluster-43232.2404|Cluster-43232.37907|Cluster-43232.66314
KEGG	ko00524	Neomycin, kanamycin and gentamicin biosynthesis	2|1096	18|16423	0.339086	0.907645	2	Cluster-43232.84763|Cluster-43232.97410
KEGG	ko00970	Aminoacyl-tRNA biosynthesis	21|1096	295|16423	0.344136	0.907645	21	Cluster-43232.71620|Cluster-43232.56432|Cluster-43232.13378|Cluster-43232.75331|Cluster-43232.45708|Cluster-43232.35357|Cluster-43232.68055|Cluster-43232.68056|Cluster-43232.90939|Cluster-43232.8026|Cluster-43232.99792|Cluster-43232.89462|Cluster-43232.53119|Cluster-43232.89465|Cluster-43232.8454|Cluster-43232.89685|Cluster-43232.90943|Cluster-43232.67656|Cluster-43232.91421|Cluster-43232.93979|C…
KEGG	ko00623	Toluene degradation	1|1096	6|16423	0.351246	0.907645	1	Cluster-43232.71016
KEGG	ko00361	Chlorocyclohexane and chlorobenzene degradation	1|1096	6|16423	0.351246	0.907645	1	Cluster-43232.71016
KEGG	ko00364	Fluorobenzoate degradation	1|1096	6|16423	0.351246	0.907645	1	Cluster-43232.71016
KEGG	ko04392	Hippo signaling pathway -multiple species	2|1096	19|16423	0.361298	0.913145	2	Cluster-43232.58214|Cluster-43232.78398
KEGG	ko05216	Thyroid cancer	2|1096	19|16423	0.361298	0.913145	2	Cluster-43232.110529|Cluster-43232.46179
KEGG	ko00920	Sulfur metabolism	7|1096	90|16423	0.362756	0.913145	7	Cluster-43232.91667|Cluster-43232.61510|Cluster-43232.37680|Cluster-43232.61508|Cluster-43232.61509|Cluster-43232.44282|Cluster-43232.79979
KEGG	ko00380	Tryptophan metabolism	9|1096	121|16423	0.377353	0.927742	9	Cluster-43232.70961|Cluster-43232.74225|Cluster-47922.0|Cluster-43232.69113|Cluster-43232.83138|Cluster-43232.86882|Cluster-43232.63546|Cluster-43232.82627|Cluster-43232.66314
KEGG	ko04012	ErbB signaling pathway	3|1096	34|16423	0.383792	0.927742	3	Cluster-43232.110529|Cluster-43232.36963|Cluster-43232.46179
KEGG	ko00521	Streptomycin biosynthesis	3|1096	34|16423	0.383792	0.927742	3	Cluster-43232.84763|Cluster-43232.92632|Cluster-43232.97410
KEGG	ko04664	Fc epsilon RI signaling pathway	3|1096	34|16423	0.383792	0.927742	3	Cluster-43232.110529|Cluster-43232.53919|Cluster-43232.46179
KEGG	ko04151	PI3K-Akt signaling pathway	24|1096	348|16423	0.384441	0.927742	24	Cluster-43232.46179|Cluster-43232.79908|Cluster-43232.94778|Cluster-43232.37378|Cluster-43232.86394|Cluster-43232.80318|Cluster-40953.0|Cluster-43232.78016|Cluster-43232.46887|Cluster-43232.95077|Cluster-43232.36963|Cluster-43232.53919|Cluster-43232.69806|Cluster-43232.69045|Cluster-43232.67715|Cluster-43232.93687|Cluster-43232.110529|Cluster-43232.61859|Cluster-43232.69426|Cluster-43232.92900|Cl…
KEGG	ko05162	Measles	25|1096	364|16423	0.3884	0.929612	25	Cluster-43232.4749|Cluster-43232.48172|Cluster-43232.86919|Cluster-43232.109051|Cluster-43232.136128|Cluster-43232.58392|Cluster-43232.78461|Cluster-43232.78460|Cluster-43232.76527|Cluster-43232.70729|Cluster-43232.82501|Cluster-43232.62461|Cluster-43232.94702|Cluster-43232.94703|Cluster-43232.17389|Cluster-43232.107675|Cluster-43232.80915|Cluster-43232.33438|Cluster-43232.80780|Cluster-43232.676…
KEGG	ko00261	Monobactam biosynthesis	3|1096	35|16423	0.400287	0.942046	3	Cluster-43232.76678|Cluster-43232.79217|Cluster-43232.79214
KEGG	ko04210	Apoptosis	9|1096	124|16423	0.403273	0.942046	9	Cluster-43232.87165|Cluster-43232.92371|Cluster-43232.92370|Cluster-43232.46179|Cluster-43232.95095|Cluster-43232.17796|Cluster-43232.80583|Cluster-43232.110529|Cluster-43232.82009
KEGG	ko00310	Lysine degradation	9|1096	124|16423	0.403273	0.942046	9	Cluster-43232.80981|Cluster-43232.70961|Cluster-43232.74225|Cluster-47922.0|Cluster-43232.69113|Cluster-43232.83138|Cluster-43232.63546|Cluster-43232.82627|Cluster-43232.66314
KEGG	ko04260	Cardiac muscle contraction	6|1096	80|16423	0.41195	0.954679	6	Cluster-24775.1|Cluster-43232.99861|Cluster-43232.70660|Cluster-43232.78054|Cluster-43232.66511|Cluster-43232.82047
KEGG	ko04340	Hedgehog signaling pathway	4|1096	51|16423	0.420931	0.96781	4	Cluster-43232.82954|Cluster-43232.60645|Cluster-43232.73418|Cluster-43232.21946
KEGG	ko00072	Synthesis and degradation of ketone bodies	2|1096	22|16423	0.426038	0.971899	2	Cluster-43232.66314|Cluster-43232.98613
KEGG	ko00260	Glycine, serine and threonine metabolism	13|1096	188|16423	0.429554	0.972324	13	Cluster-43232.90365|Cluster-43232.96848|Cluster-54515.0|Cluster-43232.115362|Cluster-43232.78500|Cluster-43232.82002|Cluster-43232.63218|Cluster-43232.79214|Cluster-43232.79217|Cluster-43232.91144|Cluster-43232.88227|Cluster-43232.72573|Cluster-43232.98284
KEGG	ko00450	Selenocompound metabolism	6|1096	83|16423	0.444339	0.974398	6	Cluster-43232.28103|Cluster-43232.81520|Cluster-43232.78166|Cluster-43232.33631|Cluster-43232.57251|Cluster-43232.57252
KEGG	ko00660	C5-Branched dibasic acid metabolism	2|1096	23|16423	0.446856	0.974398	2	Cluster-43232.77103|Cluster-47828.0
KEGG	ko05210	Colorectal cancer	4|1096	53|16423	0.448087	0.974398	4	Cluster-43232.110529|Cluster-43511.0|Cluster-43232.53919|Cluster-43232.46179
KEGG	ko04062	Chemokine signaling pathway	3|1096	38|16423	0.448927	0.974398	3	Cluster-43232.110529|Cluster-43232.53919|Cluster-43232.46179
KEGG	ko00902	Monoterpenoid biosynthesis	1|1096	9|16423	0.461076	0.974398	1	Cluster-43232.97190
KEGG	ko05323	Rheumatoid arthritis	9|1096	131|16423	0.463647	0.974398	9	Cluster-43232.55235|Cluster-43232.55237|Cluster-43232.17796|Cluster-43232.59232|Cluster-43232.100392|Cluster-43232.73896|Cluster-43232.61900|Cluster-43232.90319|Cluster-43232.75873
KEGG	ko04964	Proximal tubule bicarbonate reclamation	2|1096	24|16423	0.467242	0.974398	2	Cluster-43232.67293|Cluster-43232.14487
KEGG	ko00460	Cyanoamino acid metabolism	8|1096	116|16423	0.46747	0.974398	8	Cluster-43232.58370|Cluster-54515.0|Cluster-43232.115362|Cluster-43232.96400|Cluster-43232.111379|Cluster-43232.13530|Cluster-43232.21798|Cluster-43232.91144
KEGG	ko04011	MAPK signaling pathway - yeast	8|1096	116|16423	0.46747	0.974398	8	Cluster-43232.78398|Cluster-43232.58214|Cluster-43232.81165|Cluster-43232.88340|Cluster-43232.69806|Cluster-43232.144057|Cluster-43232.35492|Cluster-43232.79908
KEGG	ko05214	Glioma	5|1096	70|16423	0.469999	0.974398	5	Cluster-43232.110529|Cluster-43232.46887|Cluster-43232.46179|Cluster-43232.36963|Cluster-43232.94778
KEGG	ko04650	Natural killer cell mediated cytotoxicity	3|1096	40|16423	0.480448	0.974398	3	Cluster-43232.110529|Cluster-43232.53919|Cluster-43232.46179
KEGG	ko00904	Diterpenoid biosynthesis	3|1096	40|16423	0.480448	0.974398	3	Cluster-43232.77802|Cluster-43232.124895|Cluster-43232.55270
KEGG	ko05020	Prion diseases	5|1096	71|16423	0.481694	0.974398	5	Cluster-43232.110529|Cluster-43232.62168|Cluster-43232.78458|Cluster-43232.65577|Cluster-43232.46179
KEGG	ko05223	Non-small cell lung cancer	2|1096	25|16423	0.487173	0.974398	2	Cluster-43232.110529|Cluster-43232.46179
KEGG	ko05200	Pathways in cancer	16|1096	243|16423	0.487241	0.974398	16	Cluster-43232.61859|Cluster-43232.37378|Cluster-43232.36963|Cluster-43232.93687|Cluster-43232.46179|Cluster-43511.0|Cluster-43232.53919|Cluster-43232.93109|Cluster-43232.67715|Cluster-43232.46887|Cluster-43232.110529|Cluster-43232.69950|Cluster-43232.87319|Cluster-43232.78016|Cluster-43232.80763|Cluster-43232.94778
KEGG	ko04962	Vasopressin-regulated water reabsorption	4|1096	56|16423	0.488013	0.974398	4	Cluster-43232.93096|Cluster-43232.17403|Cluster-43232.22849|Cluster-43232.46300
KEGG	ko04510	Focal adhesion	5|1096	72|16423	0.493299	0.974398	5	Cluster-43232.110529|Cluster-43232.53919|Cluster-43232.46179|Cluster-43232.46887|Cluster-43232.94778
KEGG	ko00760	Nicotinate and nicotinamide metabolism	5|1096	72|16423	0.493299	0.974398	5	Cluster-43232.16366|Cluster-43232.50269|Cluster-43232.31064|Cluster-43232.119220|Cluster-43232.49760
KEGG	ko05410	Hypertrophic cardiomyopathy (HCM)	3|1096	41|16423	0.495886	0.974398	3	Cluster-43232.80318|Cluster-43232.69045|Cluster-43232.95077
KEGG	ko05110	Vibrio cholerae infection	12|1096	182|16423	0.497745	0.974398	12	Cluster-43232.55235|Cluster-43232.78055|Cluster-43232.55237|Cluster-43232.75507|Cluster-43232.59232|Cluster-43232.66797|Cluster-43232.100392|Cluster-43232.70203|Cluster-43232.73896|Cluster-43232.61900|Cluster-43232.90319|Cluster-43232.75873
KEGG	ko05120	Epithelial cell signaling in Helicobacter pylori infection	9|1096	136|16423	0.506096	0.974398	9	Cluster-43232.55235|Cluster-43232.55237|Cluster-43232.53919|Cluster-43232.59232|Cluster-43232.90319|Cluster-43232.73896|Cluster-43232.61900|Cluster-43232.100392|Cluster-43232.75873
KEGG	ko04122	Sulfur relay system	2|1096	26|16423	0.50663	0.974398	2	Cluster-43232.44282|Cluster-43232.37680
KEGG	ko00730	Thiamine metabolism	3|1096	42|16423	0.51109	0.974398	3	Cluster-43232.81724|Cluster-43232.96505|Cluster-43232.129422
KEGG	ko05203	Viral carcinogenesis	28|1096	436|16423	0.513243	0.974398	28	Cluster-43232.100880|Cluster-43232.93109|Cluster-43232.109133|Cluster-43232.112026|Cluster-43232.112025|Cluster-43232.30334|Cluster-43232.79908|Cluster-43232.61980|Cluster-43232.61983|Cluster-43232.81488|Cluster-43232.81165|Cluster-43232.53919|Cluster-43232.75212|Cluster-43232.62422|Cluster-43232.35110|Cluster-43232.86441|Cluster-8499.0|Cluster-43232.90289|Cluster-43232.69806|Cluster-43232.3521|C…
KEGG	ko04932	Non-alcoholic fatty liver disease (NAFLD)	17|1096	263|16423	0.513895	0.974398	17	Cluster-24775.1|Cluster-43232.99861|Cluster-43232.81642|Cluster-43232.78054|Cluster-43232.53919|Cluster-43232.80318|Cluster-43232.49737|Cluster-43232.78897|Cluster-43232.69045|Cluster-43232.66511|Cluster-43232.69074|Cluster-43232.62125|Cluster-43232.70660|Cluster-43232.95077|Cluster-43232.82047|Cluster-43232.93186|Cluster-43232.73454
KEGG	ko05143	African trypanosomiasis	1|1096	11|16423	0.523766	0.974873	1	Cluster-43232.66503
KEGG	ko00983	Drug metabolism - other enzymes	3|1096	43|16423	0.526048	0.974873	3	Cluster-43232.103600|Cluster-43232.61836|Cluster-43232.120201
KEGG	ko05212	Pancreatic cancer	3|1096	43|16423	0.526048	0.974873	3	Cluster-43232.110529|Cluster-43232.53919|Cluster-43232.46179
KEGG	ko00340	Histidine metabolism	5|1096	75|16423	0.5275	0.974873	5	Cluster-43232.69113|Cluster-43232.83138|Cluster-43232.63546|Cluster-47922.0|Cluster-43232.82627
KEGG	ko04662	B cell receptor signaling pathway	3|1096	44|16423	0.540748	0.986757	3	Cluster-43232.110529|Cluster-43232.53919|Cluster-43232.46179
KEGG	ko04145	Phagosome	25|1096	395|16423	0.543914	0.986757	25	Cluster-43232.92371|Cluster-43232.92370|Cluster-43232.95095|Cluster-43232.17796|Cluster-43232.80583|Cluster-43232.59232|Cluster-43232.62938|Cluster-43232.66797|Cluster-43232.90319|Cluster-43232.82538|Cluster-43232.44474|Cluster-43232.78649|Cluster-43232.78055|Cluster-43232.44473|Cluster-43232.61900|Cluster-43232.55235|Cluster-43232.55237|Cluster-43232.53919|Cluster-43232.82690|Cluster-43232.73565…
KEGG	ko04660	T cell receptor signaling pathway	2|1096	28|16423	0.544068	0.986757	2	Cluster-43232.110529|Cluster-43232.46179
KEGG	ko04390	Hippo signaling pathway	8|1096	125|16423	0.547602	0.987035	8	Cluster-43232.92900|Cluster-43232.73418|Cluster-43232.86394|Cluster-43232.88340|Cluster-43232.81165|Cluster-43232.69806|Cluster-43232.79908|Cluster-43232.69426
KEGG	ko00290	Valine, leucine and isoleucine biosynthesis	4|1096	61|16423	0.551689	0.988302	4	Cluster-43232.77103|Cluster-43232.80302|Cluster-43232.68255|Cluster-47828.0
KEGG	ko04973	Carbohydrate digestion and absorption	2|1096	29|16423	0.562029	0.994621	2	Cluster-43232.84763|Cluster-43232.97410
KEGG	ko05220	Chronic myeloid leukemia	2|1096	29|16423	0.562029	0.994621	2	Cluster-43232.110529|Cluster-43232.46179
KEGG	ko00300	Lysine biosynthesis	3|1096	46|16423	0.56934	1	3	Cluster-43232.76678|Cluster-43232.79217|Cluster-43232.79214
KEGG	ko04914	Progesterone-mediated oocyte maturation	9|1096	145|16423	0.5796	1	9	Cluster-43232.35110|Cluster-43232.74190|Cluster-43232.46179|Cluster-43232.90289|Cluster-43232.67715|Cluster-43232.93687|Cluster-43232.110529|Cluster-43232.78016|Cluster-43232.69950
KEGG	ko00960	Tropane, piperidine and pyridine alkaloid biosynthesis	3|1096	47|16423	0.583216	1	3	Cluster-43232.46244|Cluster-43232.77396|Cluster-43232.126382
KEGG	ko01230	Biosynthesis of amino acids	53|1096	851|16423	0.587544	1	53	Cluster-43232.100880|Cluster-43232.81520|Cluster-43232.72711|Cluster-43232.82002|Cluster-43232.22476|Cluster-43232.59417|Cluster-43232.88227|Cluster-43232.89436|Cluster-43232.94296|Cluster-43232.96848|Cluster-43232.50500|Cluster-43232.78500|Cluster-43232.79214|Cluster-43232.55605|Cluster-4705.0|Cluster-43232.77163|Cluster-43232.57251|Cluster-43232.72573|Cluster-43232.57252|Cluster-43232.75212|Clu…
KEGG	ko04130	SNARE interactions in vesicular transport	5|1096	81|16423	0.592572	1	5	Cluster-43232.103385|Cluster-43232.40292|Cluster-43232.75728|Cluster-43232.80939|Cluster-43232.89293
KEGG	ko05010	Alzheimer's disease	22|1096	357|16423	0.593134	1	22	Cluster-43232.49737|Cluster-43232.66511|Cluster-43232.69074|Cluster-43232.134923|Cluster-43232.82047|Cluster-43232.93186|Cluster-43232.73454|Cluster-43232.78054|Cluster-43232.81308|Cluster-43232.84922|Cluster-43232.62125|Cluster-43232.65702|Cluster-43232.99861|Cluster-43232.81642|Cluster-43232.78897|Cluster-24775.1|Cluster-43232.70660|Cluster-43232.80306|Cluster-43232.77317|Cluster-43232.132707|C…
KEGG	ko04370	VEGF signaling pathway	3|1096	48|16423	0.596804	1	3	Cluster-43232.110529|Cluster-43232.53919|Cluster-43232.46179
KEGG	ko00564	Glycerophospholipid metabolism	16|1096	261|16423	0.597194	1	16	Cluster-43232.42114|Cluster-43232.78430|Cluster-43232.42116|Cluster-43232.42117|Cluster-43232.42115|Cluster-43232.6911|Cluster-43232.89069|Cluster-43232.84023|Cluster-43232.68203|Cluster-43232.81099|Cluster-43232.15523|Cluster-43232.61947|Cluster-43232.113741|Cluster-43232.88772|Cluster-43232.92969|Cluster-28548.0
KEGG	ko04710	Circadian rhythm	5|1096	82|16423	0.602925	1	5	Cluster-43232.80318|Cluster-43232.82954|Cluster-43232.95077|Cluster-43232.73418|Cluster-43232.69045
KEGG	ko01210	2-Oxocarboxylic acid metabolism	14|1096	230|16423	0.605802	1	14	Cluster-43232.89436|Cluster-43232.77103|Cluster-43232.94296|Cluster-43232.68255|Cluster-43232.96848|Cluster-43232.60226|Cluster-43232.80302|Cluster-43232.55605|Cluster-4705.0|Cluster-43232.22476|Cluster-43232.73899|Cluster-43232.120669|Cluster-43232.60567|Cluster-47828.0
KEGG	ko04391	Hippo signaling pathway - fly	7|1096	117|16423	0.619107	1	7	Cluster-43232.69426|Cluster-43232.92900|Cluster-43232.88340|Cluster-43232.81165|Cluster-43232.69806|Cluster-43232.86394|Cluster-43232.79908
KEGG	ko00220	Arginine biosynthesis	7|1096	117|16423	0.619107	1	7	Cluster-43232.96848|Cluster-43232.81370|Cluster-43232.63730|Cluster-43232.22476|Cluster-43232.114953|Cluster-43232.120669|Cluster-43232.60567
KEGG	ko00330	Arginine and proline metabolism	11|1096	184|16423	0.625627	1	11	Cluster-43232.63546|Cluster-43232.96452|Cluster-47922.0|Cluster-43232.69113|Cluster-43232.83138|Cluster-43232.63384|Cluster-43232.76309|Cluster-43232.47867|Cluster-43232.82627|Cluster-47980.0|Cluster-43232.59417
KEGG	ko04966	Collecting duct acid secretion	6|1096	103|16423	0.643045	1	6	Cluster-43232.55235|Cluster-43232.55237|Cluster-43232.59232|Cluster-43232.100392|Cluster-43232.73896|Cluster-43232.75873
KEGG	ko04380	Osteoclast differentiation	3|1096	52|16423	0.648192	1	3	Cluster-43232.110529|Cluster-43232.53919|Cluster-43232.46179
KEGG	ko04530	Tight junction	7|1096	121|16423	0.652286	1	7	Cluster-43232.69426|Cluster-43232.92900|Cluster-43232.135475|Cluster-43232.46887|Cluster-43232.86394|Cluster-43232.53580|Cluster-43232.94778
KEGG	ko00910	Nitrogen metabolism	5|1096	87|16423	0.652357	1	5	Cluster-43232.81370|Cluster-43232.25111|Cluster-43232.63730|Cluster-43232.114953|Cluster-43232.21798
KEGG	ko04214	Apoptosis - fly	4|1096	70|16423	0.654658	1	4	Cluster-43232.82815|Cluster-43232.82009|Cluster-43232.135215|Cluster-43232.26564
KEGG	ko04013	MAPK signaling pathway - fly	9|1096	155|16423	0.654917	1	9	Cluster-43232.30183|Cluster-43232.92900|Cluster-43232.86394|Cluster-43232.46179|Cluster-43232.32765|Cluster-43232.53919|Cluster-43232.61074|Cluster-43232.110529|Cluster-43232.43391
KEGG	ko05016	Huntington's disease	29|1096	486|16423	0.663525	1	29	Cluster-43232.134923|Cluster-43232.85800|Cluster-43232.101342|Cluster-43232.49737|Cluster-43232.101341|Cluster-43232.66511|Cluster-43232.69074|Cluster-43232.5010|Cluster-43232.82047|Cluster-43232.93186|Cluster-43232.73454|Cluster-43232.78054|Cluster-43232.81308|Cluster-43232.84922|Cluster-43232.142873|Cluster-43232.101340|Cluster-43232.99861|Cluster-43232.81642|Cluster-43232.62125|Cluster-43232.7…
KEGG	ko00362	Benzoate degradation	1|1096	17|16423	0.671394	1	1	Cluster-43232.66314
KEGG	ko00740	Riboflavin metabolism	1|1096	17|16423	0.671394	1	1	Cluster-43232.81282
KEGG	ko04614	Renin-angiotensin system	2|1096	36|16423	0.673348	1	2	Cluster-43232.76139|Cluster-43232.76138
KEGG	ko04921	Oxytocin signaling pathway	8|1096	142|16423	0.682872	1	8	Cluster-41737.0|Cluster-43232.46179|Cluster-43232.80318|Cluster-43232.87652|Cluster-43232.87653|Cluster-43232.69045|Cluster-43232.95077|Cluster-43232.110529
KEGG	ko04066	HIF-1 signaling pathway	11|1096	195|16423	0.696115	1	11	Cluster-43232.73055|Cluster-43232.36963|Cluster-43232.97410|Cluster-40953.0|Cluster-43232.46179|Cluster-43232.84625|Cluster-43232.81885|Cluster-43232.88964|Cluster-43232.110529|Cluster-43232.84763|Cluster-43232.73853
KEGG	ko00196	Photosynthesis - antenna proteins	2|1096	38|16423	0.700609	1	2	Cluster-43232.104947|Cluster-43232.120316
KEGG	ko04622	RIG-I-like receptor signaling pathway	2|1096	38|16423	0.700609	1	2	Cluster-43232.112026|Cluster-43232.112025
KEGG	ko00640	Propanoate metabolism	9|1096	162|16423	0.702729	1	9	Cluster-43232.86812|Cluster-43232.77411|Cluster-43232.2404|Cluster-43232.59211|Cluster-43232.79704|Cluster-43232.45451|Cluster-43232.37907|Cluster-43232.66314|Cluster-43232.46423
KEGG	ko00780	Biotin metabolism	3|1096	57|16423	0.70562	1	3	Cluster-43232.59570|Cluster-43232.61084|Cluster-43232.77656
KEGG	ko00253	Tetracycline biosynthesis	1|1096	19|16423	0.70963	1	1	Cluster-43232.45451
KEGG	ko02020	Two-component system	4|1096	76|16423	0.71382	1	4	Cluster-43232.66314|Cluster-43232.78054|Cluster-43232.63730|Cluster-43232.81370
KEGG	ko01522	Endocrine resistance	3|1096	58|16423	0.716201	1	3	Cluster-43232.110529|Cluster-43232.36963|Cluster-43232.46179
KEGG	ko00514	Other types of O-glycan biosynthesis	1|1096	21|16423	0.743419	1	1	Cluster-43232.65281
KEGG	ko05416	Viral myocarditis	3|1096	62|16423	0.755582	1	3	Cluster-43232.101261|Cluster-43232.101260|Cluster-43232.53919
KEGG	ko01212	Fatty acid metabolism	15|1096	277|16423	0.766724	1	15	Cluster-43232.81939|Cluster-43232.73795|Cluster-43232.61084|Cluster-43232.14308|Cluster-43232.14309|Cluster-43232.45451|Cluster-43232.77413|Cluster-43232.107611|Cluster-43232.107607|Cluster-43232.32677|Cluster-43232.59570|Cluster-43232.77656|Cluster-43232.123868|Cluster-43232.66314|Cluster-43232.107610
KEGG	ko05205	Proteoglycans in cancer	8|1096	155|16423	0.767346	1	8	Cluster-43232.36963|Cluster-43232.46179|Cluster-40953.0|Cluster-43232.17796|Cluster-43232.53919|Cluster-43232.61626|Cluster-43232.110529|Cluster-43232.14123
KEGG	ko04140	Regulation of autophagy	5|1096	101|16423	0.768563	1	5	Cluster-43232.80318|Cluster-43232.69045|Cluster-43232.121737|Cluster-43232.95077|Cluster-43232.96835
KEGG	ko00230	Purine metabolism	22|1096	397|16423	0.769324	1	22	Cluster-43232.100880|Cluster-43232.120201|Cluster-43232.75520|Cluster-43232.73412|Cluster-43232.119220|Cluster-43232.75409|Cluster-43232.103339|Cluster-43232.103338|Cluster-43232.75212|Cluster-43232.81536|Cluster-43232.81535|Cluster-43232.103600|Cluster-43232.81822|Cluster-43232.84991|Cluster-43232.63830|Cluster-43232.110884|Cluster-43232.34671|Cluster-43232.35525|Cluster-43232.82196|Cluster-4323…
KEGG	ko00531	Glycosaminoglycan degradation	2|1096	44|16423	0.7712	1	2	Cluster-43232.14123|Cluster-43232.61626
KEGG	ko04670	Leukocyte transendothelial migration	1|1096	23|16423	0.773278	1	1	Cluster-43232.53919
KEGG	ko05211	Renal cell carcinoma	3|1096	65|16423	0.78213	1	3	Cluster-43232.110529|Cluster-43232.53919|Cluster-43232.46179
KEGG	ko00603	Glycosphingolipid biosynthesis - globo series	1|1096	24|16423	0.786879	1	1	Cluster-43232.59800
KEGG	ko03050	Proteasome	9|1096	178|16423	0.795178	1	9	Cluster-43232.94808|Cluster-43232.50104|Cluster-43232.93298|Cluster-43232.92492|Cluster-43232.115931|Cluster-43232.81501|Cluster-43232.74728|Cluster-43232.33681|Cluster-43232.76498
KEGG	ko03013	RNA transport	36|1096	642|16423	0.798239	1	36	Cluster-43232.39723|Cluster-43232.4840|Cluster-31838.0|Cluster-43232.87518|Cluster-43232.112584|Cluster-43232.61074|Cluster-43232.30247|Cluster-43232.43973|Cluster-43232.109051|Cluster-43232.2457|Cluster-43232.94111|Cluster-43232.33032|Cluster-43232.2455|Cluster-43232.58119|Cluster-43232.93559|Cluster-43232.37234|Cluster-43232.103396|Cluster-43232.75828|Cluster-43232.80808|Cluster-43232.95461|Clu…
KEGG	ko01051	Biosynthesis of ansamycins	1|1096	25|16423	0.799665	1	1	Cluster-43232.77163
KEGG	ko05322	Systemic lupus erythematosus	8|1096	162|16423	0.80553	1	8	Cluster-43232.81488|Cluster-8499.0|Cluster-43232.104187|Cluster-43232.81691|Cluster-43232.3521|Cluster-43232.78572|Cluster-43232.86843|Cluster-43232.80032
KEGG	ko00400	Phenylalanine, tyrosine and tryptophan biosynthesis	6|1096	126|16423	0.809668	1	6	Cluster-43232.50500|Cluster-43232.72711|Cluster-43232.78500|Cluster-43232.50585|Cluster-43232.50499|Cluster-43232.108555
KEGG	ko04015	Rap1 signaling pathway	3|1096	69|16423	0.813772	1	3	Cluster-43232.110529|Cluster-43232.53919|Cluster-43232.46179
KEGG	ko04918	Thyroid hormone synthesis	5|1096	108|16423	0.814371	1	5	Cluster-43232.73330|Cluster-43232.61859|Cluster-43232.37378|Cluster-43232.70881|Cluster-43232.87392
KEGG	ko00350	Tyrosine metabolism	4|1096	89|16423	0.81568	1	4	Cluster-43232.60114|Cluster-43232.62701|Cluster-43232.131816|Cluster-43232.63699
KEGG	ko02010	ABC transporters	5|1096	109|16423	0.820281	1	5	Cluster-43232.54822|Cluster-43232.125236|Cluster-43232.112619|Cluster-43232.91255|Cluster-43232.31830
KEGG	ko04139	Regulation of mitophagy - yeast	7|1096	147|16423	0.822511	1	7	Cluster-43232.82815|Cluster-43232.144057|Cluster-43232.135215|Cluster-38770.0|Cluster-43232.142873|Cluster-43232.35492|Cluster-43232.36963
KEGG	ko00770	Pantothenate and CoA biosynthesis	3|1096	72|16423	0.834869	1	3	Cluster-43232.80302|Cluster-43232.61836|Cluster-43232.68255
KEGG	ko05160	Hepatitis C	3|1096	72|16423	0.834869	1	3	Cluster-43232.92900|Cluster-43232.69426|Cluster-43232.86394
KEGG	ko00100	Steroid biosynthesis	5|1096	112|16423	0.837105	1	5	Cluster-43232.72746|Cluster-43232.69652|Cluster-43232.95600|Cluster-43232.85279|Cluster-43232.72055
KEGG	ko05034	Alcoholism	11|1096	225|16423	0.842956	1	11	Cluster-43232.46179|Cluster-8499.0|Cluster-43232.81488|Cluster-43232.109133|Cluster-43232.104187|Cluster-43232.81691|Cluster-43232.3521|Cluster-43232.78572|Cluster-43232.86843|Cluster-43232.110529|Cluster-43232.80032
KEGG	ko03020	RNA polymerase	4|1096	95|16423	0.851532	1	4	Cluster-43232.81536|Cluster-43232.81535|Cluster-43232.75520|Cluster-43232.84991
KEGG	ko04630	Jak-STAT signaling pathway	1|1096	30|16423	0.852972	1	1	Cluster-43232.36963
KEGG	ko05206	MicroRNAs in cancer	10|1096	210|16423	0.855167	1	10	Cluster-43232.36963|Cluster-43232.31830|Cluster-43232.46179|Cluster-43232.125236|Cluster-43232.46887|Cluster-43232.91255|Cluster-43232.54822|Cluster-43232.110529|Cluster-43232.94778|Cluster-43232.112619
KEGG	ko04916	Melanogenesis	2|1096	54|16423	0.856807	1	2	Cluster-43232.110529|Cluster-43232.46179
KEGG	ko04115	p53 signaling pathway	5|1096	117|16423	0.862258	1	5	Cluster-43232.17389|Cluster-43232.46887|Cluster-43232.43391|Cluster-43232.74190|Cluster-43232.94778
KEGG	ko04120	Ubiquitin mediated proteolysis	22|1096	428|16423	0.865068	1	22	Cluster-43232.60039|Cluster-43232.32765|Cluster-43232.93109|Cluster-43232.94413|Cluster-43232.68307|Cluster-43232.82954|Cluster-43232.89751|Cluster-43232.90695|Cluster-43232.76259|Cluster-43232.143574|Cluster-43232.43391|Cluster-43232.21946|Cluster-43232.117513|Cluster-43232.78084|Cluster-43232.86441|Cluster-43232.17389|Cluster-43232.117515|Cluster-43232.71770|Cluster-43232.102984|Cluster-43232.6…
KEGG	ko03060	Protein export	8|1096	176|16423	0.867357	1	8	Cluster-43232.87962|Cluster-43232.78055|Cluster-43232.82013|Cluster-43232.66797|Cluster-43232.94760|Cluster-43232.56389|Cluster-43232.71795|Cluster-43232.71796
KEGG	ko00592	alpha-Linolenic acid metabolism	6|1096	139|16423	0.872696	1	6	Cluster-43232.85684|Cluster-43232.25527|Cluster-43232.80261|Cluster-43232.103179|Cluster-43232.18167|Cluster-43232.87723
KEGG	ko00909	Sesquiterpenoid and triterpenoid biosynthesis	1|1096	33|16423	0.877884	1	1	Cluster-43232.39948
KEGG	ko00030	Pentose phosphate pathway	9|1096	200|16423	0.885015	1	9	Cluster-43232.101650|Cluster-43232.79828|Cluster-43232.77163|Cluster-43232.69910|Cluster-43232.57025|Cluster-43232.71109|Cluster-43232.50707|Cluster-43232.92632|Cluster-43232.75920
KEGG	ko04933	AGE-RAGE signaling pathway in diabetic complications	1|1096	34|16423	0.885212	1	1	Cluster-43232.53919
KEGG	ko03420	Nucleotide excision repair	7|1096	162|16423	0.886083	1	7	Cluster-43232.35718|Cluster-43232.85649|Cluster-43232.86441|Cluster-43232.17709|Cluster-43232.36526|Cluster-43232.83016|Cluster-43232.83015
KEGG	ko04976	Bile secretion	5|1096	123|16423	0.888054	1	5	Cluster-43232.54822|Cluster-43232.125236|Cluster-43232.112619|Cluster-43232.91255|Cluster-43232.31830
KEGG	ko04270	Vascular smooth muscle contraction	2|1096	60|16423	0.892969	1	2	Cluster-43232.110529|Cluster-43232.46179
KEGG	ko04341	Hedgehog signaling pathway - fly	3|1096	83|16423	0.895483	1	3	Cluster-43232.82954|Cluster-43232.60645|Cluster-43232.21946
KEGG	ko00905	Brassinosteroid biosynthesis	1|1096	36|16423	0.898577	1	1	Cluster-43232.7148
KEGG	ko00590	Arachidonic acid metabolism	1|1096	36|16423	0.898577	1	1	Cluster-43232.87392
KEGG	ko04910	Insulin signaling pathway	13|1096	282|16423	0.904259	1	13	Cluster-43232.65159|Cluster-43232.36963|Cluster-43232.97410|Cluster-43232.80318|Cluster-40953.0|Cluster-43232.46179|Cluster-43232.65160|Cluster-43232.69045|Cluster-43232.77549|Cluster-43232.95077|Cluster-43232.110529|Cluster-43232.84763|Cluster-43232.99696
KEGG	ko03070	Bacterial secretion system	1|1096	38|16423	0.910386	1	1	Cluster-43232.94760
KEGG	ko05131	Shigellosis	2|1096	65|16423	0.916413	1	2	Cluster-43232.137687|Cluster-43232.53919
KEGG	ko04620	Toll-like receptor signaling pathway	10|1096	232|16423	0.919913	1	10	Cluster-43232.46179|Cluster-43232.53919|Cluster-43232.33438|Cluster-43232.70729|Cluster-43232.82501|Cluster-43232.48172|Cluster-43232.62461|Cluster-43232.67699|Cluster-43232.107675|Cluster-43232.110529
KEGG	ko00513	Various types of N-glycan biosynthesis	4|1096	114|16423	0.928501	1	4	Cluster-43232.95039|Cluster-43232.55520|Cluster-43232.76616|Cluster-43232.95683
KEGG	ko04330	Notch signaling pathway	1|1096	42|16423	0.930042	1	1	Cluster-43232.56665
KEGG	ko04111	Cell cycle - yeast	12|1096	276|16423	0.931374	1	12	Cluster-43232.92900|Cluster-43232.122163|Cluster-43232.51356|Cluster-43232.69426|Cluster-43232.86394|Cluster-43232.82954|Cluster-43232.85672|Cluster-43232.30427|Cluster-43232.71105|Cluster-43232.86654|Cluster-43232.115855|Cluster-43232.100960
KEGG	ko05132	Salmonella infection	2|1096	69|16423	0.931598	1	2	Cluster-43232.137687|Cluster-43232.53919
KEGG	ko04722	Neurotrophin signaling pathway	14|1096	315|16423	0.933111	1	14	Cluster-43232.46179|Cluster-43232.53919|Cluster-43232.70729|Cluster-43232.33438|Cluster-43232.81165|Cluster-43232.88340|Cluster-43232.82501|Cluster-43232.48172|Cluster-43232.69806|Cluster-43232.67699|Cluster-43232.107675|Cluster-43232.110529|Cluster-43232.62461|Cluster-43232.79908
KEGG	ko04152	AMPK signaling pathway	15|1096	335|16423	0.935019	1	15	Cluster-43232.92900|Cluster-43232.35110|Cluster-43232.21044|Cluster-43232.69426|Cluster-43232.86394|Cluster-43232.80318|Cluster-43232.90289|Cluster-43232.87653|Cluster-43232.60218|Cluster-43232.69045|Cluster-41737.0|Cluster-43232.95077|Cluster-43232.71109|Cluster-43232.87652|Cluster-43232.36963
KEGG	ko04113	Meiosis - yeast	9|1096	220|16423	0.935776	1	9	Cluster-43232.92900|Cluster-43232.122163|Cluster-43232.51356|Cluster-43232.69426|Cluster-43232.86394|Cluster-43232.60218|Cluster-43232.71105|Cluster-43232.86654|Cluster-43232.98477
KEGG	ko04110	Cell cycle	17|1096	373|16423	0.935914	1	17	Cluster-43232.122163|Cluster-43232.51356|Cluster-43232.100960|Cluster-43232.88340|Cluster-43232.82954|Cluster-43232.81165|Cluster-43232.90289|Cluster-43232.93109|Cluster-43232.35110|Cluster-43232.30427|Cluster-43232.69806|Cluster-43232.71105|Cluster-43232.86654|Cluster-43232.87319|Cluster-43232.79908|Cluster-43232.80763|Cluster-43232.74190
KEGG	ko04350	TGF-beta signaling pathway	4|1096	120|16423	0.943938	1	4	Cluster-43232.82954|Cluster-43232.92900|Cluster-43232.69426|Cluster-43232.86394
KEGG	ko05014	Amyotrophic lateral sclerosis (ALS)	2|1096	74|16423	0.946921	1	2	Cluster-43232.78458|Cluster-43232.53919
KEGG	ko04212	Longevity regulating pathway - worm	6|1096	165|16423	0.947549	1	6	Cluster-43232.36963|Cluster-43232.80203|Cluster-43232.78481|Cluster-43232.46887|Cluster-43232.82009|Cluster-43232.94778
KEGG	ko04922	Glucagon signaling pathway	9|1096	227|16423	0.948226	1	9	Cluster-43232.100880|Cluster-43232.99696|Cluster-43232.80318|Cluster-43232.84625|Cluster-43232.69045|Cluster-43232.35525|Cluster-43232.95077|Cluster-43232.46423|Cluster-43232.75212
KEGG	ko00510	N-Glycan biosynthesis	5|1096	145|16423	0.950229	1	5	Cluster-43232.95039|Cluster-43232.70970|Cluster-43232.55520|Cluster-43232.76616|Cluster-43232.95683
KEGG	ko05140	Leishmaniasis	8|1096	210|16423	0.953395	1	8	Cluster-43232.33438|Cluster-43232.70729|Cluster-43232.66503|Cluster-43232.48172|Cluster-43232.62461|Cluster-43232.67699|Cluster-43232.107675|Cluster-43232.82501
KEGG	ko04810	Regulation of actin cytoskeleton	7|1096	190|16423	0.954462	1	7	Cluster-43232.137687|Cluster-43232.46179|Cluster-43232.144057|Cluster-43232.53919|Cluster-43232.57239|Cluster-43232.35492|Cluster-43232.110529
KEGG	ko04211	Longevity regulating pathway	5|1096	149|16423	0.957371	1	5	Cluster-43232.80318|Cluster-43232.80981|Cluster-43232.95077|Cluster-43232.36963|Cluster-43232.69045
KEGG	ko04972	Pancreatic secretion	2|1096	79|16423	0.958937	1	2	Cluster-43232.93096|Cluster-43232.53919
KEGG	ko03008	Ribosome biogenesis in eukaryotes	13|1096	315|16423	0.960053	1	13	Cluster-43232.53530|Cluster-43232.30183|Cluster-43232.30247|Cluster-43232.79618|Cluster-43232.61074|Cluster-43232.85099|Cluster-43232.91929|Cluster-43232.67648|Cluster-43232.70719|Cluster-43232.37234|Cluster-43232.91936|Cluster-43232.85583|Cluster-43232.81723
KEGG	ko05142	Chagas disease (American trypanosomiasis)	11|1096	276|16423	0.960637	1	11	Cluster-43232.92900|Cluster-43232.69426|Cluster-43232.86394|Cluster-43232.33438|Cluster-43232.70729|Cluster-43232.82501|Cluster-43232.48172|Cluster-43232.62461|Cluster-43232.67699|Cluster-43232.107675|Cluster-43232.73565
KEGG	ko03410	Base excision repair	2|1096	81|16423	0.962973	1	2	Cluster-43232.82009|Cluster-31201.0
KEGG	ko00562	Inositol phosphate metabolism	7|1096	198|16423	0.9656	1	7	Cluster-43232.77411|Cluster-43232.52788|Cluster-43232.46887|Cluster-43232.144057|Cluster-43232.35492|Cluster-43232.36700|Cluster-43232.94778
KEGG	ko04720	Long-term potentiation	2|1096	83|16423	0.966626	1	2	Cluster-43232.110529|Cluster-43232.46179
KEGG	ko03030	DNA replication	5|1096	156|16423	0.967654	1	5	Cluster-43232.71105|Cluster-43232.122163|Cluster-43232.86654|Cluster-43232.51356|Cluster-43232.17709
KEGG	ko04261	Adrenergic signaling in cardiomyocytes	4|1096	136|16423	0.9714	1	4	Cluster-43232.92900|Cluster-43232.69426|Cluster-43232.86394|Cluster-43232.60218
KEGG	ko05202	Transcriptional misregulation in cancer	4|1096	138|16423	0.973767	1	4	Cluster-43232.81691|Cluster-43232.47852|Cluster-43232.78572|Cluster-43232.142873
KEGG	ko04360	Axon guidance	1|1096	58|16423	0.974027	1	1	Cluster-43232.53919
KEGG	ko00600	Sphingolipid metabolism	3|1096	114|16423	0.974147	1	3	Cluster-43232.59800|Cluster-43232.86278|Cluster-43232.38644
KEGG	ko04114	Oocyte meiosis	11|1096	290|16423	0.974352	1	11	Cluster-43232.92900|Cluster-43232.69426|Cluster-43232.86394|Cluster-43232.88340|Cluster-43232.82954|Cluster-43232.81165|Cluster-43232.46179|Cluster-43232.69806|Cluster-43232.110529|Cluster-43232.60218|Cluster-43232.79908
KEGG	ko04728	Dopaminergic synapse	4|1096	139|16423	0.974881	1	4	Cluster-43232.92900|Cluster-43232.69426|Cluster-43232.86394|Cluster-43232.60218
KEGG	ko00900	Terpenoid backbone biosynthesis	5|1096	164|16423	0.976576	1	5	Cluster-43232.90621|Cluster-43232.78712|Cluster-43232.66314|Cluster-43232.69591|Cluster-43232.98613
KEGG	ko04520	Adherens junction	1|1096	61|16423	0.978432	1	1	Cluster-43232.53919
KEGG	ko03018	RNA degradation	14|1096	363|16423	0.982293	1	14	Cluster-43232.73055|Cluster-43232.91929|Cluster-43232.117730|Cluster-43232.140673|Cluster-43232.85093|Cluster-43232.76963|Cluster-43232.95419|Cluster-43232.89763|Cluster-43232.78481|Cluster-43232.88964|Cluster-43232.74026|Cluster-43232.71109|Cluster-43232.46750|Cluster-43232.136523
KEGG	ko00240	Pyrimidine metabolism	10|1096	281|16423	0.982434	1	10	Cluster-43232.81536|Cluster-43232.81535|Cluster-43232.33630|Cluster-43232.61836|Cluster-43232.75520|Cluster-43232.84991|Cluster-43232.119220|Cluster-43232.66558|Cluster-43232.40252|Cluster-43232.33279
KEGG	ko04919	Thyroid hormone signaling pathway	4|1096	148|16423	0.983084	1	4	Cluster-43232.110529|Cluster-43232.36963|Cluster-43232.142873|Cluster-43232.46179
KEGG	ko04022	cGMP-PKG signaling pathway	3|1096	128|16423	0.986767	1	3	Cluster-43232.110529|Cluster-43232.46179|Cluster-43232.5010
KEGG	ko00860	Porphyrin and chlorophyll metabolism	2|1096	101|16423	0.98711	1	2	Cluster-43232.97002|Cluster-43232.105763
KEGG	ko04064	NF-kappa B signaling pathway	7|1096	227|16423	0.98826	1	7	Cluster-43232.33438|Cluster-43232.70729|Cluster-43232.82501|Cluster-43232.48172|Cluster-43232.62461|Cluster-43232.67699|Cluster-43232.107675
KEGG	ko03015	mRNA surveillance pathway	16|1096	418|16423	0.988515	1	16	Cluster-43232.92900|Cluster-43232.98928|Cluster-43232.73793|Cluster-43232.30341|Cluster-43232.86394|Cluster-43232.117317|Cluster-43232.36013|Cluster-43232.79583|Cluster-43232.60218|Cluster-43232.29243|Cluster-43232.135475|Cluster-43232.93559|Cluster-43232.74446|Cluster-43232.136523|Cluster-43232.29414|Cluster-43232.69426
KEGG	ko05152	Tuberculosis	15|1096	412|16423	0.992579	1	15	Cluster-43232.24619|Cluster-43232.48315|Cluster-43232.33438|Cluster-43232.70729|Cluster-43232.82501|Cluster-43232.48172|Cluster-43232.59232|Cluster-43232.61900|Cluster-43232.78481|Cluster-43232.67699|Cluster-43232.90319|Cluster-43232.107675|Cluster-43232.117374|Cluster-43232.100392|Cluster-43232.62461
KEGG	ko03040	Spliceosome	29|1096	700|16423	0.994295	1	29	Cluster-43232.55341|Cluster-43232.98928|Cluster-43232.110599|Cluster-43232.4749|Cluster-43232.86919|Cluster-43232.136128|Cluster-43232.69607|Cluster-43232.42688|Cluster-43232.116750|Cluster-43232.58392|Cluster-43232.62776|Cluster-43232.93559|Cluster-43232.78461|Cluster-43232.78460|Cluster-43232.76527|Cluster-43232.94702|Cluster-43232.144735|Cluster-43232.80915|Cluster-43232.94703|Cluster-43232.80…
KEGG	ko03430	Mismatch repair	2|1096	117|16423	0.994578	1	2	Cluster-43511.0|Cluster-43232.17709
KEGG	ko05133	Pertussis	7|1096	250|16423	0.995269	1	7	Cluster-43232.33438|Cluster-43232.70729|Cluster-43232.82501|Cluster-43232.48172|Cluster-43232.62461|Cluster-43232.67699|Cluster-43232.107675
KEGG	ko03022	Basal transcription factors	1|1096	88|16423	0.995955	1	1	Cluster-43232.35764
KEGG	ko04070	Phosphatidylinositol signaling system	5|1096	206|16423	0.99613	1	5	Cluster-43232.35492|Cluster-43232.61947|Cluster-43232.46887|Cluster-43232.144057|Cluster-43232.94778
KEGG	ko05168	Herpes simplex infection	6|1096	240|16423	0.997387	1	6	Cluster-43232.62422|Cluster-43232.82954|Cluster-43232.93109|Cluster-43232.30334|Cluster-43232.87319|Cluster-43232.80763
KEGG	ko05166	HTLV-I infection	9|1096	319|16423	0.998038	1	9	Cluster-43232.30183|Cluster-43232.24619|Cluster-43232.25870|Cluster-43232.61074|Cluster-43232.26564|Cluster-43232.48315|Cluster-43232.5010|Cluster-43232.117374|Cluster-43232.73565
KEGG	ko04310	Wnt signaling pathway	3|1096	172|16423	0.998549	1	3	Cluster-43232.82954|Cluster-43232.43391|Cluster-43232.53919
KEGG	ko04020	Calcium signaling pathway	1|1096	116|16423	0.999288	1	1	Cluster-43232.5010
KEGG	ko03460	Fanconi anemia pathway	2|1096	167|16423	0.999667	1	2	Cluster-43232.83557|Cluster-43511.0
KEGG	ko03010	Ribosome	36|1096	1292|16423	1	1	36	Cluster-43232.26234|Cluster-43232.4991|Cluster-43232.90392|Cluster-43232.96829|Cluster-43790.0|Cluster-43232.85027|Cluster-43232.88014|Cluster-43232.85221|Cluster-49407.0|Cluster-43232.4146|Cluster-43232.91175|Cluster-37687.0|Cluster-40953.0|Cluster-42089.0|Cluster-43232.4793|Cluster-43232.81064|Cluster-60816.0|Cluster-43232.92996|Cluster-43232.80046|Cluster-43232.85017|Cluster-53009.0|Cluster-48…
