# Supplementary material for: Transcriptomics and metabolomics changes triggered by exogenous 6-benzylaminopurine in relieving epicotyl dormancy of Polygonatum cyrtonema Hua seeds
Source: Front Plant Sci. 2022 Jul 25;13:961899. doi: 10.3389/fpls.2022.961899 (PMC9358440; doi:10.3389/fpls.2022.961899)
Supplement: Supplementary Table 11 — KEGG analysis of differentially expressed genes in T2 vs. C2. [file Table_11.XLSX]

## Sheet: Sheet1
T2 vs.C2 KEGG enrich
Category	ID	Description	GeneRatio	BgRatio	pvalue	padj	Count	geneID
KEGG	ko00945	Stilbenoid, diarylheptanoid and gingerol biosynthesis	32|1737	85|16423	7.53091e-09	2.47014e-06	32	Cluster-43232.85705|Cluster-43232.82943|Cluster-43232.66091|Cluster-43232.59728|Cluster-43232.101377|Cluster-43232.74712|Cluster-43232.78960|Cluster-43232.78961|Cluster-43232.82167|Cluster-43232.81021|Cluster-43232.79407|Cluster-43232.46005|Cluster-43232.80352|Cluster-43232.75246|Cluster-43232.75117|Cluster-43232.81638|Cluster-43232.85386|Cluster-43232.70124|Cluster-43232.101379|Cluster-43232.701…
KEGG	ko00710	Carbon fixation in photosynthetic organisms	53|1737	300|16423	0.000159916	0.0184705	53	Cluster-43232.97035|Cluster-43232.73601|Cluster-43232.105094|Cluster-3629.0|Cluster-43232.76641|Cluster-43232.73433|Cluster-43232.82021|Cluster-43232.89858|Cluster-22577.0|Cluster-43232.57017|Cluster-29676.0|Cluster-43232.87166|Cluster-43232.36366|Cluster-43232.95825|Cluster-43232.79597|Cluster-43232.81000|Cluster-3760.0|Cluster-43232.79598|Cluster-43232.83031|Cluster-20853.0|Cluster-43232.78623|…
KEGG	ko03010	Ribosome	172|1737	1292|16423	0.000168938	0.0184705	172	Cluster-43232.78212|Cluster-3072.0|Cluster-43232.26234|Cluster-2733.0|Cluster-43232.84984|Cluster-43232.80613|Cluster-43232.70035|Cluster-43232.5404|Cluster-43232.86871|Cluster-43232.4444|Cluster-43232.58651|Cluster-54286.0|Cluster-43232.53787|Cluster-43232.82162|Cluster-2681.0|Cluster-2112.0|Cluster-43232.40119|Cluster-2258.0|Cluster-2504.0|Cluster-39668.0|Cluster-25629.0|Cluster-43232.77670|Clu…
KEGG	ko04110	Cell cycle	61|1737	373|16423	0.000340418	0.0279143	61	Cluster-43232.83045|Cluster-43232.103908|Cluster-43232.84252|Cluster-43232.66532|Cluster-43232.100984|Cluster-43232.5298|Cluster-43232.125725|Cluster-1866.0|Cluster-43232.112106|Cluster-3720.0|Cluster-43232.103906|Cluster-43232.73717|Cluster-43232.102873|Cluster-43232.91504|Cluster-43232.88134|Cluster-43232.53117|Cluster-43232.50249|Cluster-43232.81109|Cluster-43232.86803|Cluster-43232.40798|Clus…
KEGG	ko05034	Alcoholism	41|1737	225|16423	0.000486835	0.0296548	41	Cluster-2175.0|Cluster-43232.143991|Cluster-43232.77447|Cluster-43232.82698|Cluster-43232.84885|Cluster-43232.79921|Cluster-43232.80032|Cluster-43232.74735|Cluster-43232.74734|Cluster-43232.81870|Cluster-55688.0|Cluster-714.0|Cluster-43232.4850|Cluster-43232.71914|Cluster-43232.81488|Cluster-3230.0|Cluster-43232.79573|Cluster-3698.0|Cluster-43232.80394|Cluster-43232.58873|Cluster-2188.0|Cluster-4…
KEGG	ko04068	FoxO signaling pathway	33|1737	168|16423	0.000542467	0.0296548	33	Cluster-43232.1141|Cluster-43232.102736|Cluster-43232.80948|Cluster-1943.0|Cluster-43232.100984|Cluster-43232.70828|Cluster-43232.78863|Cluster-43232.88134|Cluster-43232.76822|Cluster-43232.50249|Cluster-43232.80316|Cluster-43232.80318|Cluster-8315.0|Cluster-43232.127366|Cluster-43232.95077|Cluster-43232.67547|Cluster-43232.67545|Cluster-43232.71140|Cluster-43232.64422|Cluster-43232.82782|Cluster…
KEGG	ko05010	Alzheimer's disease	57|1737	357|16423	0.000865685	0.0405635	57	Cluster-2030.0|Cluster-43232.73601|Cluster-2865.0|Cluster-1944.0|Cluster-43232.82698|Cluster-43232.82021|Cluster-1887.0|Cluster-2897.0|Cluster-43232.105839|Cluster-43232.132707|Cluster-3339.0|Cluster-43232.77447|Cluster-2188.0|Cluster-42106.0|Cluster-3185.0|Cluster-24775.1|Cluster-3165.0|Cluster-43232.91470|Cluster-3230.0|Cluster-43232.146241|Cluster-43232.76608|Cluster-1485.1|Cluster-43232.83036…
KEGG	ko05322	Systemic lupus erythematosus	31|1737	162|16423	0.00113538	0.0465506	31	Cluster-43232.143991|Cluster-43232.3519|Cluster-43232.79921|Cluster-43232.74735|Cluster-43232.74734|Cluster-43232.81870|Cluster-55688.0|Cluster-714.0|Cluster-43232.4850|Cluster-43232.71914|Cluster-43232.81488|Cluster-43232.79573|Cluster-43232.80394|Cluster-43232.58873|Cluster-43232.88108|Cluster-3044.0|Cluster-43232.3521|Cluster-43232.84997|Cluster-43232.78269|Cluster-43232.79815|Cluster-43232.64…
KEGG	ko00190	Oxidative phosphorylation	77|1737	536|16423	0.00184329	0.0671775	77	Cluster-2030.0|Cluster-2865.0|Cluster-43232.78413|Cluster-43232.80949|Cluster-1944.0|Cluster-43232.132707|Cluster-43232.87009|Cluster-43232.90427|Cluster-43232.75442|Cluster-1887.0|Cluster-43232.66747|Cluster-2296.0|Cluster-43232.58996|Cluster-43232.84256|Cluster-43232.73124|Cluster-3339.0|Cluster-1962.0|Cluster-43232.73242|Cluster-24775.1|Cluster-43232.76031|Cluster-42106.0|Cluster-3185.0|Cluste…
KEGG	ko00941	Flavonoid biosynthesis	16|1737	65|16423	0.00212039	0.069549	16	Cluster-43232.60511|Cluster-43232.117343|Cluster-43232.46005|Cluster-43232.60510|Cluster-43232.64638|Cluster-43232.66091|Cluster-43232.59728|Cluster-43232.84921|Cluster-43232.100745|Cluster-43232.55072|Cluster-43232.65905|Cluster-43232.88485|Cluster-43232.79976|Cluster-43232.100166|Cluster-43232.93745|Cluster-43232.133531
KEGG	ko04727	GABAergic synapse	19|1737	86|16423	0.0025026	0.0746231	19	Cluster-43232.81132|Cluster-2580.0|Cluster-43232.64422|Cluster-55423.0|Cluster-43232.13031|Cluster-43232.2404|Cluster-3412.0|Cluster-43232.113413|Cluster-6844.1|Cluster-3509.0|Cluster-3573.1|Cluster-8315.0|Cluster-43232.46300|Cluster-43232.79328|Cluster-2278.0|Cluster-43232.134144|Cluster-43232.63730|Cluster-43232.78863|Cluster-3573.0
KEGG	ko04914	Progesterone-mediated oocyte maturation	27|1737	145|16423	0.0031734	0.0850288	27	Cluster-43232.2100|Cluster-43232.104604|Cluster-43232.103908|Cluster-43232.103906|Cluster-43232.88134|Cluster-43232.53117|Cluster-43232.50249|Cluster-43232.78016|Cluster-43232.35109|Cluster-43232.67547|Cluster-43232.67545|Cluster-43232.35110|Cluster-43232.118713|Cluster-43232.76897|Cluster-43232.90289|Cluster-43232.149299|Cluster-43232.45494|Cluster-43232.70828|Cluster-43232.60093|Cluster-43232.1…
KEGG	ko00350	Tyrosine metabolism	19|1737	89|16423	0.00347275	0.0850288	19	Cluster-43232.62701|Cluster-43232.76969|Cluster-3374.0|Cluster-2928.0|Cluster-2499.0|Cluster-43232.32474|Cluster-3760.0|Cluster-43232.70025|Cluster-43232.39608|Cluster-43232.70776|Cluster-43232.15097|Cluster-43232.81168|Cluster-47775.2|Cluster-43232.126028|Cluster-43232.88232|Cluster-43232.88233|Cluster-25703.0|Cluster-33709.0|Cluster-43232.44337
KEGG	ko00903	Limonene and pinene degradation	11|1737	38|16423	0.00362928	0.0850288	11	Cluster-43232.43192|Cluster-43232.5200|Cluster-32342.0|Cluster-43232.101379|Cluster-43232.69113|Cluster-43232.101377|Cluster-43232.66139|Cluster-43232.63546|Cluster-43232.80100|Cluster-43232.69944|Cluster-43232.69945
KEGG	ko05016	Huntington's disease	68|1737	486|16423	0.00561619	0.11685	68	Cluster-2030.0|Cluster-43232.1141|Cluster-2865.0|Cluster-43232.90804|Cluster-43232.85800|Cluster-43232.101342|Cluster-43232.76031|Cluster-43232.101340|Cluster-43232.101341|Cluster-1943.0|Cluster-43232.100984|Cluster-43232.90664|Cluster-43232.132707|Cluster-9245.0|Cluster-3339.0|Cluster-1944.0|Cluster-42106.0|Cluster-3185.0|Cluster-24775.1|Cluster-3165.0|Cluster-43232.5535|Cluster-43232.91470|Clus…
KEGG	ko00280	Valine, leucine and isoleucine degradation	28|1737	160|16423	0.0057	0.11685	28	Cluster-2817.0|Cluster-43232.103583|Cluster-43232.103585|Cluster-43232.58432|Cluster-43232.58433|Cluster-43232.43192|Cluster-32342.0|Cluster-2418.0|Cluster-43232.63546|Cluster-43232.69944|Cluster-43232.69945|Cluster-2278.0|Cluster-2709.0|Cluster-2513.0|Cluster-43232.5200|Cluster-2240.0|Cluster-2580.0|Cluster-43232.98613|Cluster-43232.2404|Cluster-3412.0|Cluster-43232.66139|Cluster-2687.0|Cluster-…
KEGG	ko05012	Parkinson's disease	53|1737	362|16423	0.00624791	0.120548	53	Cluster-2030.0|Cluster-2865.0|Cluster-43232.90804|Cluster-43232.82461|Cluster-43232.76031|Cluster-1887.0|Cluster-43232.14918|Cluster-43232.105839|Cluster-43232.132707|Cluster-3339.0|Cluster-1944.0|Cluster-42106.0|Cluster-3185.0|Cluster-24775.1|Cluster-3165.0|Cluster-43232.5535|Cluster-43232.91470|Cluster-43232.78564|Cluster-43232.76608|Cluster-1485.1|Cluster-43232.79737|Cluster-43232.83036|Cluste…
KEGG	ko00982	Drug metabolism - cytochrome P450	19|1737	96|16423	0.00698822	0.122019	19	Cluster-43232.55744|Cluster-43232.62701|Cluster-43232.72512|Cluster-43232.103045|Cluster-2761.0|Cluster-43232.32728|Cluster-43232.107861|Cluster-43232.84086|Cluster-2529.0|Cluster-43232.90001|Cluster-2388.0|Cluster-47775.2|Cluster-43232.91798|Cluster-43232.95012|Cluster-43232.67902|Cluster-43232.126028|Cluster-3525.0|Cluster-43232.69619|Cluster-2917.0
KEGG	ko00020	Citrate cycle (TCA cycle)	49|1737	332|16423	0.00729185	0.122019	49	Cluster-2030.0|Cluster-3120.0|Cluster-3650.0|Cluster-43232.73433|Cluster-3576.1|Cluster-22577.0|Cluster-3356.0|Cluster-43232.95785|Cluster-29676.0|Cluster-43232.60462|Cluster-43232.87166|Cluster-19430.0|Cluster-43232.64843|Cluster-2969.0|Cluster-43232.79597|Cluster-43232.87998|Cluster-3048.0|Cluster-43232.145887|Cluster-43232.79598|Cluster-4705.0|Cluster-2223.0|Cluster-43232.76608|Cluster-43232.7…
KEGG	ko00650	Butanoate metabolism	14|1737	62|16423	0.0074402	0.122019	14	Cluster-2096.0|Cluster-43232.81132|Cluster-2635.0|Cluster-2580.0|Cluster-43232.98613|Cluster-43232.2404|Cluster-3412.0|Cluster-2687.0|Cluster-3573.1|Cluster-3573.0|Cluster-43232.84518|Cluster-43232.74819|Cluster-2278.0|Cluster-2938.0
KEGG	ko04111	Cell cycle - yeast	42|1737	276|16423	0.00790483	0.123466	42	Cluster-43232.103908|Cluster-43232.66532|Cluster-43232.95708|Cluster-43232.5298|Cluster-1866.0|Cluster-43232.112106|Cluster-3720.0|Cluster-43232.103906|Cluster-43232.83045|Cluster-43232.102873|Cluster-43232.108420|Cluster-43232.122163|Cluster-43232.91041|Cluster-43232.86803|Cluster-43232.40798|Cluster-43232.52081|Cluster-43232.53490|Cluster-43232.32186|Cluster-43232.99993|Cluster-43232.81443|Clus…
KEGG	ko00620	Pyruvate metabolism	56|1737	396|16423	0.00928518	0.134678	56	Cluster-43232.97035|Cluster-43232.93799|Cluster-43232.105094|Cluster-43232.108354|Cluster-43232.73433|Cluster-43232.89858|Cluster-3002.0|Cluster-3576.1|Cluster-22577.0|Cluster-43232.95785|Cluster-29676.0|Cluster-43232.3353|Cluster-43232.87166|Cluster-43232.84132|Cluster-2969.0|Cluster-43232.43192|Cluster-43232.81000|Cluster-32342.0|Cluster-43232.144696|Cluster-3100.0|Cluster-43232.79598|Cluster-4…
KEGG	ko00071	Fatty acid degradation	28|1737	168|16423	0.00996437	0.134678	28	Cluster-2817.0|Cluster-43232.103583|Cluster-43232.80850|Cluster-43232.88232|Cluster-43232.44337|Cluster-43232.43192|Cluster-32342.0|Cluster-2418.0|Cluster-43232.63546|Cluster-43232.69944|Cluster-47775.2|Cluster-43232.5200|Cluster-2720.0|Cluster-43232.70025|Cluster-43232.62701|Cluster-43232.66139|Cluster-43232.126028|Cluster-43232.84518|Cluster-43232.69945|Cluster-43232.88233|Cluster-43232.81168|C…
KEGG	ko00330	Arginine and proline metabolism	30|1737	184|16423	0.0101754	0.134678	30	Cluster-43232.90420|Cluster-43232.76762|Cluster-43232.82146|Cluster-3789.0|Cluster-43232.59417|Cluster-43232.46588|Cluster-43232.43192|Cluster-43232.76969|Cluster-32342.0|Cluster-3760.0|Cluster-43232.63546|Cluster-43232.69944|Cluster-43232.69945|Cluster-43232.5200|Cluster-43232.116318|Cluster-53222.0|Cluster-43232.66139|Cluster-43232.8698|Cluster-43232.47867|Cluster-43232.69060|Cluster-43232.7541…
KEGG	ko00062	Fatty acid elongation	21|1737	115|16423	0.0102651	0.134678	21	Cluster-43232.112336|Cluster-43232.98869|Cluster-43232.123488|Cluster-43232.92391|Cluster-3418.0|Cluster-43232.84949|Cluster-43232.18673|Cluster-43232.18670|Cluster-43232.98873|Cluster-43232.112335|Cluster-43232.112339|Cluster-1928.0|Cluster-43232.84755|Cluster-43232.24682|Cluster-43232.87247|Cluster-43232.95341|Cluster-43232.59377|Cluster-43232.105881|Cluster-43232.95336|Cluster-43232.71350|Clus…
KEGG	ko05204	Chemical carcinogenesis	19|1737	102|16423	0.0119226	0.145355	19	Cluster-43232.55744|Cluster-2917.0|Cluster-43232.72512|Cluster-43232.103045|Cluster-2761.0|Cluster-43232.32728|Cluster-43232.107861|Cluster-43232.84086|Cluster-2529.0|Cluster-43232.90001|Cluster-2388.0|Cluster-43232.43576|Cluster-47775.2|Cluster-43232.95012|Cluster-43232.67902|Cluster-43232.126028|Cluster-3525.0|Cluster-43232.69619|Cluster-43232.91798
KEGG	ko04612	Antigen processing and presentation	37|1737	243|16423	0.0119652	0.145355	37	Cluster-43232.2100|Cluster-43232.87434|Cluster-43232.96985|Cluster-43232.67607|Cluster-3304.0|Cluster-14598.1|Cluster-43232.68633|Cluster-43232.60564|Cluster-43232.76897|Cluster-43232.24619|Cluster-43232.53698|Cluster-43232.78016|Cluster-43232.5388|Cluster-3790.0|Cluster-43232.74992|Cluster-43232.81587|Cluster-43232.78462|Cluster-43232.76330|Cluster-43232.64427|Cluster-43232.67553|Cluster-43232.8…
KEGG	ko00980	Metabolism of xenobiotics by cytochrome P450	20|1737	110|16423	0.0125109	0.146556	20	Cluster-43232.55744|Cluster-43232.62701|Cluster-43232.72512|Cluster-43232.103045|Cluster-2761.0|Cluster-43232.32728|Cluster-43232.107861|Cluster-43232.84086|Cluster-2529.0|Cluster-43232.90001|Cluster-2388.0|Cluster-43232.43576|Cluster-47775.2|Cluster-43232.91798|Cluster-43232.95012|Cluster-43232.67902|Cluster-43232.126028|Cluster-3525.0|Cluster-43232.69619|Cluster-2917.0
KEGG	ko00630	Glyoxylate and dicarboxylate metabolism	44|1737	304|16423	0.0139498	0.153679	44	Cluster-43232.53927|Cluster-43232.60611|Cluster-3650.0|Cluster-43232.71140|Cluster-43232.73433|Cluster-2240.0|Cluster-43232.57017|Cluster-43232.71019|Cluster-43232.3353|Cluster-43232.74819|Cluster-43232.87166|Cluster-43232.73683|Cluster-43232.79884|Cluster-43232.79489|Cluster-43232.144696|Cluster-4705.0|Cluster-19430.0|Cluster-43232.81140|Cluster-43232.67291|Cluster-3119.0|Cluster-37826.0|Cluster…
KEGG	ko03320	PPAR signaling pathway	24|1737	142|16423	0.014056	0.153679	24	Cluster-43232.83341|Cluster-2817.0|Cluster-43232.103583|Cluster-43232.103585|Cluster-43232.89018|Cluster-1921.0|Cluster-43232.89016|Cluster-43232.5502|Cluster-3484.0|Cluster-43232.85886|Cluster-2418.0|Cluster-43232.11213|Cluster-43232.85591|Cluster-43232.27028|Cluster-43232.89017|Cluster-43232.82465|Cluster-2720.0|Cluster-43232.5442|Cluster-43232.72099|Cluster-43232.46492|Cluster-2300.0|Cluster-4…
KEGG	ko00660	C5-Branched dibasic acid metabolism	7|1737	23|16423	0.015278	0.161651	7	Cluster-2096.0|Cluster-43232.144111|Cluster-43232.144112|Cluster-43232.88252|Cluster-43232.87114|Cluster-43232.84683|Cluster-2898.0
KEGG	ko00410	beta-Alanine metabolism	23|1737	136|16423	0.0158615	0.162581	23	Cluster-43232.103583|Cluster-43232.103585|Cluster-43232.46586|Cluster-3789.0|Cluster-43232.46588|Cluster-43232.43192|Cluster-32342.0|Cluster-43232.63546|Cluster-43232.69944|Cluster-43232.69945|Cluster-2278.0|Cluster-2709.0|Cluster-43232.5200|Cluster-2580.0|Cluster-43232.2404|Cluster-3412.0|Cluster-43232.66139|Cluster-3573.1|Cluster-3573.0|Cluster-43232.81132|Cluster-43232.69113|Cluster-43232.9042…
KEGG	ko00053	Ascorbate and aldarate metabolism	21|1737	123|16423	0.0188521	0.187378	21	Cluster-43232.43192|Cluster-43232.5200|Cluster-32342.0|Cluster-43232.54791|Cluster-43232.91386|Cluster-43232.69113|Cluster-43232.127552|Cluster-43232.85309|Cluster-43232.69766|Cluster-43232.127550|Cluster-43232.63546|Cluster-43232.80100|Cluster-3556.0|Cluster-43232.86344|Cluster-43232.470|Cluster-43232.69944|Cluster-43232.69945|Cluster-3738.0|Cluster-43232.13963|Cluster-43232.66139|Cluster-43232.…
KEGG	ko00625	Chloroalkane and chloroalkene degradation	12|1737	57|16423	0.0195628	0.188724	12	Cluster-43232.43192|Cluster-43232.5200|Cluster-32342.0|Cluster-43232.69113|Cluster-43232.126028|Cluster-43232.62701|Cluster-43232.66139|Cluster-43232.63546|Cluster-43232.80100|Cluster-47775.2|Cluster-43232.69944|Cluster-43232.69945
KEGG	ko04210	Apoptosis	21|1737	124|16423	0.0202333	0.189615	21	Cluster-43232.75846|Cluster-43232.81587|Cluster-43232.80010|Cluster-43232.100602|Cluster-3175.0|Cluster-43232.81454|Cluster-43232.127366|Cluster-5193.0|Cluster-43232.82009|Cluster-43232.89716|Cluster-43232.82336|Cluster-43232.88973|Cluster-43232.94234|Cluster-43232.94233|Cluster-43232.80107|Cluster-43232.89726|Cluster-1938.2|Cluster-43232.87165|Cluster-43232.49649|Cluster-43232.79698|Cluster-4323…
KEGG	ko01200	Carbon metabolism	124|1737	1028|16423	0.0210759	0.190714	124	Cluster-43232.97035|Cluster-5178.0|Cluster-43232.60611|Cluster-43232.73433|Cluster-43232.80941|Cluster-43232.60462|Cluster-43232.95785|Cluster-43232.95825|Cluster-43232.88227|Cluster-3012.0|Cluster-43232.144696|Cluster-3048.0|Cluster-3100.0|Cluster-2223.0|Cluster-58436.0|Cluster-3035.0|Cluster-43232.80047|Cluster-43232.85837|Cluster-3421.0|Cluster-43232.82263|Cluster-43232.84518|Cluster-43232.737…
KEGG	ko04932	Non-alcoholic fatty liver disease (NAFLD)	38|1737	263|16423	0.0215135	0.190714	38	Cluster-2030.0|Cluster-43232.102736|Cluster-1944.0|Cluster-43232.76031|Cluster-42106.0|Cluster-43232.105839|Cluster-2768.0|Cluster-3339.0|Cluster-43232.78180|Cluster-43232.80948|Cluster-43232.76822|Cluster-3185.0|Cluster-43232.80316|Cluster-3175.0|Cluster-43232.80318|Cluster-43232.76608|Cluster-43232.77041|Cluster-43232.95077|Cluster-43232.38536|Cluster-1871.0|Cluster-24775.1|Cluster-43232.53919|…
KEGG	ko00270	Cysteine and methionine metabolism	45|1737	323|16423	0.0222166	0.191764	45	Cluster-43232.85942|Cluster-43232.80714|Cluster-43232.76762|Cluster-43232.73433|Cluster-43232.75526|Cluster-43232.118628|Cluster-3789.0|Cluster-43232.87166|Cluster-33709.0|Cluster-43232.87927|Cluster-43232.53927|Cluster-43232.76969|Cluster-34856.0|Cluster-3760.0|Cluster-43232.37542|Cluster-43232.96283|Cluster-43232.71019|Cluster-43232.67291|Cluster-43232.76247|Cluster-2945.0|Cluster-37826.0|Clust…
KEGG	ko04114	Oocyte meiosis	41|1737	290|16423	0.0232366	0.195426	41	Cluster-2175.0|Cluster-43232.77447|Cluster-43232.82698|Cluster-43232.66532|Cluster-4813.0|Cluster-1866.0|Cluster-3720.0|Cluster-43232.73717|Cluster-43232.84252|Cluster-43232.108420|Cluster-43232.81109|Cluster-43232.86803|Cluster-3230.0|Cluster-43232.88339|Cluster-43232.79467|Cluster-43232.34030|Cluster-3698.0|Cluster-43232.34544|Cluster-43232.83045|Cluster-2188.0|Cluster-43232.118713|Cluster-4323…
KEGG	ko05166	HTLV-I infection	44|1737	319|16423	0.0268349	0.220046	44	Cluster-43232.149301|Cluster-43232.90804|Cluster-43232.101213|Cluster-43232.34330|Cluster-43232.67607|Cluster-43232.34332|Cluster-43232.61074|Cluster-43232.34334|Cluster-43232.100984|Cluster-43232.5298|Cluster-43232.86618|Cluster-2897.0|Cluster-43232.26564|Cluster-43232.65047|Cluster-43232.91504|Cluster-43232.108420|Cluster-43232.79957|Cluster-43232.24619|Cluster-43232.5535|Cluster-23644.0|Cluste…
KEGG	ko04142	Lysosome	38|1737	269|16423	0.0282687	0.221747	38	Cluster-43232.85800|Cluster-43232.101342|Cluster-43232.101340|Cluster-43232.101341|Cluster-2296.0|Cluster-43232.73242|Cluster-43232.87165|Cluster-43232.60564|Cluster-43232.90334|Cluster-43232.100602|Cluster-43232.27535|Cluster-43232.81587|Cluster-43232.75846|Cluster-43232.95336|Cluster-43232.87244|Cluster-43232.68118|Cluster-43232.68119|Cluster-43232.76330|Cluster-43232.64427|Cluster-43232.88394|…
KEGG	ko01524	Platinum drug resistance	30|1737	202|16423	0.0283944	0.221747	30	Cluster-2761.0|Cluster-43232.32728|Cluster-43232.80947|Cluster-2917.0|Cluster-43232.2029|Cluster-43232.126988|Cluster-43232.90001|Cluster-43232.72854|Cluster-43232.127366|Cluster-43232.51384|Cluster-43232.95012|Cluster-43232.107861|Cluster-43232.68392|Cluster-43232.103045|Cluster-43232.84086|Cluster-43232.99456|Cluster-2388.0|Cluster-43232.86008|Cluster-43232.67902|Cluster-3525.0|Cluster-43232.91…
KEGG	ko00290	Valine, leucine and isoleucine biosynthesis	12|1737	61|16423	0.0293236	0.221923	12	Cluster-2096.0|Cluster-43232.80302|Cluster-26349.2|Cluster-43232.144111|Cluster-43232.144112|Cluster-43232.88252|Cluster-2218.0|Cluster-43232.87114|Cluster-43232.86000|Cluster-43232.86174|Cluster-43232.84683|Cluster-2898.0
KEGG	ko04924	Renin secretion	10|1737	47|16423	0.0297702	0.221923	10	Cluster-2188.0|Cluster-2175.0|Cluster-43232.77447|Cluster-43232.82698|Cluster-3230.0|Cluster-2897.0|Cluster-43232.81587|Cluster-3698.0|Cluster-43232.80538|Cluster-43232.79698
KEGG	ko04970	Salivary secretion	8|1737	34|16423	0.0317951	0.231751	8	Cluster-2188.0|Cluster-2175.0|Cluster-43232.77447|Cluster-43232.82698|Cluster-3230.0|Cluster-3208.0|Cluster-3698.0|Cluster-43232.80538
KEGG	ko04971	Gastric acid secretion	8|1737	35|16423	0.0360857	0.257306	8	Cluster-2188.0|Cluster-2175.0|Cluster-43232.77447|Cluster-43232.82698|Cluster-3230.0|Cluster-3208.0|Cluster-3698.0|Cluster-43232.80538
KEGG	ko05203	Viral carcinogenesis	56|1737	436|16423	0.0413325	0.288448	56	Cluster-43232.86618|Cluster-43232.80032|Cluster-43232.61978|Cluster-43232.100984|Cluster-43232.3519|Cluster-43232.125725|Cluster-43232.104604|Cluster-43232.18177|Cluster-43232.73717|Cluster-43232.112380|Cluster-43232.61980|Cluster-43232.53117|Cluster-43232.86441|Cluster-43232.81109|Cluster-43232.4850|Cluster-2476.0|Cluster-43232.81488|Cluster-43232.45554|Cluster-43232.62675|Cluster-43232.88339|Cl…
KEGG	ko04925	Aldosterone synthesis and secretion	7|1737	31|16423	0.0506388	0.336111	7	Cluster-2188.0|Cluster-2175.0|Cluster-43232.77447|Cluster-43232.82698|Cluster-3230.0|Cluster-3698.0|Cluster-43232.80538
KEGG	ko04745	Phototransduction - fly	7|1737	31|16423	0.0506388	0.336111	7	Cluster-2188.0|Cluster-2175.0|Cluster-43232.77447|Cluster-43232.82698|Cluster-3230.0|Cluster-3698.0|Cluster-43232.80538
KEGG	ko00196	Photosynthesis - antenna proteins	8|1737	38|16423	0.0512364	0.336111	8	Cluster-43232.83271|Cluster-43232.18084|Cluster-43232.78746|Cluster-43232.132404|Cluster-43232.120316|Cluster-43232.120317|Cluster-43232.58995|Cluster-43232.122640
KEGG	ko04213	Longevity regulating pathway - multiple species	31|1737	224|16423	0.0536441	0.340179	31	Cluster-43232.1141|Cluster-1923.0|Cluster-43232.80948|Cluster-43232.96985|Cluster-3304.0|Cluster-14598.1|Cluster-9245.0|Cluster-43232.79929|Cluster-43232.76822|Cluster-43232.33880|Cluster-43232.80316|Cluster-43232.80318|Cluster-43232.5388|Cluster-43232.68633|Cluster-43232.95077|Cluster-43232.78462|Cluster-43232.71140|Cluster-43232.36963|Cluster-43232.100996|Cluster-43232.94702|Cluster-43232.56270…
KEGG	ko00040	Pentose and glucuronate interconversions	27|1737	190|16423	0.0539309	0.340179	27	Cluster-43232.33761|Cluster-43232.97775|Cluster-43232.85652|Cluster-43232.83827|Cluster-43232.43192|Cluster-32342.0|Cluster-43232.63546|Cluster-43232.69944|Cluster-43232.69945|Cluster-5202.0|Cluster-5202.1|Cluster-43232.68807|Cluster-43232.5200|Cluster-43232.81353|Cluster-43232.132406|Cluster-43232.66139|Cluster-43232.83083|Cluster-3499.0|Cluster-43232.68808|Cluster-43232.14952|Cluster-43232.1345…
KEGG	ko00010	Glycolysis / Gluconeogenesis	58|1737	464|16423	0.0562728	0.343828	58	Cluster-43232.73601|Cluster-43232.57589|Cluster-43232.82021|Cluster-43232.80941|Cluster-43232.87512|Cluster-22577.0|Cluster-29676.0|Cluster-43232.95785|Cluster-43232.81035|Cluster-43232.101650|Cluster-43232.44337|Cluster-43232.79597|Cluster-43232.5380|Cluster-32342.0|Cluster-43232.88600|Cluster-43232.45554|Cluster-3100.0|Cluster-20853.0|Cluster-43232.79598|Cluster-43232.50707|Cluster-43232.63546|…
KEGG	ko04744	Phototransduction	7|1737	32|16423	0.0571134	0.343828	7	Cluster-2188.0|Cluster-2175.0|Cluster-43232.77447|Cluster-43232.82698|Cluster-3230.0|Cluster-3698.0|Cluster-43232.80538
KEGG	ko04015	Rap1 signaling pathway	12|1737	69|16423	0.0585298	0.343828	12	Cluster-2188.0|Cluster-2175.0|Cluster-43232.77447|Cluster-43232.53919|Cluster-3230.0|Cluster-43232.82698|Cluster-2768.0|Cluster-3698.0|Cluster-43232.80538|Cluster-43232.58907|Cluster-43232.94438|Cluster-1902.0
KEGG	ko04916	Melanogenesis	10|1737	54|16423	0.0593448	0.343828	10	Cluster-2188.0|Cluster-2175.0|Cluster-43232.77447|Cluster-43232.82698|Cluster-3230.0|Cluster-43232.100984|Cluster-3698.0|Cluster-43232.80538|Cluster-43232.58907|Cluster-43232.46034
KEGG	ko04921	Oxytocin signaling pathway	21|1737	142|16423	0.0607006	0.343828	21	Cluster-43232.102736|Cluster-43232.76822|Cluster-43232.78148|Cluster-43232.58907|Cluster-43232.77447|Cluster-43232.80316|Cluster-43232.82698|Cluster-43232.80318|Cluster-3230.0|Cluster-43232.87652|Cluster-43232.87653|Cluster-43232.134540|Cluster-2897.0|Cluster-43232.100996|Cluster-43232.80538|Cluster-2175.0|Cluster-3698.0|Cluster-43232.95077|Cluster-2188.0|Cluster-43232.80948|Cluster-20210.0
KEGG	ko05416	Viral myocarditis	11|1737	62|16423	0.0616663	0.343828	11	Cluster-43232.101206|Cluster-43232.55412|Cluster-43232.66566|Cluster-43232.53919|Cluster-43232.99407|Cluster-43232.101261|Cluster-43232.101260|Cluster-2768.0|Cluster-43232.89011|Cluster-43232.81799|Cluster-3175.0
KEGG	ko04915	Estrogen signaling pathway	27|1737	193|16423	0.061847	0.343828	27	Cluster-2175.0|Cluster-43232.2100|Cluster-43232.77447|Cluster-43232.96985|Cluster-3304.0|Cluster-14598.1|Cluster-43232.82698|Cluster-2188.0|Cluster-3230.0|Cluster-43232.78016|Cluster-43232.5388|Cluster-43232.68633|Cluster-3698.0|Cluster-43232.78462|Cluster-43232.76897|Cluster-43232.94702|Cluster-43232.58907|Cluster-43232.61859|Cluster-43232.79099|Cluster-43232.4121|Cluster-43232.98057|Cluster-432…
KEGG	ko00624	Polycyclic aromatic hydrocarbon degradation	2|1737	3|16423	0.0674938	0.359936	2	Cluster-43232.101377|Cluster-43232.101379
KEGG	ko00363	Bisphenol degradation	2|1737	3|16423	0.0674938	0.359936	2	Cluster-43232.101377|Cluster-43232.101379
KEGG	ko01210	2-Oxocarboxylic acid metabolism	31|1737	230|16423	0.0687403	0.359936	31	Cluster-3760.0|Cluster-3650.0|Cluster-3356.0|Cluster-43232.86174|Cluster-43232.147419|Cluster-43232.76969|Cluster-43232.88252|Cluster-43232.96962|Cluster-4705.0|Cluster-43232.145887|Cluster-19430.0|Cluster-1897.0|Cluster-43232.84683|Cluster-2218.0|Cluster-52262.0|Cluster-43232.87114|Cluster-43232.127905|Cluster-43232.86000|Cluster-2096.0|Cluster-43232.80302|Cluster-26349.2|Cluster-2928.0|Cluster-…
KEGG	ko04713	Circadian entrainment	7|1737	34|16423	0.0715318	0.359936	7	Cluster-2188.0|Cluster-2175.0|Cluster-43232.77447|Cluster-43232.82698|Cluster-3230.0|Cluster-3698.0|Cluster-43232.80538
KEGG	ko04740	Olfactory transduction	7|1737	34|16423	0.0715318	0.359936	7	Cluster-2188.0|Cluster-2175.0|Cluster-43232.77447|Cluster-43232.82698|Cluster-3230.0|Cluster-3698.0|Cluster-43232.80538
KEGG	ko04978	Mineral absorption	6|1737	27|16423	0.0715675	0.359936	6	Cluster-43232.80947|Cluster-3208.0|Cluster-1803.0|Cluster-43232.75981|Cluster-43232.87920|Cluster-43232.40018
KEGG	ko00643	Styrene degradation	4|1737	14|16423	0.0724262	0.359936	4	Cluster-3374.0|Cluster-43232.8698|Cluster-43232.39608|Cluster-43232.70776
KEGG	ko04260	Cardiac muscle contraction	13|1737	80|16423	0.0736776	0.360691	13	Cluster-24775.1|Cluster-42106.0|Cluster-43232.79946|Cluster-2676.0|Cluster-43232.76031|Cluster-43232.68316|Cluster-43232.78180|Cluster-43232.105839|Cluster-3208.0|Cluster-3593.0|Cluster-3339.0|Cluster-1871.0|Cluster-2730.0
KEGG	ko00380	Tryptophan metabolism	18|1737	121|16423	0.0749018	0.361291	18	Cluster-43232.43192|Cluster-43232.5200|Cluster-43232.87998|Cluster-32342.0|Cluster-43232.71140|Cluster-43232.69113|Cluster-3048.0|Cluster-43232.125314|Cluster-43232.66139|Cluster-43232.8698|Cluster-43232.63546|Cluster-43232.80100|Cluster-2223.0|Cluster-43232.56270|Cluster-43232.84518|Cluster-43232.74819|Cluster-43232.69944|Cluster-43232.69945
KEGG	ko04141	Protein processing in endoplasmic reticulum	94|1737	809|16423	0.0777428	0.369144	94	Cluster-5258.0|Cluster-43232.54905|Cluster-43232.66532|Cluster-1866.0|Cluster-3748.1|Cluster-3748.0|Cluster-2724.0|Cluster-43232.89201|Cluster-43232.34396|Cluster-43232.94054|Cluster-43232.81893|Cluster-43232.76628|Cluster-43232.70613|Cluster-43232.53497|Cluster-43232.82467|Cluster-43232.132780|Cluster-43232.73543|Cluster-43232.47713|Cluster-43232.89054|Cluster-43232.79827|Cluster-43232.4121|Clus…
KEGG	ko00480	Glutathione metabolism	29|1737	216|16423	0.0787807	0.369144	29	Cluster-5178.0|Cluster-2761.0|Cluster-2496.0|Cluster-43232.32728|Cluster-43232.70931|Cluster-2917.0|Cluster-43232.86344|Cluster-3789.0|Cluster-43232.90001|Cluster-43232.69766|Cluster-43232.74311|Cluster-43232.95012|Cluster-43232.107861|Cluster-43232.103045|Cluster-43232.135250|Cluster-43232.84086|Cluster-2388.0|Cluster-43232.91386|Cluster-43232.67902|Cluster-3525.0|Cluster-43232.91798|Cluster-432…
KEGG	ko04212	Longevity regulating pathway - worm	23|1737	165|16423	0.0818201	0.377986	23	Cluster-43232.1141|Cluster-43232.77756|Cluster-43232.74167|Cluster-43232.78257|Cluster-1943.0|Cluster-43232.79929|Cluster-43232.82009|Cluster-43232.78863|Cluster-43232.5502|Cluster-43232.11213|Cluster-8315.0|Cluster-43232.71140|Cluster-43232.36963|Cluster-43232.64422|Cluster-43232.113413|Cluster-43232.89699|Cluster-43232.56270|Cluster-43232.5442|Cluster-1923.0|Cluster-43232.86762|Cluster-43232.81…
KEGG	ko04710	Circadian rhythm	13|1737	82|16423	0.0841233	0.383228	13	Cluster-43232.102736|Cluster-43232.76822|Cluster-43232.80948|Cluster-43232.80316|Cluster-43232.80318|Cluster-43232.78532|Cluster-43232.66532|Cluster-43232.100996|Cluster-43232.84535|Cluster-43232.61172|Cluster-1866.0|Cluster-3720.0|Cluster-43232.95077
KEGG	ko04922	Glucagon signaling pathway	30|1737	227|16423	0.085958	0.386222	30	Cluster-43232.102736|Cluster-2175.0|Cluster-43232.77447|Cluster-43232.82698|Cluster-3002.0|Cluster-43232.100984|Cluster-43232.84132|Cluster-43232.80538|Cluster-43232.80948|Cluster-2188.0|Cluster-43232.76822|Cluster-43232.99696|Cluster-43232.80316|Cluster-43232.80318|Cluster-3230.0|Cluster-58436.0|Cluster-3698.0|Cluster-43232.95077|Cluster-43232.39234|Cluster-1998.0|Cluster-43232.100996|Cluster-34…
KEGG	ko04750	Inflammatory mediator regulation of TRP channels	9|1737	51|16423	0.0875827	0.388204	9	Cluster-2188.0|Cluster-2175.0|Cluster-43232.78148|Cluster-43232.77447|Cluster-43232.82698|Cluster-3230.0|Cluster-43232.134540|Cluster-3698.0|Cluster-43232.80538
KEGG	ko04720	Long-term potentiation	13|1737	83|16423	0.0896787	0.392195	13	Cluster-2188.0|Cluster-2175.0|Cluster-43232.78148|Cluster-43232.77447|Cluster-43232.82698|Cluster-3230.0|Cluster-43232.134540|Cluster-2897.0|Cluster-43232.100984|Cluster-3698.0|Cluster-43232.80538|Cluster-43232.58907|Cluster-43232.46034
KEGG	ko04910	Insulin signaling pathway	36|1737	282|16423	0.0915952	0.395305	36	Cluster-1923.0|Cluster-43232.102736|Cluster-43232.77447|Cluster-43232.82698|Cluster-3002.0|Cluster-43232.79929|Cluster-43232.84132|Cluster-43232.80948|Cluster-2188.0|Cluster-43232.76822|Cluster-43232.33880|Cluster-43232.106734|Cluster-43232.80316|Cluster-43232.80318|Cluster-3230.0|Cluster-20853.0|Cluster-3698.0|Cluster-43232.95077|Cluster-43232.84898|Cluster-2460.0|Cluster-43232.36963|Cluster-199…
KEGG	ko04120	Ubiquitin mediated proteolysis	52|1737	428|16423	0.0945447	0.398781	52	Cluster-43232.83045|Cluster-5258.0|Cluster-43232.70854|Cluster-43232.74055|Cluster-43232.66532|Cluster-43232.40775|Cluster-43232.49055|Cluster-43232.90302|Cluster-43232.78084|Cluster-1866.0|Cluster-43232.103908|Cluster-3720.0|Cluster-43232.103906|Cluster-43232.16498|Cluster-43232.26973|Cluster-43232.108420|Cluster-43232.101667|Cluster-43232.71726|Cluster-43232.86803|Cluster-43232.102182|Cluster-4…
KEGG	ko00940	Phenylpropanoid biosynthesis	40|1737	319|16423	0.0948321	0.398781	40	Cluster-43232.80813|Cluster-43232.115688|Cluster-43232.96563|Cluster-43232.132799|Cluster-43232.66091|Cluster-43232.108360|Cluster-43232.57496|Cluster-43232.25986|Cluster-43232.94657|Cluster-3486.0|Cluster-43232.31742|Cluster-43232.100689|Cluster-43232.91619|Cluster-43232.88054|Cluster-43232.61844|Cluster-43232.9493|Cluster-43852.0|Cluster-43232.17572|Cluster-43232.62062|Cluster-43232.69947|Clust…
KEGG	ko04270	Vascular smooth muscle contraction	10|1737	60|16423	0.0962195	0.399494	10	Cluster-2188.0|Cluster-2175.0|Cluster-43232.78148|Cluster-43232.77447|Cluster-43232.82698|Cluster-3230.0|Cluster-43232.134540|Cluster-3698.0|Cluster-43232.80538|Cluster-43232.58907
KEGG	ko05134	Legionellosis	39|1737	311|16423	0.0978849	0.401328	39	Cluster-43232.92191|Cluster-43232.94528|Cluster-43232.76644|Cluster-43232.2456|Cluster-43232.96985|Cluster-43232.65020|Cluster-3304.0|Cluster-14598.1|Cluster-43232.59828|Cluster-43232.105388|Cluster-43232.3437|Cluster-3820.0|Cluster-43232.63890|Cluster-2973.0|Cluster-43232.5388|Cluster-43232.68633|Cluster-43232.81203|Cluster-43232.70613|Cluster-43232.70203|Cluster-43232.78462|Cluster-3201.1|Clust…
KEGG	ko01212	Fatty acid metabolism	35|1737	277|16423	0.104363	0.413353	35	Cluster-2817.0|Cluster-43232.103583|Cluster-3002.0|Cluster-43232.80850|Cluster-43232.59570|Cluster-43232.110990|Cluster-43232.84132|Cluster-43232.105881|Cluster-43232.5502|Cluster-3418.0|Cluster-43232.45451|Cluster-2418.0|Cluster-43232.11213|Cluster-43232.87247|Cluster-43232.68626|Cluster-43232.95336|Cluster-43232.39234|Cluster-3151.0|Cluster-2720.0|Cluster-43232.101444|Cluster-2300.0|Cluster-432…
KEGG	ko00051	Fructose and mannose metabolism	27|1737	206|16423	0.105558	0.413353	27	Cluster-43232.80540|Cluster-43232.81684|Cluster-43232.67708|Cluster-43232.101650|Cluster-43232.80796|Cluster-43232.50707|Cluster-20853.0|Cluster-43232.132406|Cluster-43232.83316|Cluster-2460.0|Cluster-43232.92476|Cluster-43232.106734|Cluster-43232.73763|Cluster-43232.77821|Cluster-43232.118822|Cluster-2190.0|Cluster-43232.105125|Cluster-43232.80884|Cluster-43232.73443|Cluster-43232.62815|Cluster-…
KEGG	ko00627	Aminobenzoate degradation	3|1737	10|16423	0.105573	0.413353	3	Cluster-43232.101377|Cluster-43232.101379|Cluster-43232.8698
KEGG	ko00360	Phenylalanine metabolism	14|1737	94|16423	0.105859	0.413353	14	Cluster-2635.0|Cluster-43232.59728|Cluster-2928.0|Cluster-2499.0|Cluster-43232.76203|Cluster-43232.66091|Cluster-3760.0|Cluster-43232.8698|Cluster-43232.94657|Cluster-43232.88485|Cluster-25703.0|Cluster-43232.79976|Cluster-33709.0|Cluster-43232.76969
KEGG	ko05214	Glioma	11|1737	70|16423	0.110373	0.424251	11	Cluster-2188.0|Cluster-2175.0|Cluster-43232.36963|Cluster-43232.82698|Cluster-3230.0|Cluster-43232.81339|Cluster-3698.0|Cluster-43232.80538|Cluster-43232.58907|Cluster-43232.91504|Cluster-43232.77447
KEGG	ko04721	Synaptic vesicle cycle	32|1737	252|16423	0.111237	0.424251	32	Cluster-43232.80949|Cluster-43232.85800|Cluster-43232.101342|Cluster-43232.101340|Cluster-43232.101341|Cluster-2296.0|Cluster-43232.58996|Cluster-1962.0|Cluster-43232.73242|Cluster-43232.101339|Cluster-2793.0|Cluster-43232.45094|Cluster-43232.49515|Cluster-43232.79328|Cluster-43232.85876|Cluster-43232.55235|Cluster-43232.13031|Cluster-43232.46300|Cluster-6844.1|Cluster-43232.85775|Cluster-43232.1…
KEGG	ko04013	MAPK signaling pathway - fly	21|1737	155|16423	0.112668	0.424771	21	Cluster-43232.1141|Cluster-5258.0|Cluster-43232.101667|Cluster-43232.40775|Cluster-43232.70854|Cluster-43232.87400|Cluster-43232.75204|Cluster-43232.53919|Cluster-43232.61074|Cluster-43232.61073|Cluster-43232.79178|Cluster-1943.0|Cluster-43232.132780|Cluster-43232.86762|Cluster-43232.71726|Cluster-2768.0|Cluster-43232.87427|Cluster-43232.58907|Cluster-43232.94438|Cluster-43232.81764|Cluster-1902.0
KEGG	ko00052	Galactose metabolism	23|1737	173|16423	0.115109	0.427648	23	Cluster-43232.88915|Cluster-43232.88912|Cluster-43232.88910|Cluster-43232.88911|Cluster-43232.83139|Cluster-43232.73511|Cluster-43232.100095|Cluster-43232.23884|Cluster-43232.16725|Cluster-3219.0|Cluster-43232.132490|Cluster-43232.49431|Cluster-43232.70929|Cluster-43232.62469|Cluster-43232.132406|Cluster-43232.86278|Cluster-2285.0|Cluster-43232.91141|Cluster-3499.0|Cluster-3499.1|Cluster-2802.0|C…
KEGG	ko05110	Vibrio cholerae infection	24|1737	182|16423	0.116039	0.427648	24	Cluster-43232.76644|Cluster-43232.80949|Cluster-2296.0|Cluster-43232.58996|Cluster-43232.66797|Cluster-1962.0|Cluster-43232.73242|Cluster-2793.0|Cluster-43232.81203|Cluster-43232.101423|Cluster-43232.104040|Cluster-43232.70203|Cluster-43232.53497|Cluster-43232.55235|Cluster-43232.1380|Cluster-43232.85876|Cluster-43232.74038|Cluster-43232.85775|Cluster-43232.112380|Cluster-43232.109431|Cluster-238…
KEGG	ko05206	MicroRNAs in cancer	27|1737	210|16423	0.122224	0.444057	27	Cluster-43232.85942|Cluster-43232.31794|Cluster-43232.100984|Cluster-43232.16061|Cluster-43232.91504|Cluster-43232.33880|Cluster-43232.79630|Cluster-43232.37542|Cluster-43232.79534|Cluster-43232.127366|Cluster-43232.77734|Cluster-3090.0|Cluster-43232.46034|Cluster-43232.96283|Cluster-43232.36963|Cluster-43232.54824|Cluster-43232.45274|Cluster-43232.118628|Cluster-43232.37543|Cluster-43232.91168|C…
KEGG	ko05323	Rheumatoid arthritis	18|1737	131|16423	0.123199	0.444057	18	Cluster-43232.109431|Cluster-43232.80949|Cluster-43232.55235|Cluster-2384.0|Cluster-43232.85876|Cluster-2793.0|Cluster-1962.0|Cluster-2296.0|Cluster-43232.68120|Cluster-43232.58996|Cluster-43232.85775|Cluster-43232.112380|Cluster-43232.40679|Cluster-43232.86742|Cluster-3507.0|Cluster-43232.73242|Cluster-43232.68118|Cluster-43232.68119
KEGG	ko00250	Alanine, aspartate and glutamate metabolism	27|1737	211|16423	0.126631	0.44632	27	Cluster-43232.67389|Cluster-43232.66558|Cluster-43232.58209|Cluster-43232.67384|Cluster-43232.114953|Cluster-10776.0|Cluster-43232.76969|Cluster-3760.0|Cluster-1897.0|Cluster-2278.0|Cluster-2938.0|Cluster-2580.0|Cluster-55423.0|Cluster-43232.2404|Cluster-3412.0|Cluster-2571.0|Cluster-3573.1|Cluster-3573.0|Cluster-43232.91771|Cluster-43232.81132|Cluster-2928.0|Cluster-43232.96855|Cluster-43232.771…
KEGG	ko05031	Amphetamine addiction	10|1737	64|16423	0.126909	0.44632	10	Cluster-2188.0|Cluster-2175.0|Cluster-43232.78148|Cluster-43232.77447|Cluster-43232.82698|Cluster-3230.0|Cluster-43232.134540|Cluster-2897.0|Cluster-3698.0|Cluster-43232.80538
KEGG	ko04962	Vasopressin-regulated water reabsorption	9|1737	56|16423	0.127909	0.44632	9	Cluster-1844.0|Cluster-43232.22849|Cluster-43232.46300|Cluster-43232.66919|Cluster-43232.87181|Cluster-43232.130184|Cluster-43232.31447|Cluster-43232.31448|Cluster-43232.79328
KEGG	ko05410	Hypertrophic cardiomyopathy (HCM)	7|1737	41|16423	0.137227	0.473793	7	Cluster-43232.102736|Cluster-43232.76822|Cluster-43232.80948|Cluster-43232.80316|Cluster-43232.80318|Cluster-43232.100996|Cluster-43232.95077
KEGG	ko04931	Insulin resistance	23|1737	178|16423	0.139635	0.477085	23	Cluster-1923.0|Cluster-43232.67389|Cluster-43232.80948|Cluster-43232.70815|Cluster-43232.67384|Cluster-43232.70813|Cluster-43232.79929|Cluster-43232.76822|Cluster-43232.99696|Cluster-43232.80316|Cluster-43232.80318|Cluster-43232.95191|Cluster-43232.95077|Cluster-43232.36963|Cluster-1998.0|Cluster-43232.134540|Cluster-43232.100996|Cluster-2571.0|Cluster-43232.102736|Cluster-43232.78148|Cluster-432…
KEGG	ko04115	p53 signaling pathway	16|1737	117|16423	0.143389	0.48486	16	Cluster-43232.88134|Cluster-43232.74055|Cluster-43232.50249|Cluster-43232.71726|Cluster-43232.16498|Cluster-43232.102182|Cluster-43232.60093|Cluster-43232.40775|Cluster-43232.60095|Cluster-43232.60094|Cluster-43232.60096|Cluster-43232.127366|Cluster-43232.70828|Cluster-3175.0|Cluster-43232.67547|Cluster-43232.67545
KEGG	ko05216	Thyroid cancer	4|1737	19|16423	0.14753	0.489757	4	Cluster-43232.58907|Cluster-43232.60361|Cluster-43232.93406|Cluster-43232.93405
KEGG	ko00730	Thiamine metabolism	7|1737	42|16423	0.148436	0.489757	7	Cluster-43232.81724|Cluster-43232.85314|Cluster-43232.72953|Cluster-43232.96316|Cluster-43232.30681|Cluster-2994.0|Cluster-43232.75589
KEGG	ko00640	Propanoate metabolism	21|1737	162|16423	0.149472	0.489757	21	Cluster-43232.103583|Cluster-2709.0|Cluster-3100.0|Cluster-2580.0|Cluster-2776.0|Cluster-43232.2404|Cluster-3412.0|Cluster-3002.0|Cluster-2831.0|Cluster-43232.103585|Cluster-2240.0|Cluster-2834.0|Cluster-43232.84518|Cluster-43232.45451|Cluster-43232.74819|Cluster-2278.0|Cluster-43232.39234|Cluster-43232.62901|Cluster-43232.64843|Cluster-43232.84132|Cluster-43232.84898
KEGG	ko04140	Regulation of autophagy	14|1737	101|16423	0.152586	0.489757	14	Cluster-43232.102736|Cluster-43232.76822|Cluster-43232.114052|Cluster-43232.42549|Cluster-43232.80316|Cluster-43232.80318|Cluster-43232.64422|Cluster-43232.113413|Cluster-8315.0|Cluster-43232.100996|Cluster-43232.95077|Cluster-43232.134144|Cluster-43232.78863|Cluster-43232.80948
KEGG	ko01040	Biosynthesis of unsaturated fatty acids	14|1737	101|16423	0.152586	0.489757	14	Cluster-3418.0|Cluster-43232.5442|Cluster-3151.0|Cluster-43232.101444|Cluster-2418.0|Cluster-43232.11213|Cluster-43232.101443|Cluster-43232.84755|Cluster-3677.0|Cluster-43232.87247|Cluster-2817.0|Cluster-43232.105881|Cluster-3753.0|Cluster-43232.5502
KEGG	ko00623	Toluene degradation	2|1737	6|16423	0.157932	0.489757	2	Cluster-43232.73151|Cluster-43232.87991
KEGG	ko00361	Chlorocyclohexane and chlorobenzene degradation	2|1737	6|16423	0.157932	0.489757	2	Cluster-43232.73151|Cluster-43232.87991
KEGG	ko00364	Fluorobenzoate degradation	2|1737	6|16423	0.157932	0.489757	2	Cluster-43232.73151|Cluster-43232.87991
KEGG	ko04022	cGMP-PKG signaling pathway	17|1737	128|16423	0.158275	0.489757	17	Cluster-2188.0|Cluster-2175.0|Cluster-43232.78148|Cluster-43232.90804|Cluster-43232.77447|Cluster-43232.82698|Cluster-3230.0|Cluster-43232.134540|Cluster-3039.0|Cluster-2897.0|Cluster-43232.78564|Cluster-43232.14918|Cluster-3208.0|Cluster-3698.0|Cluster-43232.80538|Cluster-43232.58907|Cluster-43232.5535
KEGG	ko03030	DNA replication	20|1737	156|16423	0.166918	0.498373	20	Cluster-43232.132336|Cluster-43232.90620|Cluster-43232.122163|Cluster-43232.81443|Cluster-43232.52081|Cluster-43232.47503|Cluster-43232.107862|Cluster-43232.119445|Cluster-43232.17709|Cluster-43232.70259|Cluster-43232.55159|Cluster-43232.119279|Cluster-43232.116143|Cluster-43232.38910|Cluster-43232.50085|Cluster-43232.85463|Cluster-43232.62115|Cluster-43232.102873|Cluster-43232.75143|Cluster-4323…
KEGG	ko04966	Collecting duct acid secretion	14|1737	103|16423	0.167677	0.498373	14	Cluster-43232.109431|Cluster-43232.80949|Cluster-43232.55235|Cluster-2384.0|Cluster-43232.85876|Cluster-2793.0|Cluster-1962.0|Cluster-2296.0|Cluster-43232.58996|Cluster-43232.85775|Cluster-43232.86742|Cluster-3507.0|Cluster-43232.73242|Cluster-43232.112380
KEGG	ko04380	Osteoclast differentiation	8|1737	52|16423	0.169511	0.498373	8	Cluster-43232.53919|Cluster-2897.0|Cluster-43232.40679|Cluster-2768.0|Cluster-43232.68120|Cluster-43232.58907|Cluster-43232.68118|Cluster-43232.68119
KEGG	ko00100	Steroid biosynthesis	15|1737	112|16423	0.169522	0.498373	15	Cluster-43232.31324|Cluster-43232.89609|Cluster-43232.90627|Cluster-43232.62442|Cluster-43232.63583|Cluster-43232.72746|Cluster-2280.0|Cluster-43232.57888|Cluster-3630.0|Cluster-43232.79204|Cluster-43232.79205|Cluster-2887.0|Cluster-43232.91373|Cluster-43232.98660|Cluster-43232.59320
KEGG	ko05221	Acute myeloid leukemia	5|1737	28|16423	0.171747	0.498373	5	Cluster-1923.0|Cluster-43232.79929|Cluster-43232.58907|Cluster-43232.81339|Cluster-43232.36963
KEGG	ko00592	alpha-Linolenic acid metabolism	18|1737	139|16423	0.172592	0.498373	18	Cluster-43232.101580|Cluster-43232.2125|Cluster-43232.81168|Cluster-2817.0|Cluster-43232.72053|Cluster-2418.0|Cluster-43232.70025|Cluster-43232.96352|Cluster-43232.103179|Cluster-43232.80850|Cluster-43232.18167|Cluster-43232.68626|Cluster-43232.71125|Cluster-43232.88233|Cluster-43232.88232|Cluster-43232.95913|Cluster-43232.44337|Cluster-43232.58872
KEGG	ko00905	Brassinosteroid biosynthesis	6|1737	36|16423	0.173215	0.498373	6	Cluster-43232.58493|Cluster-43232.133498|Cluster-43232.83393|Cluster-43232.93815|Cluster-43232.136065|Cluster-43232.15841
KEGG	ko00950	Isoquinoline alkaloid biosynthesis	6|1737	36|16423	0.173215	0.498373	6	Cluster-43232.76969|Cluster-2928.0|Cluster-3760.0|Cluster-43232.15097|Cluster-25703.0|Cluster-33709.0
KEGG	ko00910	Nitrogen metabolism	12|1737	87|16423	0.179298	0.507882	12	Cluster-43232.40600|Cluster-43232.58209|Cluster-55423.0|Cluster-3509.0|Cluster-43232.73350|Cluster-43232.77151|Cluster-43232.73123|Cluster-43232.21798|Cluster-43232.114953|Cluster-43232.74593|Cluster-43232.63730|Cluster-43232.81676
KEGG	ko04211	Longevity regulating pathway	19|1737	149|16423	0.179617	0.507882	19	Cluster-43232.1141|Cluster-1923.0|Cluster-43232.33880|Cluster-43232.36963|Cluster-43232.80316|Cluster-43232.76822|Cluster-43232.80318|Cluster-43232.102736|Cluster-43232.71140|Cluster-43232.100996|Cluster-43232.86762|Cluster-43232.81339|Cluster-43232.81764|Cluster-43232.95077|Cluster-43232.56270|Cluster-43232.79929|Cluster-1943.0|Cluster-43232.80981|Cluster-43232.80948
KEGG	ko00500	Starch and sucrose metabolism	63|1737	562|16423	0.189608	0.531552	63	Cluster-43232.115688|Cluster-43232.84729|Cluster-43232.33761|Cluster-43232.80963|Cluster-43232.111294|Cluster-2653.0|Cluster-43232.16725|Cluster-43232.97775|Cluster-43232.100095|Cluster-5202.1|Cluster-43232.19692|Cluster-43232.76179|Cluster-43232.88054|Cluster-43232.83827|Cluster-43232.100147|Cluster-43232.80339|Cluster-43232.99696|Cluster-43232.69412|Cluster-43232.123618|Cluster-43232.82483|Clus…
KEGG	ko05020	Prion diseases	10|1737	71|16423	0.191593	0.532488	10	Cluster-43232.109818|Cluster-2598.0|Cluster-43232.54905|Cluster-2179.0|Cluster-43232.81893|Cluster-43232.73543|Cluster-9245.0|Cluster-2835.0|Cluster-43232.58907|Cluster-43232.86256
KEGG	ko00310	Lysine degradation	16|1737	124|16423	0.193189	0.532488	16	Cluster-43232.80981|Cluster-43232.43192|Cluster-43232.5200|Cluster-43232.87998|Cluster-32342.0|Cluster-43232.84518|Cluster-43232.69113|Cluster-3048.0|Cluster-43232.66139|Cluster-43232.63546|Cluster-43232.80100|Cluster-2223.0|Cluster-43232.60462|Cluster-43232.74819|Cluster-43232.69944|Cluster-43232.69945
KEGG	ko00072	Synthesis and degradation of ketone bodies	4|1737	22|16423	0.202543	0.552109	4	Cluster-2687.0|Cluster-43232.74819|Cluster-43232.84518|Cluster-43232.98613
KEGG	ko01220	Degradation of aromatic compounds	5|1737	30|16423	0.203674	0.552109	5	Cluster-43232.62701|Cluster-43232.79976|Cluster-47775.2|Cluster-43232.66091|Cluster-43232.126028
KEGG	ko04918	Thyroid hormone synthesis	14|1737	108|16423	0.208505	0.560571	14	Cluster-43232.73543|Cluster-43232.61859|Cluster-43232.54905|Cluster-2179.0|Cluster-43232.86256|Cluster-43232.81174|Cluster-43232.98057|Cluster-43232.81893|Cluster-43232.74311|Cluster-3070.0|Cluster-3208.0|Cluster-43232.75412|Cluster-2835.0|Cluster-43232.81574
KEGG	ko00960	Tropane, piperidine and pyridine alkaloid biosynthesis	7|1737	47|16423	0.210314	0.560839	7	Cluster-43232.76969|Cluster-43232.10357|Cluster-2928.0|Cluster-43232.10358|Cluster-3760.0|Cluster-25703.0|Cluster-33709.0
KEGG	ko00520	Amino sugar and nucleotide sugar metabolism	42|1737	369|16423	0.216123	0.571679	42	Cluster-43232.67389|Cluster-43232.88915|Cluster-43232.76179|Cluster-43232.82450|Cluster-3458.0|Cluster-43232.88911|Cluster-43232.111294|Cluster-43232.470|Cluster-43232.67384|Cluster-43232.85652|Cluster-43232.91053|Cluster-43232.59050|Cluster-1841.0|Cluster-43232.67708|Cluster-43232.100147|Cluster-43232.16725|Cluster-43232.88910|Cluster-3219.0|Cluster-43232.123618|Cluster-43232.82483|Cluster-43232…
KEGG	ko00254	Aflatoxin biosynthesis	5|1737	31|16423	0.220328	0.57814	5	Cluster-43232.62901|Cluster-43232.84132|Cluster-43232.39234|Cluster-3002.0|Cluster-43232.84898
KEGG	ko04113	Meiosis - yeast	26|1737	220|16423	0.223664	0.580406	26	Cluster-43232.83045|Cluster-43232.102873|Cluster-43232.108420|Cluster-43232.122163|Cluster-43232.62920|Cluster-43232.86803|Cluster-43232.40798|Cluster-43232.52081|Cluster-43232.81443|Cluster-43232.34544|Cluster-43232.118713|Cluster-43232.63752|Cluster-43232.83047|Cluster-43232.106328|Cluster-43232.134540|Cluster-43232.119087|Cluster-43232.75204|Cluster-43232.149299|Cluster-43232.45494|Cluster-432…
KEGG	ko04341	Hedgehog signaling pathway - fly	11|1737	83|16423	0.22473	0.580406	11	Cluster-43232.105700|Cluster-43232.105701|Cluster-43232.29030|Cluster-43232.78532|Cluster-43232.66532|Cluster-43232.84535|Cluster-43232.61172|Cluster-1866.0|Cluster-3720.0|Cluster-43232.74012|Cluster-43232.121866
KEGG	ko00340	Histidine metabolism	10|1737	75|16423	0.233977	0.598517	10	Cluster-43232.43192|Cluster-43232.5200|Cluster-32342.0|Cluster-43232.69113|Cluster-43232.66139|Cluster-43232.63546|Cluster-43232.80100|Cluster-43232.69944|Cluster-43232.69945|Cluster-43232.87876
KEGG	ko04152	AMPK signaling pathway	38|1737	335|16423	0.235393	0.598517	38	Cluster-1923.0|Cluster-43232.102736|Cluster-43232.80948|Cluster-43232.86329|Cluster-3002.0|Cluster-43232.84258|Cluster-20210.0|Cluster-43232.104604|Cluster-43232.79929|Cluster-43232.84132|Cluster-43232.5502|Cluster-43232.76822|Cluster-43232.33880|Cluster-43232.78710|Cluster-43232.75204|Cluster-43232.80316|Cluster-43232.80318|Cluster-43232.78719|Cluster-43232.11213|Cluster-20853.0|Cluster-43232.35…
KEGG	ko04919	Thyroid hormone signaling pathway	18|1737	148|16423	0.238504	0.599324	18	Cluster-43232.47175|Cluster-43232.114225|Cluster-43232.78876|Cluster-43232.36963|Cluster-43232.21856|Cluster-43232.96011|Cluster-43232.21854|Cluster-43232.75445|Cluster-43232.100984|Cluster-43232.85634|Cluster-43232.90664|Cluster-3208.0|Cluster-43232.113455|Cluster-43232.54991|Cluster-43232.58907|Cluster-43232.81339|Cluster-43232.21853|Cluster-43232.46034
KEGG	ko00591	Linoleic acid metabolism	8|1737	58|16423	0.241419	0.599324	8	Cluster-43232.72208|Cluster-43232.86587|Cluster-43232.70944|Cluster-43232.18167|Cluster-43232.103864|Cluster-43232.70268|Cluster-43232.67619|Cluster-43232.58872
KEGG	ko04964	Proximal tubule bicarbonate reclamation	4|1737	24|16423	0.242073	0.599324	4	Cluster-3208.0|Cluster-43232.72866|Cluster-43232.71019|Cluster-43232.67291
KEGG	ko04066	HIF-1 signaling pathway	23|1737	195|16423	0.2431	0.599324	23	Cluster-1923.0|Cluster-43232.73601|Cluster-43232.82021|Cluster-43232.80941|Cluster-43232.100984|Cluster-43232.79929|Cluster-43232.5380|Cluster-43232.46034|Cluster-43232.73055|Cluster-43232.36963|Cluster-3421.0|Cluster-43232.146015|Cluster-43232.61172|Cluster-43232.105104|Cluster-43232.73443|Cluster-43232.69017|Cluster-5291.0|Cluster-5291.2|Cluster-43232.15691|Cluster-43232.81339|Cluster-43232.589…
KEGG	ko04920	Adipocytokine signaling pathway	11|1737	85|16423	0.24556	0.599324	11	Cluster-43232.102736|Cluster-43232.76822|Cluster-2300.0|Cluster-43232.36963|Cluster-43232.80316|Cluster-43232.80318|Cluster-43232.100996|Cluster-2720.0|Cluster-43232.81339|Cluster-43232.95077|Cluster-43232.80948
KEGG	ko01503	Cationic antimicrobial peptide (CAMP) resistance	1|1737	2|16423	0.246673	0.599324	1	Cluster-62202.0
KEGG	ko05200	Pathways in cancer	28|1737	243|16423	0.250209	0.603446	28	Cluster-43232.2100|Cluster-3576.1|Cluster-43232.100984|Cluster-2768.0|Cluster-43232.126988|Cluster-43232.76897|Cluster-43232.60361|Cluster-43232.78016|Cluster-43232.105701|Cluster-43232.51384|Cluster-43232.81339|Cluster-43232.91504|Cluster-43232.46034|Cluster-43232.141839|Cluster-43232.36963|Cluster-43232.105700|Cluster-43232.53919|Cluster-43232.93405|Cluster-43232.93406|Cluster-43232.61172|Clust…
KEGG	ko05033	Nicotine addiction	2|1737	9|16423	0.260504	0.619169	2	Cluster-43232.13031|Cluster-6844.1
KEGG	ko00902	Monoterpenoid biosynthesis	2|1737	9|16423	0.260504	0.619169	2	Cluster-43232.97189|Cluster-43232.97190
KEGG	ko00362	Benzoate degradation	3|1737	17|16423	0.267071	0.63021	3	Cluster-43232.74819|Cluster-2635.0|Cluster-43232.84518
KEGG	ko04012	ErbB signaling pathway	5|1737	34|16423	0.27246	0.636285	5	Cluster-1923.0|Cluster-43232.79929|Cluster-43232.58907|Cluster-43232.81339|Cluster-43232.36963
KEGG	ko02024	Quorum sensing	17|1737	143|16423	0.273525	0.636285	17	Cluster-43232.81132|Cluster-2300.0|Cluster-43232.119006|Cluster-43232.21856|Cluster-43232.96011|Cluster-43232.21854|Cluster-43232.75445|Cluster-43232.68373|Cluster-43232.85634|Cluster-2720.0|Cluster-3573.1|Cluster-3573.0|Cluster-43232.47933|Cluster-43232.86382|Cluster-43232.54991|Cluster-43232.21853|Cluster-43232.74264
KEGG	ko04390	Hippo signaling pathway	15|1737	125|16423	0.279009	0.641631	15	Cluster-43232.78148|Cluster-43232.81109|Cluster-43232.75204|Cluster-4813.0|Cluster-43232.84252|Cluster-3032.1|Cluster-43232.88339|Cluster-43232.134540|Cluster-3032.0|Cluster-43232.79467|Cluster-43232.96167|Cluster-43232.34030|Cluster-43232.73717|Cluster-43232.122532|Cluster-43232.89790
KEGG	ko04020	Calcium signaling pathway	14|1737	116|16423	0.281692	0.641631	14	Cluster-43232.47175|Cluster-2188.0|Cluster-3039.0|Cluster-43232.90804|Cluster-43232.77447|Cluster-43232.82698|Cluster-3230.0|Cluster-2897.0|Cluster-43232.14918|Cluster-43232.78564|Cluster-2175.0|Cluster-3698.0|Cluster-43232.80538|Cluster-43232.5535
KEGG	ko04011	MAPK signaling pathway - yeast	14|1737	116|16423	0.281692	0.641631	14	Cluster-43232.71140|Cluster-43232.81109|Cluster-43232.84252|Cluster-43232.88339|Cluster-3032.1|Cluster-3032.0|Cluster-43232.96651|Cluster-43232.79467|Cluster-4813.0|Cluster-43232.56270|Cluster-43232.34030|Cluster-43232.73717|Cluster-3148.0|Cluster-43232.122532
KEGG	ko04391	Hippo signaling pathway - fly	14|1737	117|16423	0.29139	0.656539	14	Cluster-4813.0|Cluster-43232.81109|Cluster-43232.75204|Cluster-43232.84252|Cluster-43232.88339|Cluster-3032.1|Cluster-3032.0|Cluster-43232.79467|Cluster-43232.96167|Cluster-43232.34030|Cluster-43232.73717|Cluster-43232.89790|Cluster-43232.122532|Cluster-43232.116895
KEGG	ko04912	GnRH signaling pathway	9|1737	71|16423	0.29294	0.656539	9	Cluster-2188.0|Cluster-2175.0|Cluster-43232.62910|Cluster-43232.77447|Cluster-43232.82698|Cluster-3230.0|Cluster-3698.0|Cluster-43232.80538|Cluster-43232.58907
KEGG	ko05120	Epithelial cell signaling in Helicobacter pylori infection	16|1737	136|16423	0.294242	0.656539	16	Cluster-43232.109431|Cluster-2768.0|Cluster-43232.80949|Cluster-43232.55235|Cluster-2384.0|Cluster-43232.53919|Cluster-43232.85876|Cluster-2793.0|Cluster-1962.0|Cluster-2296.0|Cluster-43232.58996|Cluster-3507.0|Cluster-43232.86742|Cluster-43232.85775|Cluster-43232.73242|Cluster-43232.112380
KEGG	ko04961	Endocrine and other factor-regulated calcium reabsorption	14|1737	118|16423	0.301188	0.667499	14	Cluster-43232.101341|Cluster-43232.88394|Cluster-43232.85800|Cluster-43232.101342|Cluster-43232.101340|Cluster-43232.123688|Cluster-43232.45094|Cluster-43232.87181|Cluster-43232.61507|Cluster-3208.0|Cluster-1844.0|Cluster-43232.101339|Cluster-43232.67691|Cluster-43232.54133
KEGG	ko04151	PI3K-Akt signaling pathway	38|1737	348|16423	0.30659	0.67491	38	Cluster-1923.0|Cluster-43232.102736|Cluster-43232.2100|Cluster-43232.80948|Cluster-43232.84252|Cluster-4813.0|Cluster-2768.0|Cluster-43232.73717|Cluster-43232.79929|Cluster-43232.76897|Cluster-43232.76822|Cluster-43232.33880|Cluster-43232.81109|Cluster-43232.80316|Cluster-43232.80318|Cluster-43232.78016|Cluster-43232.88339|Cluster-43232.79467|Cluster-43232.34030|Cluster-43232.95077|Cluster-43232.…
KEGG	ko04080	Neuroactive ligand-receptor interaction	1|1737	3|16423	0.314551	0.683708	1	Cluster-43232.26564
KEGG	ko03013	RNA transport	68|1737	642|16423	0.314756	0.683708	68	Cluster-43232.116698|Cluster-43232.4840|Cluster-43232.2456|Cluster-43232.84099|Cluster-43232.101206|Cluster-43232.61073|Cluster-43232.61074|Cluster-43232.128699|Cluster-43232.97304|Cluster-43232.88672|Cluster-43232.105388|Cluster-43232.95625|Cluster-43232.85478|Cluster-43232.109051|Cluster-43232.3437|Cluster-43232.89011|Cluster-43232.88776|Cluster-43232.95533|Cluster-43232.81799|Cluster-2221.0|Cl…
KEGG	ko04621	NOD-like receptor signaling pathway	9|1737	73|16423	0.3184	0.687073	9	Cluster-43232.2100|Cluster-43232.61859|Cluster-43232.100886|Cluster-43232.76897|Cluster-43232.78016|Cluster-43232.98057|Cluster-43232.57264|Cluster-43232.2094|Cluster-43232.2098
KEGG	ko00720	Carbon fixation pathways in prokaryotes	21|1737	187|16423	0.324762	0.696221	21	Cluster-3120.0|Cluster-43232.105094|Cluster-43232.12822|Cluster-3301.0|Cluster-2475.0|Cluster-2748.0|Cluster-3100.0|Cluster-3576.1|Cluster-43232.74819|Cluster-43232.67185|Cluster-43232.83031|Cluster-19430.0|Cluster-43232.45451|Cluster-43232.84518|Cluster-43232.55605|Cluster-43232.127905|Cluster-43232.139567|Cluster-43232.85390|Cluster-2831.0|Cluster-43232.36692|Cluster-2969.0
KEGG	ko04150	mTOR signaling pathway	23|1737	207|16423	0.331109	0.70522	23	Cluster-1923.0|Cluster-43232.102736|Cluster-43232.80949|Cluster-43232.80948|Cluster-43232.58996|Cluster-43232.55235|Cluster-1962.0|Cluster-43232.79929|Cluster-43232.76822|Cluster-43232.33880|Cluster-43232.80316|Cluster-43232.80318|Cluster-2793.0|Cluster-43232.95077|Cluster-43232.81339|Cluster-43232.85876|Cluster-43232.36963|Cluster-43232.100996|Cluster-43232.69017|Cluster-2384.0|Cluster-43232.156…
KEGG	ko05211	Renal cell carcinoma	8|1737	65|16423	0.335297	0.705319	8	Cluster-43232.53919|Cluster-3576.1|Cluster-43232.100984|Cluster-43232.61172|Cluster-43232.105104|Cluster-2768.0|Cluster-43232.58907|Cluster-43232.46034
KEGG	ko04010	MAPK signaling pathway	17|1737	150|16423	0.335456	0.705319	17	Cluster-43232.5388|Cluster-43232.79099|Cluster-43232.96985|Cluster-43232.4121|Cluster-43232.53919|Cluster-3304.0|Cluster-14598.1|Cluster-43232.68633|Cluster-43232.94702|Cluster-43232.79473|Cluster-2768.0|Cluster-43232.92733|Cluster-2897.0|Cluster-43232.78462|Cluster-43232.58907|Cluster-2717.0|Cluster-43232.39494
KEGG	ko04024	cAMP signaling pathway	16|1737	142|16423	0.350022	0.726392	16	Cluster-2188.0|Cluster-2175.0|Cluster-43232.62910|Cluster-43232.77447|Cluster-43232.53919|Cluster-3230.0|Cluster-43232.82698|Cluster-43232.134540|Cluster-43232.78148|Cluster-43232.100984|Cluster-3208.0|Cluster-3698.0|Cluster-43232.80538|Cluster-2768.0|Cluster-43232.58907|Cluster-43232.46034
KEGG	ko00030	Pentose phosphate pathway	22|1737	200|16423	0.351859	0.726392	22	Cluster-5178.0|Cluster-3629.0|Cluster-2496.0|Cluster-43232.76641|Cluster-43232.36366|Cluster-43232.101650|Cluster-43232.95825|Cluster-43232.16725|Cluster-3012.0|Cluster-43232.50707|Cluster-20853.0|Cluster-43232.78623|Cluster-43232.62690|Cluster-43232.65201|Cluster-2460.0|Cluster-43232.106734|Cluster-43232.85837|Cluster-43232.101426|Cluster-2285.0|Cluster-43232.86968|Cluster-43232.81035|Cluster-43…
KEGG	ko05100	Bacterial invasion of epithelial cells	12|1737	104|16423	0.352123	0.726392	12	Cluster-43232.53919|Cluster-43232.61507|Cluster-43232.88394|Cluster-43232.85800|Cluster-43232.101342|Cluster-43232.101340|Cluster-43232.101341|Cluster-43232.45094|Cluster-2768.0|Cluster-43232.101339|Cluster-43232.67691|Cluster-3087.0
KEGG	ko02020	Two-component system	9|1737	76|16423	0.357349	0.732565	9	Cluster-42106.0|Cluster-55423.0|Cluster-3509.0|Cluster-43232.84518|Cluster-43232.74819|Cluster-3175.0|Cluster-1871.0|Cluster-43232.63730|Cluster-2730.0
KEGG	ko04630	Jak-STAT signaling pathway	4|1737	30|16423	0.367448	0.738651	4	Cluster-43232.46034|Cluster-43232.81339|Cluster-43232.36963|Cluster-43232.100984
KEGG	ko00061	Fatty acid biosynthesis	16|1737	144|16423	0.36909	0.738651	16	Cluster-2300.0|Cluster-3151.0|Cluster-2720.0|Cluster-43232.45451|Cluster-43232.85522|Cluster-3002.0|Cluster-3677.0|Cluster-43232.59570|Cluster-43232.28993|Cluster-43232.110990|Cluster-43232.83244|Cluster-43232.84132|Cluster-43232.84898|Cluster-43232.62901|Cluster-3753.0|Cluster-43232.39234
KEGG	ko01522	Endocrine resistance	7|1737	58|16423	0.369325	0.738651	7	Cluster-1923.0|Cluster-43232.114225|Cluster-43232.36963|Cluster-43232.81339|Cluster-43232.79929|Cluster-43232.58907|Cluster-43232.91504
KEGG	ko04360	Axon guidance	7|1737	58|16423	0.369325	0.738651	7	Cluster-43232.53919|Cluster-43232.83046|Cluster-43232.57559|Cluster-2897.0|Cluster-2768.0|Cluster-43232.29447|Cluster-1461.1
KEGG	ko00232	Caffeine metabolism	1|1737	4|16423	0.376316	0.74248	1	Cluster-43232.120201
KEGG	ko00944	Flavone and flavonol biosynthesis	1|1737	4|16423	0.376316	0.74248	1	Cluster-43232.93745
KEGG	ko00561	Glycerolipid metabolism	23|1737	213|16423	0.378031	0.74248	23	Cluster-43232.122284|Cluster-43232.108951|Cluster-43232.42907|Cluster-43232.73511|Cluster-43232.60391|Cluster-43232.85512|Cluster-1921.0|Cluster-43232.43192|Cluster-32342.0|Cluster-43232.63546|Cluster-43232.69944|Cluster-43232.27028|Cluster-43232.5200|Cluster-43232.132406|Cluster-43232.66139|Cluster-43232.48252|Cluster-43232.91141|Cluster-43232.69945|Cluster-43232.107422|Cluster-43232.59800|Clust…
KEGG	ko00626	Naphthalene degradation	3|1737	22|16423	0.394388	0.767849	3	Cluster-43232.126028|Cluster-43232.62701|Cluster-47775.2
KEGG	ko05032	Morphine addiction	2|1737	13|16423	0.397038	0.767849	2	Cluster-43232.13031|Cluster-6844.1
KEGG	ko04139	Regulation of mitophagy - yeast	16|1737	147|16423	0.39797	0.767849	16	Cluster-1850.0|Cluster-43232.36963|Cluster-43232.64422|Cluster-43232.85966|Cluster-43232.48253|Cluster-43232.94042|Cluster-43232.113413|Cluster-8315.0|Cluster-43232.130203|Cluster-43232.90664|Cluster-43232.33975|Cluster-43232.81339|Cluster-43232.95488|Cluster-43232.134144|Cluster-43232.99159|Cluster-43232.78863
KEGG	ko05202	Transcriptional misregulation in cancer	15|1737	138|16423	0.405462	0.777729	15	Cluster-55688.0|Cluster-43232.88108|Cluster-43232.114225|Cluster-43232.143991|Cluster-43232.74735|Cluster-714.0|Cluster-43232.90664|Cluster-43232.127366|Cluster-43232.55805|Cluster-43232.109858|Cluster-43232.86818|Cluster-43232.71695|Cluster-43232.80394|Cluster-43232.74734|Cluster-43232.45359
KEGG	ko04350	TGF-beta signaling pathway	13|1737	120|16423	0.421836	0.804431	13	Cluster-1923.0|Cluster-43232.75204|Cluster-43232.78532|Cluster-43232.66532|Cluster-43232.100984|Cluster-43232.84535|Cluster-43232.61172|Cluster-1866.0|Cluster-3720.0|Cluster-43232.79929|Cluster-43232.46034|Cluster-43232.125725|Cluster-43232.89790
KEGG	ko05217	Basal cell carcinoma	2|1737	14|16423	0.429515	0.806053	2	Cluster-43232.105700|Cluster-43232.105701
KEGG	ko04550	Signaling pathways regulating pluripotency of stem cells	2|1737	14|16423	0.429515	0.806053	2	Cluster-43232.58907|Cluster-43232.96936
KEGG	ko00401	Novobiocin biosynthesis	1|1737	5|16423	0.432516	0.806053	1	Cluster-33709.0
KEGG	ko00965	Betalain biosynthesis	1|1737	5|16423	0.432516	0.806053	1	Cluster-43232.50836
KEGG	ko05212	Pancreatic cancer	5|1737	43|16423	0.437237	0.80921	5	Cluster-43232.91504|Cluster-43232.141839|Cluster-43232.58907|Cluster-2768.0|Cluster-43232.53919
KEGG	ko05210	Colorectal cancer	6|1737	53|16423	0.441811	0.80921	6	Cluster-43232.126988|Cluster-43232.53919|Cluster-2768.0|Cluster-43232.51384|Cluster-43232.58907|Cluster-3175.0
KEGG	ko04668	TNF signaling pathway	3|1737	24|16423	0.444079	0.80921	3	Cluster-43232.99159|Cluster-43232.33975|Cluster-43232.58907
KEGG	ko00603	Glycosphingolipid biosynthesis - globo series	3|1737	24|16423	0.444079	0.80921	3	Cluster-43232.73511|Cluster-43232.59800|Cluster-43232.91141
KEGG	ko00521	Streptomycin biosynthesis	4|1737	34|16423	0.451162	0.817575	4	Cluster-43232.79386|Cluster-43232.16725|Cluster-43232.73443|Cluster-2285.0
KEGG	ko04976	Bile secretion	13|1737	123|16423	0.454293	0.818727	13	Cluster-43232.82614|Cluster-43232.31794|Cluster-43232.86329|Cluster-43232.79630|Cluster-43232.84258|Cluster-43232.91336|Cluster-3090.0|Cluster-3208.0|Cluster-43232.99456|Cluster-43232.77734|Cluster-43232.78719|Cluster-43232.91168|Cluster-43232.103417
KEGG	ko00073	Cutin, suberine and wax biosynthesis	6|1737	54|16423	0.458179	0.821217	6	Cluster-43232.54238|Cluster-43232.14769|Cluster-43232.48901|Cluster-43232.48902|Cluster-43232.134228|Cluster-43232.77467
KEGG	ko04911	Insulin secretion	2|1737	15|16423	0.461037	0.821848	2	Cluster-43232.49515|Cluster-3208.0
KEGG	ko04014	Ras signaling pathway	12|1737	114|16423	0.46468	0.823865	12	Cluster-2188.0|Cluster-2175.0|Cluster-43232.62910|Cluster-43232.77447|Cluster-43232.53919|Cluster-3230.0|Cluster-43232.82698|Cluster-43232.70082|Cluster-2768.0|Cluster-3698.0|Cluster-43232.80538|Cluster-43232.58907
KEGG	ko01051	Biosynthesis of ansamycins	3|1737	25|16423	0.468319	0.825853	3	Cluster-43232.36366|Cluster-3629.0|Cluster-43232.62690
KEGG	ko05169	Epstein-Barr virus infection	50|1737	496|16423	0.473562	0.830019	50	Cluster-43232.5388|Cluster-43232.96985|Cluster-43232.61073|Cluster-43232.61074|Cluster-3304.0|Cluster-14598.1|Cluster-43232.100984|Cluster-4813.0|Cluster-43232.104604|Cluster-43232.18177|Cluster-1920.0|Cluster-43232.73717|Cluster-43232.84252|Cluster-43232.95390|Cluster-43232.61980|Cluster-43232.79957|Cluster-43232.81109|Cluster-43232.79467|Cluster-23644.0|Cluster-43232.88339|Cluster-43232.33681|C…
KEGG	ko04540	Gap junction	14|1737	135|16423	0.475742	0.830019	14	Cluster-43232.82530|Cluster-343.0|Cluster-43232.81151|Cluster-43232.89716|Cluster-43232.94234|Cluster-43232.88973|Cluster-43232.94233|Cluster-43232.80107|Cluster-43232.89726|Cluster-1938.2|Cluster-43232.58907|Cluster-43232.49649|Cluster-5193.0|Cluster-43232.62936
KEGG	ko04320	Dorso-ventral axis formation	1|1737	6|16423	0.483655	0.839095	1	Cluster-43232.58907
KEGG	ko05215	Prostate cancer	14|1737	136|16423	0.486061	0.839095	14	Cluster-43232.2100|Cluster-43232.61859|Cluster-43232.36963|Cluster-43232.58907|Cluster-43232.78016|Cluster-43232.98057|Cluster-43232.100984|Cluster-43232.81339|Cluster-43232.2094|Cluster-43232.91504|Cluster-43232.57264|Cluster-43232.2098|Cluster-43232.46034|Cluster-43232.76897
KEGG	ko03450	Non-homologous end-joining	3|1737	26|16423	0.492073	0.839908	3	Cluster-43232.69146|Cluster-43232.54698|Cluster-43232.82005
KEGG	ko04122	Sulfur relay system	3|1737	26|16423	0.492073	0.839908	3	Cluster-43232.70482|Cluster-43232.33338|Cluster-43232.30681
KEGG	ko05130	Pathogenic Escherichia coli infection	16|1737	157|16423	0.494719	0.839908	16	Cluster-43232.73903|Cluster-43232.82530|Cluster-43232.139162|Cluster-343.0|Cluster-3087.0|Cluster-43232.81151|Cluster-43232.89716|Cluster-43232.94234|Cluster-43232.88973|Cluster-43232.94233|Cluster-43232.80107|Cluster-43232.89726|Cluster-1938.2|Cluster-43232.49649|Cluster-5193.0|Cluster-43232.62936
KEGG	ko00220	Arginine biosynthesis	12|1737	117|16423	0.49819	0.839908	12	Cluster-43232.76969|Cluster-43232.58209|Cluster-2928.0|Cluster-55423.0|Cluster-43232.96855|Cluster-3760.0|Cluster-43232.96962|Cluster-3509.0|Cluster-1897.0|Cluster-43232.114953|Cluster-25703.0|Cluster-43232.63730
KEGG	ko03050	Proteasome	18|1737	178|16423	0.502285	0.839908	18	Cluster-3390.0|Cluster-43232.104837|Cluster-43232.88334|Cluster-43232.75396|Cluster-43232.60145|Cluster-43232.79224|Cluster-43232.33681|Cluster-43232.71060|Cluster-2875.0|Cluster-43232.88411|Cluster-1920.0|Cluster-43232.92825|Cluster-2048.0|Cluster-43232.86736|Cluster-43232.72356|Cluster-43232.94808|Cluster-43232.95390|Cluster-43232.78103
KEGG	ko04072	Phospholipase D signaling pathway	16|1737	158|16423	0.504288	0.839908	16	Cluster-43232.62910|Cluster-43232.76644|Cluster-43232.101423|Cluster-43232.36963|Cluster-43232.48252|Cluster-43232.1380|Cluster-43232.42907|Cluster-43232.45094|Cluster-43232.81203|Cluster-43232.85512|Cluster-43232.81590|Cluster-43232.70834|Cluster-43232.81339|Cluster-43232.70203|Cluster-43232.67691|Cluster-43232.58907
KEGG	ko00780	Biotin metabolism	6|1737	57|16423	0.50647	0.839908	6	Cluster-3151.0|Cluster-43232.59570|Cluster-43232.28386|Cluster-3677.0|Cluster-43232.110990|Cluster-3753.0
KEGG	ko04146	Peroxisome	22|1737	219|16423	0.507018	0.839908	22	Cluster-43232.1141|Cluster-43232.60611|Cluster-43232.120201|Cluster-2817.0|Cluster-43232.71983|Cluster-1943.0|Cluster-9245.0|Cluster-2505.0|Cluster-43232.31064|Cluster-43232.83853|Cluster-43232.76271|Cluster-43232.71140|Cluster-43232.73050|Cluster-2720.0|Cluster-43232.56270|Cluster-3083.0|Cluster-2300.0|Cluster-43232.101928|Cluster-43232.86762|Cluster-43232.139567|Cluster-2418.0|Cluster-43232.817…
KEGG	ko00565	Ether lipid metabolism	8|1737	78|16423	0.516606	0.849981	8	Cluster-43232.62910|Cluster-43232.21856|Cluster-43232.96011|Cluster-43232.21854|Cluster-43232.75445|Cluster-43232.21853|Cluster-43232.85634|Cluster-43232.54991
KEGG	ko04810	Regulation of actin cytoskeleton	19|1737	190|16423	0.51883	0.849981	19	Cluster-43232.134264|Cluster-43232.101684|Cluster-43232.58907|Cluster-43232.94256|Cluster-43232.53919|Cluster-43232.62675|Cluster-43232.57559|Cluster-43232.134540|Cluster-43232.62672|Cluster-3087.0|Cluster-1902.0|Cluster-43232.78148|Cluster-43232.34651|Cluster-2768.0|Cluster-43232.29447|Cluster-43232.83046|Cluster-43232.94438|Cluster-1461.1|Cluster-43232.89783
KEGG	ko05219	Bladder cancer	2|1737	17|16423	0.520872	0.849981	2	Cluster-43232.58907|Cluster-43232.91504
KEGG	ko03440	Homologous recombination	12|1737	120|16423	0.531176	0.858067	12	Cluster-43232.90620|Cluster-43232.54698|Cluster-43232.46186|Cluster-43232.57200|Cluster-43232.141839|Cluster-43232.28142|Cluster-43232.119279|Cluster-43232.100395|Cluster-43232.107862|Cluster-43232.109206|Cluster-43232.62115|Cluster-43232.122597
KEGG	ko04145	Phagosome	39|1737	395|16423	0.531606	0.858067	39	Cluster-43232.80949|Cluster-2296.0|Cluster-43232.94233|Cluster-43232.58996|Cluster-43232.66797|Cluster-2768.0|Cluster-43232.82530|Cluster-1962.0|Cluster-43232.73242|Cluster-43232.62936|Cluster-43232.89783|Cluster-43232.82190|Cluster-2793.0|Cluster-43232.89716|Cluster-43232.88973|Cluster-43232.53497|Cluster-43232.55235|Cluster-43232.94256|Cluster-43232.53919|Cluster-43232.85876|Cluster-43232.74038…
KEGG	ko05161	Hepatitis B	11|1737	110|16423	0.533676	0.858067	11	Cluster-43232.53117|Cluster-43232.35110|Cluster-3175.0|Cluster-43232.86441|Cluster-43232.90289|Cluster-43232.100984|Cluster-43232.35109|Cluster-43232.91504|Cluster-43232.104604|Cluster-43232.58907|Cluster-43232.46034
KEGG	ko04214	Apoptosis - fly	7|1737	70|16423	0.547778	0.876445	7	Cluster-2837.1|Cluster-43232.26564|Cluster-43232.99159|Cluster-43232.127366|Cluster-43232.33975|Cluster-43232.82009|Cluster-3175.0
KEGG	ko04650	Natural killer cell mediated cytotoxicity	4|1737	40|16423	0.568651	0.899787	4	Cluster-43232.58907|Cluster-2768.0|Cluster-2897.0|Cluster-43232.53919
KEGG	ko05205	Proteoglycans in cancer	15|1737	155|16423	0.573025	0.899787	15	Cluster-1923.0|Cluster-43232.69017|Cluster-43232.78148|Cluster-43232.36963|Cluster-43232.53919|Cluster-43232.134540|Cluster-43232.15691|Cluster-43232.86719|Cluster-43232.55805|Cluster-2768.0|Cluster-43232.109858|Cluster-43232.71695|Cluster-43232.81339|Cluster-43232.79929|Cluster-43232.58907
KEGG	ko01521	EGFR tyrosine kinase inhibitor resistance	7|1737	72|16423	0.575644	0.899787	7	Cluster-1923.0|Cluster-43232.69017|Cluster-43232.36963|Cluster-43232.15691|Cluster-43232.81339|Cluster-43232.79929|Cluster-43232.58907
KEGG	ko03060	Protein export	17|1737	176|16423	0.575826	0.899787	17	Cluster-43232.73543|Cluster-43232.53497|Cluster-43232.61486|Cluster-43232.54905|Cluster-2179.0|Cluster-43232.74038|Cluster-43232.66797|Cluster-43232.119006|Cluster-43232.81893|Cluster-43232.77778|Cluster-43232.86256|Cluster-2835.0|Cluster-43232.47933|Cluster-43232.86382|Cluster-43232.71795|Cluster-43232.70965|Cluster-43232.74264
KEGG	ko04392	Hippo signaling pathway -multiple species	2|1737	19|16423	0.576083	0.899787	2	Cluster-43232.96167|Cluster-43232.96651
KEGG	ko04261	Adrenergic signaling in cardiomyocytes	13|1737	136|16423	0.590252	0.917548	13	Cluster-2188.0|Cluster-2175.0|Cluster-43232.78148|Cluster-43232.78710|Cluster-43232.77447|Cluster-43232.75204|Cluster-43232.82698|Cluster-3230.0|Cluster-43232.134540|Cluster-3208.0|Cluster-3698.0|Cluster-43232.80538|Cluster-43232.89790
KEGG	ko04975	Fat digestion and absorption	2|1737	20|16423	0.601889	0.928046	2	Cluster-25703.0|Cluster-3760.0
KEGG	ko05014	Amyotrophic lateral sclerosis (ALS)	7|1737	74|16423	0.602664	0.928046	7	Cluster-43232.71140|Cluster-43232.53919|Cluster-2897.0|Cluster-43232.56270|Cluster-9245.0|Cluster-2768.0|Cluster-3175.0
KEGG	ko04974	Protein digestion and absorption	4|1737	43|16423	0.621857	0.948693	4	Cluster-43232.102916|Cluster-43232.58701|Cluster-43232.73878|Cluster-3208.0
KEGG	ko00983	Drug metabolism - other enzymes	4|1737	43|16423	0.621857	0.948693	4	Cluster-2001.0|Cluster-43232.120201|Cluster-43232.36926|Cluster-2756.0
KEGG	ko04662	B cell receptor signaling pathway	4|1737	44|16423	0.63864	0.964442	4	Cluster-43232.58907|Cluster-2768.0|Cluster-2897.0|Cluster-43232.53919
KEGG	ko00430	Taurine and hypotaurine metabolism	3|1737	33|16423	0.641312	0.964442	3	Cluster-43232.81132|Cluster-3573.1|Cluster-3573.0
KEGG	ko04726	Serotonergic synapse	1|1737	10|16423	0.646107	0.964442	1	Cluster-43232.58907
KEGG	ko04611	Platelet activation	2|1737	22|16423	0.649887	0.964442	2	Cluster-43232.78148|Cluster-43232.134540
KEGG	ko04933	AGE-RAGE signaling pathway in diabetic complications	3|1737	34|16423	0.659914	0.964442	3	Cluster-43232.47175|Cluster-2768.0|Cluster-43232.53919
KEGG	ko04664	Fc epsilon RI signaling pathway	3|1737	34|16423	0.659914	0.964442	3	Cluster-43232.58907|Cluster-2768.0|Cluster-43232.53919
KEGG	ko00920	Sulfur metabolism	8|1737	90|16423	0.666681	0.964442	8	Cluster-43232.82019|Cluster-43232.47732|Cluster-43232.144046|Cluster-43232.133337|Cluster-3138.0|Cluster-43232.67798|Cluster-43232.134403|Cluster-3175.0
KEGG	ko05168	Herpes simplex infection	22|1737	240|16423	0.667431	0.964442	22	Cluster-43232.66532|Cluster-43232.100984|Cluster-1866.0|Cluster-3720.0|Cluster-43232.79993|Cluster-43232.117532|Cluster-43232.70171|Cluster-43232.76097|Cluster-43232.46682|Cluster-43232.46034|Cluster-4608.0|Cluster-43232.82782|Cluster-43232.134540|Cluster-43232.84535|Cluster-43232.106444|Cluster-43232.60663|Cluster-43232.30334|Cluster-43232.78148|Cluster-43232.78532|Cluster-43232.69094|Cluster-43…
KEGG	ko00860	Porphyrin and chlorophyll metabolism	9|1737	101|16423	0.667841	0.964442	9	Cluster-43232.46964|Cluster-1544.1|Cluster-43232.41050|Cluster-43232.58904|Cluster-43232.66747|Cluster-3376.0|Cluster-53031.0|Cluster-2509.0|Cluster-43232.46956
KEGG	ko04670	Leukocyte transendothelial migration	2|1737	23|16423	0.672105	0.964442	2	Cluster-2768.0|Cluster-43232.53919
KEGG	ko04215	Apoptosis - multiple species	1|1737	11|16423	0.678004	0.964442	1	Cluster-3175.0
KEGG	ko00550	Peptidoglycan biosynthesis	1|1737	11|16423	0.678004	0.964442	1	Cluster-43232.82881
KEGG	ko05143	African trypanosomiasis	1|1737	11|16423	0.678004	0.964442	1	Cluster-43232.83117
KEGG	ko01502	Vancomycin resistance	1|1737	11|16423	0.678004	0.964442	1	Cluster-43232.82881
KEGG	ko04960	Aldosterone-regulated sodium reabsorption	1|1737	11|16423	0.678004	0.964442	1	Cluster-3208.0
KEGG	ko03460	Fanconi anemia pathway	15|1737	167|16423	0.679226	0.964442	15	Cluster-43232.90620|Cluster-43232.141839|Cluster-43232.99235|Cluster-43232.85922|Cluster-43232.83965|Cluster-43232.21702|Cluster-43232.112362|Cluster-43232.119279|Cluster-43232.100395|Cluster-43232.119185|Cluster-43232.86008|Cluster-43232.62115|Cluster-43232.48866|Cluster-43232.50082|Cluster-43232.122597
KEGG	ko04614	Renin-angiotensin system	3|1737	36|16423	0.694993	0.982576	3	Cluster-43232.76139|Cluster-43232.73878|Cluster-43232.102916
KEGG	ko04370	VEGF signaling pathway	4|1737	48|16423	0.700775	0.986498	4	Cluster-43232.58907|Cluster-2768.0|Cluster-2897.0|Cluster-43232.53919
KEGG	ko04725	Cholinergic synapse	1|1737	12|16423	0.707027	0.988305	1	Cluster-43232.58907
KEGG	ko05223	Non-small cell lung cancer	2|1737	25|16423	0.713089	0.988305	2	Cluster-43232.58907|Cluster-43232.91504
KEGG	ko00770	Pantothenate and CoA biosynthesis	6|1737	72|16423	0.715284	0.988305	6	Cluster-2096.0|Cluster-43232.80302|Cluster-26349.2|Cluster-2218.0|Cluster-43232.86174|Cluster-43232.86000
KEGG	ko00680	Methane metabolism	19|1737	215|16423	0.716213	0.988305	19	Cluster-43232.73055|Cluster-3119.0|Cluster-43232.105094|Cluster-43232.73683|Cluster-43232.106734|Cluster-3100.0|Cluster-43232.80941|Cluster-20853.0|Cluster-43232.85390|Cluster-43232.67185|Cluster-43232.83031|Cluster-58436.0|Cluster-43232.5380|Cluster-47775.2|Cluster-43232.126028|Cluster-43232.88227|Cluster-2831.0|Cluster-8523.0|Cluster-2460.0
KEGG	ko04728	Dopaminergic synapse	12|1737	139|16423	0.717124	0.988305	12	Cluster-2188.0|Cluster-2175.0|Cluster-43232.78148|Cluster-43232.78710|Cluster-43232.77447|Cluster-43232.75204|Cluster-43232.82698|Cluster-3230.0|Cluster-43232.134540|Cluster-3698.0|Cluster-43232.80538|Cluster-43232.89790
KEGG	ko04626	Plant-pathogen interaction	43|1737	472|16423	0.723274	0.989798	43	Cluster-2175.0|Cluster-43232.2100|Cluster-43232.60178|Cluster-43232.100886|Cluster-43232.77447|Cluster-43232.82698|Cluster-43232.54622|Cluster-43232.91875|Cluster-43232.98057|Cluster-1921.0|Cluster-43232.141296|Cluster-43232.51942|Cluster-2188.0|Cluster-43232.98182|Cluster-43232.97466|Cluster-3427.0|Cluster-3230.0|Cluster-43232.78016|Cluster-43232.96860|Cluster-2344.0|Cluster-3698.0|Cluster-43232…
KEGG	ko04062	Chemokine signaling pathway	3|1737	38|16423	0.72726	0.989798	3	Cluster-43232.58907|Cluster-2768.0|Cluster-43232.53919
KEGG	ko03070	Bacterial secretion system	3|1737	38|16423	0.72726	0.989798	3	Cluster-43232.47933|Cluster-43232.119006|Cluster-43232.74264
KEGG	ko04722	Neurotrophin signaling pathway	28|1737	315|16423	0.735888	0.997402	28	Cluster-2175.0|Cluster-43232.77447|Cluster-43232.82698|Cluster-4813.0|Cluster-2768.0|Cluster-43232.41258|Cluster-43232.73717|Cluster-2188.0|Cluster-43232.81109|Cluster-3230.0|Cluster-43232.88339|Cluster-43232.79467|Cluster-43232.34030|Cluster-3698.0|Cluster-43232.96419|Cluster-43232.53919|Cluster-43232.121252|Cluster-3032.1|Cluster-3032.0|Cluster-43232.82501|Cluster-43232.84252|Cluster-43232.8271…
KEGG	ko04666	Fc gamma R-mediated phagocytosis	13|1737	153|16423	0.741152	0.997927	13	Cluster-1923.0|Cluster-43232.62910|Cluster-43232.58907|Cluster-43232.53919|Cluster-1461.1|Cluster-43232.62675|Cluster-43232.57559|Cluster-43232.62672|Cluster-3087.0|Cluster-2768.0|Cluster-43232.29447|Cluster-43232.83046|Cluster-43232.79929
KEGG	ko04730	Long-term depression	3|1737	39|16423	0.74236	0.997927	3	Cluster-43232.58907|Cluster-43232.75204|Cluster-43232.89790
KEGG	ko02010	ABC transporters	9|1737	109|16423	0.74632	0.999154	9	Cluster-43232.82614|Cluster-43232.31794|Cluster-43232.79630|Cluster-3090.0|Cluster-43232.77734|Cluster-43232.130600|Cluster-43232.99456|Cluster-43232.91168|Cluster-43232.103417
KEGG	ko00904	Diterpenoid biosynthesis	3|1737	40|16423	0.756786	0.99961	3	Cluster-43232.60563|Cluster-43232.55270|Cluster-43232.82224
KEGG	ko04660	T cell receptor signaling pathway	2|1737	28|16423	0.766426	0.99961	2	Cluster-43232.58907|Cluster-2897.0
KEGG	ko05131	Shigellosis	5|1737	65|16423	0.767282	0.99961	5	Cluster-43232.94438|Cluster-1902.0|Cluster-2768.0|Cluster-3087.0|Cluster-43232.53919
KEGG	ko00195	Photosynthesis	6|1737	77|16423	0.769387	0.99961	6	Cluster-43232.85924|Cluster-43232.25005|Cluster-43232.81668|Cluster-43232.17755|Cluster-43232.18249|Cluster-43232.132394
KEGG	ko04917	Prolactin signaling pathway	1|1737	15|16423	0.779326	0.99961	1	Cluster-43232.58907
KEGG	ko04973	Carbohydrate digestion and absorption	2|1737	29|16423	0.782185	0.99961	2	Cluster-3208.0|Cluster-43232.73443
KEGG	ko05218	Melanoma	2|1737	29|16423	0.782185	0.99961	2	Cluster-43232.58907|Cluster-43232.91504
KEGG	ko05220	Chronic myeloid leukemia	2|1737	29|16423	0.782185	0.99961	2	Cluster-43232.58907|Cluster-43232.91504
KEGG	ko04940	Type I diabetes mellitus	3|1737	42|16423	0.783674	0.99961	3	Cluster-43232.81132|Cluster-3573.1|Cluster-3573.0
KEGG	ko00830	Retinol metabolism	3|1737	42|16423	0.783674	0.99961	3	Cluster-43232.126028|Cluster-43232.62701|Cluster-47775.2
KEGG	ko04330	Notch signaling pathway	3|1737	42|16423	0.783674	0.99961	3	Cluster-43232.46034|Cluster-43232.18177|Cluster-43232.100984
KEGG	ko01230	Biosynthesis of amino acids	77|1737	851|16423	0.795125	0.99961	77	Cluster-43232.12822|Cluster-43232.73601|Cluster-3629.0|Cluster-43232.145887|Cluster-43232.76641|Cluster-3650.0|Cluster-43232.144112|Cluster-43232.82021|Cluster-26349.2|Cluster-43232.80941|Cluster-43232.75526|Cluster-43232.80714|Cluster-3356.0|Cluster-43232.86174|Cluster-43232.36366|Cluster-43232.62934|Cluster-43232.95825|Cluster-43232.59417|Cluster-2969.0|Cluster-43232.147419|Cluster-43232.5380|C…
KEGG	ko00130	Ubiquinone and other terpenoid-quinone biosynthesis	7|1737	92|16423	0.799078	0.99961	7	Cluster-43232.69821|Cluster-2499.0|Cluster-43232.66091|Cluster-43232.63982|Cluster-43232.36916|Cluster-43232.79976|Cluster-33709.0
KEGG	ko04075	Plant hormone signal transduction	50|1737	567|16423	0.805467	0.99961	50	Cluster-43232.29632|Cluster-43232.84277|Cluster-43232.86498|Cluster-43232.84620|Cluster-43232.70815|Cluster-43232.130589|Cluster-43232.70813|Cluster-43232.82065|Cluster-43232.21029|Cluster-43232.107497|Cluster-43232.95191|Cluster-43232.6865|Cluster-43232.73091|Cluster-43232.73093|Cluster-43232.73094|Cluster-43232.34294|Cluster-43232.28706|Cluster-43232.90864|Cluster-43232.99634|Cluster-43232.9513…
KEGG	ko05132	Salmonella infection	5|1737	69|16423	0.807846	0.99961	5	Cluster-43232.94438|Cluster-1902.0|Cluster-2768.0|Cluster-3087.0|Cluster-43232.53919
KEGG	ko00140	Steroid hormone biosynthesis	2|1737	31|16423	0.810918	0.99961	2	Cluster-43232.105881|Cluster-43232.87247
KEGG	ko03430	Mismatch repair	9|1737	117|16423	0.811016	0.99961	9	Cluster-43232.90620|Cluster-43232.21503|Cluster-43232.62115|Cluster-43232.107862|Cluster-43232.17709|Cluster-43232.119279|Cluster-43232.51384|Cluster-43232.126988|Cluster-43232.122597
KEGG	ko00740	Riboflavin metabolism	1|1737	17|16423	0.817319	0.99961	1	Cluster-43232.88280
KEGG	ko04723	Retrograde endocannabinoid signaling	2|1737	32|16423	0.823976	0.99961	2	Cluster-43232.13031|Cluster-6844.1
KEGG	ko00524	Neomycin, kanamycin and gentamicin biosynthesis	1|1737	18|16423	0.833789	0.99961	1	Cluster-43232.73443
KEGG	ko04510	Focal adhesion	5|1737	72|16423	0.834412	0.99961	5	Cluster-43232.134540|Cluster-43232.78148|Cluster-43232.58907|Cluster-2768.0|Cluster-43232.53919
KEGG	ko00908	Zeatin biosynthesis	2|1737	34|16423	0.847681	0.99961	2	Cluster-43232.69507|Cluster-43232.92114
KEGG	ko04520	Adherens junction	4|1737	61|16423	0.848509	0.99961	4	Cluster-43232.46034|Cluster-43232.53919|Cluster-2768.0|Cluster-43232.100984
KEGG	ko00253	Tetracycline biosynthesis	1|1737	19|16423	0.848774	0.99961	1	Cluster-43232.45451
KEGG	ko04712	Circadian rhythm - plant	9|1737	123|16423	0.850739	0.99961	9	Cluster-43232.65905|Cluster-43232.111172|Cluster-43232.60510|Cluster-43232.64638|Cluster-43232.105316|Cluster-43232.84921|Cluster-43232.60511|Cluster-43232.55072|Cluster-43232.100166
KEGG	ko00261	Monobactam biosynthesis	2|1737	35|16423	0.858411	0.99961	2	Cluster-43232.47732|Cluster-43232.79217
KEGG	ko04310	Wnt signaling pathway	13|1737	172|16423	0.860301	0.99961	13	Cluster-43232.71726|Cluster-43232.53919|Cluster-43232.78532|Cluster-43232.66532|Cluster-43232.40775|Cluster-2897.0|Cluster-43232.100984|Cluster-43232.84535|Cluster-43232.61172|Cluster-1866.0|Cluster-3720.0|Cluster-2768.0|Cluster-43232.46034
KEGG	ko05231	Choline metabolism in cancer	13|1737	173|16423	0.865139	0.99961	13	Cluster-1923.0|Cluster-43232.62910|Cluster-43232.36963|Cluster-43232.48252|Cluster-43232.53919|Cluster-43232.42907|Cluster-43232.84023|Cluster-43232.85512|Cluster-43232.70834|Cluster-2768.0|Cluster-43232.81339|Cluster-43232.79929|Cluster-43232.58907
KEGG	ko00590	Arachidonic acid metabolism	2|1737	36|16423	0.868445	0.99961	2	Cluster-43232.43576|Cluster-3070.0
KEGG	ko00513	Various types of N-glycan biosynthesis	8|1737	114|16423	0.868819	0.99961	8	Cluster-43232.55520|Cluster-43232.61789|Cluster-43232.91469|Cluster-43232.95185|Cluster-43232.45120|Cluster-43232.76628|Cluster-43232.47713|Cluster-43232.76616
KEGG	ko00600	Sphingolipid metabolism	8|1737	114|16423	0.868819	0.99961	8	Cluster-43232.59800|Cluster-43232.73511|Cluster-43232.105278|Cluster-43232.86278|Cluster-43232.91141|Cluster-43232.56753|Cluster-43232.38644|Cluster-43232.33725
KEGG	ko04340	Hedgehog signaling pathway	3|1737	51|16423	0.875816	0.99961	3	Cluster-43232.29030|Cluster-43232.74012|Cluster-43232.121866
KEGG	ko04144	Endocytosis	48|1737	569|16423	0.876397	0.99961	48	Cluster-43232.76644|Cluster-43232.65602|Cluster-43232.85800|Cluster-43232.101342|Cluster-43232.101340|Cluster-43232.101341|Cluster-3304.0|Cluster-14598.1|Cluster-43232.87606|Cluster-43232.61507|Cluster-43232.101339|Cluster-43232.39494|Cluster-43232.84931|Cluster-43232.96985|Cluster-43232.45094|Cluster-43232.68978|Cluster-43232.68633|Cluster-43232.87181|Cluster-43232.81203|Cluster-43232.70203|Clus…
KEGG	ko04724	Glutamatergic synapse	5|1737	78|16423	0.878526	0.99961	5	Cluster-2897.0|Cluster-3509.0|Cluster-43232.62910|Cluster-43232.63730|Cluster-55423.0
KEGG	ko00460	Cyanoamino acid metabolism	8|1737	116|16423	0.879815	0.99961	8	Cluster-43232.115688|Cluster-43232.88054|Cluster-43232.118447|Cluster-43232.21798|Cluster-43232.62062|Cluster-2958.0|Cluster-43232.63378|Cluster-43232.67004
KEGG	ko04972	Pancreatic secretion	5|1737	79|16423	0.88481	0.99961	5	Cluster-1844.0|Cluster-43232.87181|Cluster-2768.0|Cluster-3208.0|Cluster-43232.53919
KEGG	ko03015	mRNA surveillance pathway	34|1737	418|16423	0.886375	0.99961	34	Cluster-43232.92184|Cluster-43232.29416|Cluster-43232.32562|Cluster-43232.135475|Cluster-43232.74598|Cluster-43232.95625|Cluster-43232.66969|Cluster-2221.0|Cluster-43232.75204|Cluster-43232.78710|Cluster-43232.103625|Cluster-43232.84160|Cluster-43232.14081|Cluster-43232.14083|Cluster-43232.14082|Cluster-43232.79485|Cluster-43232.97583|Cluster-43232.134540|Cluster-43232.67803|Cluster-43232.67802|C…
KEGG	ko04622	RIG-I-like receptor signaling pathway	2|1737	38|16423	0.886575	0.99961	2	Cluster-43232.66347|Cluster-43232.82119
KEGG	ko05133	Pertussis	19|1737	250|16423	0.893461	0.99961	19	Cluster-2188.0|Cluster-2175.0|Cluster-43232.82716|Cluster-43232.77447|Cluster-43232.83046|Cluster-43232.121252|Cluster-3230.0|Cluster-43232.57559|Cluster-43232.79983|Cluster-43232.41258|Cluster-43232.67699|Cluster-43232.82501|Cluster-1461.1|Cluster-3698.0|Cluster-43232.80538|Cluster-43232.29447|Cluster-43232.82698|Cluster-43232.69866|Cluster-43232.96419
KEGG	ko04070	Phosphatidylinositol signaling system	15|1737	206|16423	0.903389	0.99961	15	Cluster-43232.47175|Cluster-2188.0|Cluster-43232.77447|Cluster-43232.94256|Cluster-43232.82698|Cluster-43232.42907|Cluster-3230.0|Cluster-43232.106291|Cluster-43232.85512|Cluster-43232.70834|Cluster-2175.0|Cluster-3698.0|Cluster-43232.80538|Cluster-43232.48252|Cluster-43232.89783
KEGG	ko04930	Type II diabetes mellitus	4|1737	70|16423	0.909975	0.99961	4	Cluster-43232.45554|Cluster-43232.81339|Cluster-43232.73443|Cluster-43232.36963
KEGG	ko00790	Folate biosynthesis	3|1737	56|16423	0.910285	0.99961	3	Cluster-43232.65252|Cluster-43232.48091|Cluster-43232.59892
KEGG	ko00750	Vitamin B6 metabolism	1|1737	25|16423	0.914218	0.99961	1	Cluster-43232.34088
KEGG	ko00562	Inositol phosphate metabolism	14|1737	198|16423	0.916411	0.99961	14	Cluster-43232.47175|Cluster-43232.79386|Cluster-43232.94256|Cluster-43232.21856|Cluster-43232.96011|Cluster-43232.21854|Cluster-43232.75445|Cluster-2190.0|Cluster-43232.85634|Cluster-43232.54991|Cluster-2709.0|Cluster-43232.13963|Cluster-43232.21853|Cluster-43232.89783
KEGG	ko03420	Nucleotide excision repair	11|1737	162|16423	0.918188	0.99961	11	Cluster-43232.90620|Cluster-43232.86441|Cluster-43232.107862|Cluster-43232.119445|Cluster-43232.17709|Cluster-43232.119279|Cluster-43232.61172|Cluster-43232.81635|Cluster-43232.62115|Cluster-43232.75143|Cluster-43232.122597
KEGG	ko05222	Small cell lung cancer	2|1737	43|16423	0.922239	0.99961	2	Cluster-3175.0|Cluster-43232.91504
KEGG	ko00400	Phenylalanine, tyrosine and tryptophan biosynthesis	8|1737	126|16423	0.923935	0.99961	8	Cluster-3760.0|Cluster-43232.107166|Cluster-2928.0|Cluster-33709.0|Cluster-43232.33517|Cluster-43232.76969|Cluster-25703.0|Cluster-43232.66776
KEGG	ko00900	Terpenoid backbone biosynthesis	11|1737	164|16423	0.924734	0.99961	11	Cluster-43232.96316|Cluster-43232.132651|Cluster-43232.86329|Cluster-43232.98613|Cluster-43232.84258|Cluster-43232.91336|Cluster-2687.0|Cluster-43232.84518|Cluster-43232.74819|Cluster-43232.78719|Cluster-43232.65047
KEGG	ko03022	Basal transcription factors	5|1737	88|16423	0.929819	0.99961	5	Cluster-43232.117532|Cluster-43232.69094|Cluster-43232.99614|Cluster-43232.69093|Cluster-4608.0
KEGG	ko03040	Spliceosome	57|1737	700|16423	0.936941	0.99961	57	Cluster-43232.64256|Cluster-43232.96985|Cluster-43232.110599|Cluster-3304.0|Cluster-14598.1|Cluster-43232.92257|Cluster-43232.78556|Cluster-2336.0|Cluster-43232.18177|Cluster-43232.32362|Cluster-2221.0|Cluster-43232.71913|Cluster-43232.96676|Cluster-2467.0|Cluster-43232.84160|Cluster-43232.116750|Cluster-43232.5388|Cluster-43232.68633|Cluster-43232.62776|Cluster-43232.92426|Cluster-43232.89968|Cl…
KEGG	ko00300	Lysine biosynthesis	2|1737	46|16423	0.938254	0.99961	2	Cluster-43232.62934|Cluster-43232.79217
KEGG	ko03018	RNA degradation	27|1737	363|16423	0.942495	0.99961	27	Cluster-43232.93358|Cluster-43232.73794|Cluster-43232.126531|Cluster-43232.126534|Cluster-43232.99671|Cluster-43232.27327|Cluster-60562.0|Cluster-43232.80941|Cluster-43232.95625|Cluster-43232.96031|Cluster-43232.8175|Cluster-43232.5380|Cluster-43232.117730|Cluster-43232.32120|Cluster-43232.24491|Cluster-43232.38793|Cluster-43232.73055|Cluster-43232.126529|Cluster-43232.78252|Cluster-43232.108559|…
KEGG	ko05162	Measles	27|1737	364|16423	0.94423	0.99961	27	Cluster-43232.96985|Cluster-26570.0|Cluster-3304.0|Cluster-14598.1|Cluster-43232.41258|Cluster-43232.109051|Cluster-43232.5388|Cluster-43232.68633|Cluster-43232.78462|Cluster-43232.74055|Cluster-43232.16498|Cluster-43232.96419|Cluster-43232.121252|Cluster-43232.82501|Cluster-43232.94702|Cluster-43232.67497|Cluster-18997.0|Cluster-18997.1|Cluster-43232.102182|Cluster-43232.82716|Cluster-43232.7909…
KEGG	ko05213	Endometrial cancer	1|1737	30|16423	0.946524	0.99961	1	Cluster-43232.58907
KEGG	ko00970	Aminoacyl-tRNA biosynthesis	21|1737	295|16423	0.947534	0.99961	21	Cluster-43232.99789|Cluster-43232.62805|Cluster-43232.75330|Cluster-43232.45708|Cluster-43232.68055|Cluster-43232.8454|Cluster-43232.63529|Cluster-43232.80136|Cluster-43232.99792|Cluster-43232.64128|Cluster-1544.1|Cluster-43232.120940|Cluster-43232.84488|Cluster-43232.89684|Cluster-43232.85022|Cluster-43232.92421|Cluster-43232.75714|Cluster-43232.71620|Cluster-43232.67656|Cluster-43232.93979|Clus…
KEGG	ko05230	Central carbon metabolism in cancer	10|1737	160|16423	0.94841	0.99961	10	Cluster-2496.0|Cluster-43232.36963|Cluster-43232.45554|Cluster-43232.146015|Cluster-63503.0|Cluster-3421.0|Cluster-58436.0|Cluster-43232.81339|Cluster-43232.58907|Cluster-43232.73443
KEGG	ko03410	Base excision repair	4|1737	81|16423	0.954342	0.99961	4	Cluster-43232.82009|Cluster-43232.119445|Cluster-43232.75143|Cluster-43232.107862
KEGG	ko03008	Ribosome biogenesis in eukaryotes	22|1737	315|16423	0.960234	0.99961	22	Cluster-43232.61073|Cluster-43232.61074|Cluster-43232.96031|Cluster-43232.101932|Cluster-43232.33396|Cluster-43232.79957|Cluster-43232.86391|Cluster-23644.0|Cluster-30206.0|Cluster-43232.66750|Cluster-43232.70719|Cluster-43232.43550|Cluster-43232.48978|Cluster-43232.80705|Cluster-43232.73216|Cluster-43232.73506|Cluster-43232.126898|Cluster-43232.64362|Cluster-43232.85859|Cluster-43232.93814|Clust…
KEGG	ko00240	Pyrimidine metabolism	19|1737	281|16423	0.963609	0.99961	19	Cluster-2428.0|Cluster-43232.48091|Cluster-43232.38910|Cluster-43232.40252|Cluster-43232.67064|Cluster-43232.119445|Cluster-43232.79993|Cluster-43232.116143|Cluster-43232.75143|Cluster-43232.66558|Cluster-43232.88429|Cluster-43232.50085|Cluster-10776.0|Cluster-43232.85463|Cluster-43232.107862|Cluster-43232.36926|Cluster-3739.0|Cluster-43232.120925|Cluster-2756.0
KEGG	ko05164	Influenza A	28|1737	390|16423	0.964364	0.99961	28	Cluster-43232.96985|Cluster-43232.61073|Cluster-43232.61074|Cluster-3304.0|Cluster-14598.1|Cluster-43232.100984|Cluster-43232.41258|Cluster-43232.65047|Cluster-2221.0|Cluster-43232.5388|Cluster-43232.68633|Cluster-43232.92673|Cluster-43232.78462|Cluster-43232.46034|Cluster-43232.96419|Cluster-43232.121252|Cluster-43232.82501|Cluster-43232.94702|Cluster-43232.58907|Cluster-43232.82716|Cluster-4323…
KEGG	ko00906	Carotenoid biosynthesis	3|1737	71|16423	0.967994	0.99961	3	Cluster-43232.36233|Cluster-43232.27192|Cluster-43232.142243
KEGG	ko00564	Glycerophospholipid metabolism	17|1737	261|16423	0.969701	0.99961	17	Cluster-43232.65926|Cluster-43232.62910|Cluster-3148.0|Cluster-43232.42907|Cluster-43232.96011|Cluster-43232.21854|Cluster-43232.75445|Cluster-43232.84023|Cluster-43232.85512|Cluster-43232.85634|Cluster-43232.52002|Cluster-43232.70834|Cluster-43232.21853|Cluster-43232.54991|Cluster-43232.48252|Cluster-43232.1163|Cluster-43232.21856
KEGG	ko00510	N-Glycan biosynthesis	8|1737	145|16423	0.97058	0.99961	8	Cluster-43232.55520|Cluster-43232.61789|Cluster-43232.91469|Cluster-43232.45120|Cluster-43232.72023|Cluster-43232.76628|Cluster-43232.47713|Cluster-43232.76616
KEGG	ko04530	Tight junction	6|1737	121|16423	0.976486	0.99961	6	Cluster-43232.97583|Cluster-43232.75204|Cluster-43232.135475|Cluster-43232.92733|Cluster-43232.71074|Cluster-43232.89790
KEGG	ko04112	Cell cycle - Caulobacter	2|1737	60|16423	0.979612	0.99961	2	Cluster-43232.82881|Cluster-43232.89699
KEGG	ko00230	Purine metabolism	27|1737	397|16423	0.98126	0.99961	27	Cluster-43232.120201|Cluster-2001.0|Cluster-43232.133337|Cluster-43232.71877|Cluster-43232.16725|Cluster-43232.45554|Cluster-2428.0|Cluster-43232.79993|Cluster-43232.107862|Cluster-43232.1163|Cluster-43232.67064|Cluster-2285.0|Cluster-43232.119445|Cluster-43232.47732|Cluster-3138.0|Cluster-43232.116143|Cluster-4331.0|Cluster-43232.38910|Cluster-43232.85463|Cluster-43232.120925|Cluster-3197.0|Clus…
KEGG	ko00531	Glycosaminoglycan degradation	1|1737	44|16423	0.985767	0.99961	1	Cluster-43232.86719
KEGG	ko00450	Selenocompound metabolism	3|1737	83|16423	0.986603	0.99961	3	Cluster-3712.0|Cluster-43232.92421|Cluster-43232.47732
KEGG	ko00563	Glycosylphosphatidylinositol(GPI)-anchor biosynthesis	1|1737	47|16423	0.989283	0.99961	1	Cluster-43232.30040
KEGG	ko04071	Sphingolipid signaling pathway	10|1737	193|16423	0.98994	0.99961	10	Cluster-43232.62910|Cluster-43232.78710|Cluster-43232.75204|Cluster-43232.53919|Cluster-43232.105278|Cluster-2768.0|Cluster-43232.58907|Cluster-43232.56753|Cluster-43232.33725|Cluster-43232.89790
KEGG	ko00760	Nicotinate and nicotinamide metabolism	2|1737	72|16423	0.992359	0.99961	2	Cluster-43232.31064|Cluster-2505.0
KEGG	ko05160	Hepatitis C	2|1737	72|16423	0.992359	0.99961	2	Cluster-43232.75204|Cluster-43232.89790
KEGG	ko00511	Other glycan degradation	8|1737	171|16423	0.993036	0.99961	8	Cluster-43232.92058|Cluster-43232.86934|Cluster-43232.118025|Cluster-43232.64116|Cluster-43232.65455|Cluster-43232.86278|Cluster-43232.108936|Cluster-43232.88306
KEGG	ko05152	Tuberculosis	26|1737	412|16423	0.993254	0.99961	26	Cluster-2175.0|Cluster-43232.77447|Cluster-43232.82698|Cluster-43232.67607|Cluster-2296.0|Cluster-43232.100984|Cluster-43232.41258|Cluster-43232.73242|Cluster-2188.0|Cluster-43232.24619|Cluster-3230.0|Cluster-3698.0|Cluster-43232.46034|Cluster-43232.96419|Cluster-43232.121252|Cluster-43232.82501|Cluster-43232.85775|Cluster-43232.112380|Cluster-43232.109431|Cluster-43232.82716|Cluster-2897.0|Clust…
KEGG	ko04130	SNARE interactions in vesicular transport	2|1737	81|16423	0.996392	0.99961	2	Cluster-3590.0|Cluster-46601.0
KEGG	ko04620	Toll-like receptor signaling pathway	11|1737	232|16423	0.997378	0.99961	11	Cluster-43232.82716|Cluster-43232.96419|Cluster-43232.53919|Cluster-43232.121252|Cluster-43232.79983|Cluster-43232.67699|Cluster-2768.0|Cluster-43232.82501|Cluster-43232.41258|Cluster-43232.58907|Cluster-43232.69866
KEGG	ko05140	Leishmaniasis	9|1737	210|16423	0.99832	0.99961	9	Cluster-43232.82716|Cluster-43232.96419|Cluster-43232.121252|Cluster-43232.79983|Cluster-43232.67699|Cluster-43232.82501|Cluster-43232.41258|Cluster-43232.83117|Cluster-43232.69866
KEGG	ko03020	RNA polymerase	2|1737	95|16423	0.998897	0.99961	2	Cluster-43232.79993|Cluster-43232.120925
KEGG	ko05145	Toxoplasmosis	21|1737	392|16423	0.999064	0.99961	21	Cluster-43232.5388|Cluster-43232.82716|Cluster-43232.96419|Cluster-43232.79099|Cluster-2344.0|Cluster-43232.121252|Cluster-43232.4121|Cluster-3175.0|Cluster-43232.96985|Cluster-43232.82501|Cluster-3304.0|Cluster-14598.1|Cluster-43232.94702|Cluster-43232.79983|Cluster-43232.79473|Cluster-43232.67699|Cluster-43232.68633|Cluster-43232.41258|Cluster-43232.78462|Cluster-43232.69866|Cluster-43232.39494
KEGG	ko00260	Glycine, serine and threonine metabolism	7|1737	188|16423	0.999071	0.99961	7	Cluster-2240.0|Cluster-43232.96855|Cluster-58436.0|Cluster-2261.0|Cluster-43232.79217|Cluster-1832.1|Cluster-43232.88227
KEGG	ko04064	NF-kappa B signaling pathway	9|1737	227|16423	0.999408	0.99961	9	Cluster-43232.82716|Cluster-43232.96419|Cluster-43232.121252|Cluster-43232.79983|Cluster-43232.127366|Cluster-43232.67699|Cluster-43232.82501|Cluster-43232.41258|Cluster-43232.69866
KEGG	ko05142	Chagas disease (American trypanosomiasis)	12|1737	276|16423	0.999503	0.99961	12	Cluster-43232.82716|Cluster-43232.96419|Cluster-43232.75204|Cluster-43232.121252|Cluster-43232.79983|Cluster-43232.82190|Cluster-43232.67699|Cluster-43232.82501|Cluster-43232.41258|Cluster-43232.73565|Cluster-43232.69866|Cluster-43232.89790
KEGG	ko00670	One carbon pool by folate	1|1737	82|16423	0.99961	0.99961	1	Cluster-43232.48091
