# Supplementary material for: Transcriptomics and metabolomics changes triggered by exogenous 6-benzylaminopurine in relieving epicotyl dormancy of Polygonatum cyrtonema Hua seeds
Source: Front Plant Sci. 2022 Jul 25;13:961899. doi: 10.3389/fpls.2022.961899 (PMC9358440; doi:10.3389/fpls.2022.961899)
Supplement: Supplementary Table 12 — KEGG analysis of differentially expressed genes in T3 vs. C3. [file Table_12.XLSX]

## Sheet: Sheet1
T3 vs.C3 KEGG enrich
Category	ID	Description	GeneRatio	BgRatio	pvalue	padj	Count	geneID
KEGG	ko00195	Photosynthesis	58|2499	77|16423	4.59443e-18	1.52076e-15	58	Cluster-43232.85924|Cluster-43232.18134|Cluster-43232.18082|Cluster-43232.80589|Cluster-43232.82397|Cluster-43232.132432|Cluster-43232.82573|Cluster-43232.111421|Cluster-43232.25302|Cluster-43232.26871|Cluster-43232.51920|Cluster-9608.0|Cluster-43232.59496|Cluster-43232.17755|Cluster-43232.18249|Cluster-43232.17380|Cluster-43232.25005|Cluster-43232.18272|Cluster-43232.132408|Cluster-43232.25513|C…
KEGG	ko03010	Ribosome	321|2499	1292|16423	2.56758e-16	4.24934e-14	321	Cluster-853.0|Cluster-43232.60610|Cluster-956.0|Cluster-402.0|Cluster-43232.146849|Cluster-43232.9268|Cluster-43232.77385|Cluster-1020.0|Cluster-49407.1|Cluster-43232.54852|Cluster-43232.3642|Cluster-43232.4444|Cluster-43232.146123|Cluster-43232.92147|Cluster-43232.92145|Cluster-374.0|Cluster-43232.3649|Cluster-43232.74844|Cluster-920.0|Cluster-677.0|Cluster-39793.0|Cluster-242.0|Cluster-687.0|Cl…
KEGG	ko00196	Photosynthesis - antenna proteins	30|2499	38|16423	2.18795e-10	2.41404e-08	30	Cluster-43232.18084|Cluster-43232.132798|Cluster-43232.17048|Cluster-43232.58995|Cluster-43232.16468|Cluster-43232.16581|Cluster-43232.104947|Cluster-43232.127807|Cluster-43232.127806|Cluster-43232.127809|Cluster-43232.127808|Cluster-43232.15720|Cluster-43232.83271|Cluster-43232.132404|Cluster-43232.44521|Cluster-43232.120316|Cluster-43232.120317|Cluster-43232.122640|Cluster-43232.18011|Cluster-4…
KEGG	ko00940	Phenylpropanoid biosynthesis	91|2499	319|16423	1.14553e-07	9.47924e-06	91	Cluster-43232.97329|Cluster-43232.87383|Cluster-43232.109723|Cluster-43232.46930|Cluster-43232.88054|Cluster-43232.99750|Cluster-43232.92782|Cluster-43232.81585|Cluster-43852.0|Cluster-43232.121288|Cluster-43232.57375|Cluster-43232.58370|Cluster-43232.133497|Cluster-43232.133496|Cluster-43232.17571|Cluster-43232.111097|Cluster-43232.114312|Cluster-43232.114311|Cluster-43232.64325|Cluster-43232.94…
KEGG	ko00906	Carotenoid biosynthesis	28|2499	71|16423	3.65752e-05	0.00213174	28	Cluster-43232.85534|Cluster-43232.58416|Cluster-43232.135220|Cluster-43232.97117|Cluster-43232.134922|Cluster-43232.34714|Cluster-5134.0|Cluster-43232.134339|Cluster-43232.36489|Cluster-43232.33499|Cluster-43232.18128|Cluster-43232.63938|Cluster-43232.27190|Cluster-43232.27193|Cluster-43232.27192|Cluster-43232.82789|Cluster-43232.27194|Cluster-43232.10071|Cluster-43232.133138|Cluster-43232.36233|…
KEGG	ko00860	Porphyrin and chlorophyll metabolism	35|2499	101|16423	3.86417e-05	0.00213174	35	Cluster-43232.65452|Cluster-43232.109593|Cluster-43232.71880|Cluster-43232.114948|Cluster-43232.17133|Cluster-43232.97002|Cluster-43232.81852|Cluster-43232.23749|Cluster-43232.39931|Cluster-43232.16356|Cluster-43232.63204|Cluster-43232.41050|Cluster-43232.41052|Cluster-43232.133403|Cluster-43232.64096|Cluster-43232.54179|Cluster-43232.80994|Cluster-43232.55666|Cluster-43232.133261|Cluster-43232.8…
KEGG	ko00945	Stilbenoid, diarylheptanoid and gingerol biosynthesis	31|2499	85|16423	4.82356e-05	0.00228086	31	Cluster-43232.80544|Cluster-43232.61608|Cluster-43232.134092|Cluster-43232.134093|Cluster-43232.85386|Cluster-43232.52110|Cluster-43232.82167|Cluster-43232.75119|Cluster-43232.78399|Cluster-43232.80212|Cluster-43232.78396|Cluster-43232.90002|Cluster-43232.80352|Cluster-43232.79995|Cluster-43232.49234|Cluster-43232.8373|Cluster-59557.0|Cluster-43232.86122|Cluster-43232.17413|Cluster-43232.82929|Cl…
KEGG	ko00630	Glyoxylate and dicarboxylate metabolism	74|2499	304|16423	0.000147556	0.00610512	74	Cluster-43232.53927|Cluster-43232.28418|Cluster-43232.71375|Cluster-43232.54030|Cluster-43232.71424|Cluster-43232.73433|Cluster-1368.0|Cluster-43232.86056|Cluster-43232.96851|Cluster-43232.102879|Cluster-43232.102878|Cluster-43232.81690|Cluster-43232.80047|Cluster-43232.3353|Cluster-43232.119340|Cluster-43232.87166|Cluster-43232.57017|Cluster-43232.73683|Cluster-43232.100806|Cluster-1440.0|Cluste…
KEGG	ko04612	Antigen processing and presentation	61|2499	243|16423	0.000272602	0.00938523	61	Cluster-43232.2100|Cluster-13893.0|Cluster-43232.120193|Cluster-43232.17796|Cluster-43232.133041|Cluster-43232.146452|Cluster-772.0|Cluster-43232.134622|Cluster-851.0|Cluster-43232.144915|Cluster-43232.3803|Cluster-43232.3821|Cluster-43232.3805|Cluster-35763.0|Cluster-43232.77106|Cluster-43232.65876|Cluster-43232.58392|Cluster-43232.88958|Cluster-43232.146451|Cluster-43232.77468|Cluster-43232.797…
KEGG	ko00941	Flavonoid biosynthesis	24|2499	65|16423	0.000283542	0.00938523	24	Cluster-43232.134452|Cluster-43232.134093|Cluster-43232.134451|Cluster-43232.121460|Cluster-43232.90845|Cluster-43232.134092|Cluster-43232.84921|Cluster-43232.100745|Cluster-43232.64638|Cluster-43232.55072|Cluster-43232.117343|Cluster-43232.60510|Cluster-43232.60511|Cluster-43232.9299|Cluster-43232.8373|Cluster-43232.25425|Cluster-43232.25424|Cluster-43232.65905|Cluster-59557.0|Cluster-43232.3125…
KEGG	ko00710	Carbon fixation in photosynthetic organisms	70|2499	300|16423	0.000600399	0.0180666	70	Cluster-43232.53927|Cluster-43232.63841|Cluster-43232.70075|Cluster-43232.73433|Cluster-43232.93005|Cluster-43232.71429|Cluster-43232.126271|Cluster-43232.84092|Cluster-43232.84091|Cluster-22577.0|Cluster-43232.57017|Cluster-43232.71191|Cluster-43232.79828|Cluster-43232.50779|Cluster-43232.18349|Cluster-43232.87166|Cluster-43232.96850|Cluster-43232.125657|Cluster-1440.0|Cluster-43232.79884|Cluste…
KEGG	ko05204	Chemical carcinogenesis	31|2499	102|16423	0.000680099	0.0187594	31	Cluster-43232.229|Cluster-43232.89096|Cluster-43232.78886|Cluster-43232.135547|Cluster-43232.13280|Cluster-25172.0|Cluster-43232.44272|Cluster-43232.144798|Cluster-43232.59873|Cluster-43232.135079|Cluster-315.0|Cluster-43232.27575|Cluster-33183.0|Cluster-43232.107861|Cluster-43232.18764|Cluster-43232.103045|Cluster-43232.67900|Cluster-43232.999|Cluster-43232.45799|Cluster-43232.49124|Cluster-4323…
KEGG	ko05162	Measles	81|2499	364|16423	0.000802254	0.0204266	81	Cluster-13893.0|Cluster-43232.19825|Cluster-43232.47861|Cluster-43232.47469|Cluster-43232.62742|Cluster-43232.103965|Cluster-43232.93271|Cluster-809.0|Cluster-43232.15744|Cluster-43232.103962|Cluster-43232.78459|Cluster-43232.71653|Cluster-43232.85575|Cluster-43232.14170|Cluster-43232.62464|Cluster-43232.66515|Cluster-43232.3803|Cluster-6498.0|Cluster-43232.111371|Cluster-43232.121887|Cluster-432…
KEGG	ko00980	Metabolism of xenobiotics by cytochrome P450	32|2499	110|16423	0.00103584	0.023726	32	Cluster-43232.229|Cluster-43232.89096|Cluster-43232.78886|Cluster-43232.135547|Cluster-43232.13280|Cluster-25172.0|Cluster-43232.44272|Cluster-43232.144798|Cluster-43232.59873|Cluster-43232.135079|Cluster-315.0|Cluster-43232.27575|Cluster-33183.0|Cluster-43232.107861|Cluster-43232.18764|Cluster-43232.103045|Cluster-5256.0|Cluster-43232.67900|Cluster-43232.999|Cluster-43232.45799|Cluster-43232.491…
KEGG	ko00982	Drug metabolism - cytochrome P450	29|2499	96|16423	0.0010752	0.023726	29	Cluster-43232.89096|Cluster-43232.78886|Cluster-43232.13280|Cluster-25172.0|Cluster-43232.44272|Cluster-43232.144798|Cluster-43232.59873|Cluster-315.0|Cluster-43232.27575|Cluster-33183.0|Cluster-43232.107861|Cluster-43232.18764|Cluster-43232.103045|Cluster-43232.67900|Cluster-43232.45799|Cluster-43232.49124|Cluster-43232.105829|Cluster-43232.130648|Cluster-43232.121330|Cluster-1068.0|Cluster-4323…
KEGG	ko00592	alpha-Linolenic acid metabolism	37|2499	139|16423	0.00170858	0.0353463	37	Cluster-43232.95910|Cluster-43232.67665|Cluster-43232.72301|Cluster-43232.103179|Cluster-43232.84330|Cluster-43232.87723|Cluster-43232.44134|Cluster-43232.76395|Cluster-43232.87084|Cluster-43232.94998|Cluster-43232.102226|Cluster-43232.109815|Cluster-43232.76396|Cluster-43232.58872|Cluster-43232.81534|Cluster-43232.98449|Cluster-43232.18166|Cluster-43232.18167|Cluster-43232.84750|Cluster-43232.88…
KEGG	ko00500	Starch and sucrose metabolism	113|2499	562|16423	0.00206624	0.0385425	113	Cluster-43232.22303|Cluster-43232.107431|Cluster-43232.66732|Cluster-43232.39373|Cluster-43232.100095|Cluster-43232.100094|Cluster-43232.13804|Cluster-43232.88054|Cluster-43232.94755|Cluster-43232.118110|Cluster-43232.45593|Cluster-43232.70631|Cluster-43232.59970|Cluster-43232.17918|Cluster-43232.17917|Cluster-43232.68807|Cluster-43232.58370|Cluster-43232.62469|Cluster-43232.138108|Cluster-43232.…
KEGG	ko04915	Estrogen signaling pathway	47|2499	193|16423	0.00214872	0.0385425	47	Cluster-43232.2100|Cluster-13893.0|Cluster-43232.82697|Cluster-43232.85575|Cluster-427.0|Cluster-43232.144915|Cluster-43232.3803|Cluster-43232.3821|Cluster-43232.3805|Cluster-43232.89225|Cluster-783.0|Cluster-43232.58392|Cluster-43232.146452|Cluster-43232.146451|Cluster-623.0|Cluster-43232.79756|Cluster-43232.64608|Cluster-43232.78460|Cluster-43232.64607|Cluster-843.0|Cluster-43232.41789|Cluster-…
KEGG	ko05322	Systemic lupus erythematosus	41|2499	162|16423	0.00221241	0.0385425	41	Cluster-43232.79167|Cluster-43232.79384|Cluster-43232.71884|Cluster-43232.80110|Cluster-536.0|Cluster-647.0|Cluster-43232.84885|Cluster-43232.81691|Cluster-43232.2065|Cluster-39815.0|Cluster-541.0|Cluster-324.0|Cluster-43232.79304|Cluster-43232.88085|Cluster-645.0|Cluster-43232.104187|Cluster-43232.54003|Cluster-43232.83079|Cluster-43232.79671|Cluster-43232.80394|Cluster-43232.58873|Cluster-43232…
KEGG	ko05164	Influenza A	82|2499	390|16423	0.00291386	0.0482244	82	Cluster-13893.0|Cluster-43232.19825|Cluster-43232.60617|Cluster-43232.47861|Cluster-43232.47469|Cluster-43232.107950|Cluster-43232.103965|Cluster-43232.103966|Cluster-43232.64608|Cluster-43232.15744|Cluster-43232.103962|Cluster-43232.78459|Cluster-43232.71653|Cluster-43232.85575|Cluster-43232.109099|Cluster-43232.14170|Cluster-43232.66515|Cluster-43232.3803|Cluster-6498.0|Cluster-43232.111371|Clu…
KEGG	ko00591	Linoleic acid metabolism	19|2499	58|16423	0.00354879	0.0559357	19	Cluster-43232.73826|Cluster-43232.72208|Cluster-43232.67942|Cluster-43232.75132|Cluster-43232.91541|Cluster-43232.25527|Cluster-43232.98449|Cluster-43232.114482|Cluster-16777.0|Cluster-43232.18166|Cluster-43232.18167|Cluster-43232.81534|Cluster-43232.39030|Cluster-43232.78926|Cluster-43232.70267|Cluster-43232.92465|Cluster-43232.58872|Cluster-43232.18168|Cluster-43232.94998
KEGG	ko05133	Pertussis	56|2499	250|16423	0.00416935	0.0627297	56	Cluster-43232.19825|Cluster-43232.47861|Cluster-43232.82697|Cluster-43232.103965|Cluster-43232.103966|Cluster-43232.15744|Cluster-43232.103962|Cluster-43232.89225|Cluster-43232.114037|Cluster-43232.14170|Cluster-43232.66515|Cluster-43232.47469|Cluster-43232.111371|Cluster-43232.121887|Cluster-623.0|Cluster-43232.24405|Cluster-43232.103236|Cluster-43232.21623|Cluster-43232.119800|Cluster-43232.104…
KEGG	ko05034	Alcoholism	51|2499	225|16423	0.00496519	0.0714555	51	Cluster-43232.79167|Cluster-43232.79384|Cluster-43232.71884|Cluster-43232.80110|Cluster-536.0|Cluster-647.0|Cluster-43232.84885|Cluster-43232.81691|Cluster-43232.2065|Cluster-39815.0|Cluster-541.0|Cluster-1117.0|Cluster-43232.89225|Cluster-324.0|Cluster-783.0|Cluster-43232.79304|Cluster-43232.88085|Cluster-645.0|Cluster-43232.104187|Cluster-43232.82697|Cluster-43232.54003|Cluster-43232.83079|Clus…
KEGG	ko05145	Toxoplasmosis	80|2499	392|16423	0.00619068	0.0853798	80	Cluster-13893.0|Cluster-43232.19825|Cluster-43232.47861|Cluster-43232.47469|Cluster-43232.103965|Cluster-43232.103966|Cluster-43232.64608|Cluster-43232.15744|Cluster-43232.103962|Cluster-43232.78459|Cluster-43232.71653|Cluster-43232.85575|Cluster-27394.0|Cluster-43232.14170|Cluster-43232.66515|Cluster-43232.3803|Cluster-6498.0|Cluster-43232.111371|Cluster-43232.121887|Cluster-43232.3821|Cluster-4…
KEGG	ko00910	Nitrogen metabolism	24|2499	87|16423	0.00709692	0.0939632	24	Cluster-43232.58479|Cluster-43232.86056|Cluster-43232.116222|Cluster-43232.74593|Cluster-43232.100806|Cluster-508.0|Cluster-43232.28590|Cluster-43232.73350|Cluster-43232.37041|Cluster-1400.0|Cluster-43232.87186|Cluster-43232.81676|Cluster-43232.40600|Cluster-1400.2|Cluster-55423.0|Cluster-43232.97231|Cluster-43232.83080|Cluster-43232.46491|Cluster-43232.61506|Cluster-43232.28589|Cluster-43232.251…
KEGG	ko00051	Fructose and mannose metabolism	46|2499	206|16423	0.00913849	0.11634	46	Cluster-43232.71444|Cluster-43232.80540|Cluster-43232.46525|Cluster-43232.70075|Cluster-43232.89882|Cluster-43232.95456|Cluster-43232.107588|Cluster-43232.91151|Cluster-43232.141925|Cluster-43232.79828|Cluster-43232.50779|Cluster-43232.94755|Cluster-43232.101651|Cluster-43232.125657|Cluster-43232.61791|Cluster-43232.133871|Cluster-43232.126108|Cluster-43232.133524|Cluster-43232.146926|Cluster-432…
KEGG	ko01524	Platinum drug resistance	45|2499	202|16423	0.0101768	0.12476	45	Cluster-43232.89096|Cluster-43232.78886|Cluster-43232.18616|Cluster-43232.63149|Cluster-43232.13280|Cluster-43232.72635|Cluster-43232.100295|Cluster-43232.95413|Cluster-43232.44272|Cluster-43232.2029|Cluster-43232.16379|Cluster-398.0|Cluster-315.0|Cluster-43232.72919|Cluster-43232.27575|Cluster-43232.51385|Cluster-914.0|Cluster-43232.69871|Cluster-43232.107861|Cluster-43232.18764|Cluster-43232.78…
KEGG	ko03070	Bacterial secretion system	13|2499	38|16423	0.0109721	0.129706	13	Cluster-43232.113378|Cluster-43232.119005|Cluster-43232.119006|Cluster-43232.119007|Cluster-43232.56543|Cluster-43232.119203|Cluster-43232.94941|Cluster-43232.94760|Cluster-43232.57265|Cluster-43232.119204|Cluster-43232.47933|Cluster-43232.74264|Cluster-43232.23552
KEGG	ko04620	Toll-like receptor signaling pathway	50|2499	232|16423	0.011775	0.132302	50	Cluster-43232.19825|Cluster-43232.47861|Cluster-43232.107950|Cluster-43232.103965|Cluster-43232.103966|Cluster-43232.15744|Cluster-43232.103962|Cluster-9488.0|Cluster-43232.14170|Cluster-43232.66515|Cluster-43232.47469|Cluster-43232.111371|Cluster-43232.121887|Cluster-43232.24405|Cluster-43232.103236|Cluster-43232.21623|Cluster-43232.119800|Cluster-43232.104705|Cluster-43232.107027|Cluster-43232.…
KEGG	ko05140	Leishmaniasis	46|2499	210|16423	0.0120639	0.132302	46	Cluster-43232.19825|Cluster-43232.47861|Cluster-43232.103965|Cluster-43232.103966|Cluster-43232.15744|Cluster-43232.103962|Cluster-43232.14170|Cluster-43232.66515|Cluster-43232.47469|Cluster-43232.111371|Cluster-43232.121887|Cluster-43232.24405|Cluster-43232.103236|Cluster-43232.21623|Cluster-43232.119800|Cluster-43232.104705|Cluster-43232.107027|Cluster-43232.57517|Cluster-43232.12375|Cluster-43…
KEGG	ko04010	MAPK signaling pathway	35|2499	150|16423	0.0123909	0.132302	35	Cluster-13893.0|Cluster-43232.71445|Cluster-43232.113793|Cluster-43232.29898|Cluster-43232.85575|Cluster-43232.144915|Cluster-43232.3803|Cluster-43232.3821|Cluster-43232.3805|Cluster-43232.58392|Cluster-43232.88958|Cluster-43232.79756|Cluster-43232.64608|Cluster-43232.78460|Cluster-43232.64607|Cluster-843.0|Cluster-43232.41789|Cluster-43232.29420|Cluster-9488.0|Cluster-43232.94702|Cluster-43232.9…
KEGG	ko00531	Glycosaminoglycan degradation	14|2499	44|16423	0.0138309	0.143063	14	Cluster-43232.86717|Cluster-43232.93789|Cluster-43232.90805|Cluster-43232.101455|Cluster-43232.111013|Cluster-43232.97658|Cluster-43232.70486|Cluster-43232.51792|Cluster-43232.80936|Cluster-43232.40031|Cluster-43232.35805|Cluster-43232.70487|Cluster-43232.89837|Cluster-43232.70485
KEGG	ko00073	Cutin, suberine and wax biosynthesis	16|2499	54|16423	0.0149953	0.148395	16	Cluster-43232.115048|Cluster-43232.20541|Cluster-43232.115043|Cluster-43232.115039|Cluster-43232.48900|Cluster-43232.115041|Cluster-43232.25293|Cluster-43232.29145|Cluster-43232.44032|Cluster-43232.1866|Cluster-43232.63832|Cluster-43232.80203|Cluster-43232.129704|Cluster-43232.7184|Cluster-43232.7183|Cluster-43232.14769
KEGG	ko05142	Chagas disease (American trypanosomiasis)	57|2499	276|16423	0.015243	0.148395	57	Cluster-43232.41627|Cluster-43232.19825|Cluster-43232.47861|Cluster-43232.103965|Cluster-43232.103966|Cluster-43232.15744|Cluster-43232.103962|Cluster-43232.18276|Cluster-851.0|Cluster-43232.14170|Cluster-43232.66515|Cluster-43232.47469|Cluster-43232.111371|Cluster-43232.121887|Cluster-43232.24405|Cluster-43232.103236|Cluster-43232.41434|Cluster-43232.119800|Cluster-43232.104705|Cluster-43232.658…
KEGG	ko00680	Methane metabolism	44|2499	215|16423	0.0333532	0.305851	44	Cluster-43232.71444|Cluster-43232.46525|Cluster-43232.260|Cluster-43232.70075|Cluster-43232.89882|Cluster-2387.0|Cluster-43232.95456|Cluster-43232.102879|Cluster-43232.102878|Cluster-43232.132452|Cluster-43232.79828|Cluster-43232.50779|Cluster-43232.121330|Cluster-25172.0|Cluster-43232.38829|Cluster-43232.123540|Cluster-43232.144798|Cluster-43232.73683|Cluster-43232.59873|Cluster-43232.89326|Clus…
KEGG	ko04064	NF-kappa B signaling pathway	46|2499	227|16423	0.0341774	0.305851	46	Cluster-43232.19825|Cluster-43232.47861|Cluster-43232.103965|Cluster-43232.103966|Cluster-43232.15744|Cluster-43232.103962|Cluster-43232.14170|Cluster-43232.66515|Cluster-43232.47469|Cluster-43232.111371|Cluster-43232.121887|Cluster-43232.24405|Cluster-43232.103236|Cluster-43232.21623|Cluster-43232.119800|Cluster-43232.104705|Cluster-43232.107027|Cluster-43232.57517|Cluster-43232.12375|Cluster-43…
KEGG	ko04722	Neurotrophin signaling pathway	61|2499	315|16423	0.0341888	0.305851	61	Cluster-525.0|Cluster-43232.19825|Cluster-43232.47861|Cluster-43232.107950|Cluster-43232.82697|Cluster-43232.103965|Cluster-43232.103966|Cluster-43232.15744|Cluster-43232.103962|Cluster-43232.89225|Cluster-9488.0|Cluster-43232.14170|Cluster-43232.66515|Cluster-43232.47469|Cluster-43232.111371|Cluster-43232.121887|Cluster-623.0|Cluster-43232.24405|Cluster-43232.103236|Cluster-43232.21623|Cluster-4…
KEGG	ko04626	Plant-pathogen interaction	87|2499	472|16423	0.0353486	0.307905	87	Cluster-43232.125628|Cluster-43232.98948|Cluster-43232.91163|Cluster-43232.91875|Cluster-427.0|Cluster-43232.109729|Cluster-43232.26458|Cluster-43232.76250|Cluster-43232.69744|Cluster-43232.113345|Cluster-1117.0|Cluster-43232.3080|Cluster-43232.98865|Cluster-43232.45871|Cluster-693.0|Cluster-43232.71738|Cluster-43232.97431|Cluster-43232.97430|Cluster-43232.15411|Cluster-43232.57264|Cluster-43232.…
KEGG	ko05134	Legionellosis	60|2499	311|16423	0.0373931	0.317362	60	Cluster-13893.0|Cluster-1148.0|Cluster-43232.16389|Cluster-43232.2459|Cluster-898.0|Cluster-43232.85575|Cluster-43232.144915|Cluster-43232.79785|Cluster-43232.146041|Cluster-43232.3437|Cluster-43232.3803|Cluster-43232.146042|Cluster-511.0|Cluster-43232.3805|Cluster-769.0|Cluster-43232.58392|Cluster-43232.88958|Cluster-43232.3821|Cluster-43232.79756|Cluster-43232.64608|Cluster-43232.70203|Cluster-…
KEGG	ko04075	Plant hormone signal transduction	102|2499	567|16423	0.0397437	0.328879	102	Cluster-43232.29632|Cluster-43232.29633|Cluster-43232.89190|Cluster-43232.29634|Cluster-43232.29635|Cluster-43232.100225|Cluster-43232.58891|Cluster-43232.77872|Cluster-43232.17696|Cluster-43232.58141|Cluster-43232.67722|Cluster-43232.83872|Cluster-43232.64594|Cluster-43232.44741|Cluster-43232.44740|Cluster-43232.442|Cluster-43232.95130|Cluster-43232.105315|Cluster-43232.105316|Cluster-43232.1065…
KEGG	ko05152	Tuberculosis	76|2499	412|16423	0.045817	0.369888	76	Cluster-43232.19825|Cluster-43232.120193|Cluster-43232.47469|Cluster-43232.107950|Cluster-43232.82697|Cluster-43232.103965|Cluster-43232.103966|Cluster-43232.107992|Cluster-43232.15744|Cluster-43232.103962|Cluster-43232.89225|Cluster-43232.98674|Cluster-43232.14170|Cluster-43232.66515|Cluster-43232.70940|Cluster-43232.111371|Cluster-43232.121887|Cluster-511.0|Cluster-43232.24405|Cluster-43232.969…
KEGG	ko00944	Flavone and flavonol biosynthesis	3|2499	4|16423	0.0501353	0.395114	3	Cluster-43232.90845|Cluster-43232.3125|Cluster-43232.3126
KEGG	ko00030	Pentose phosphate pathway	40|2499	200|16423	0.052559	0.404582	40	Cluster-43232.71444|Cluster-43232.63841|Cluster-43232.66732|Cluster-43232.70075|Cluster-43232.89882|Cluster-43232.71429|Cluster-43232.71430|Cluster-51595.0|Cluster-43232.79828|Cluster-43232.50779|Cluster-43232.18349|Cluster-43232.101650|Cluster-43232.101651|Cluster-43232.126108|Cluster-43232.71107|Cluster-43232.77163|Cluster-43232.133524|Cluster-43232.146926|Cluster-43232.64765|Cluster-43232.9108…
KEGG	ko00471	D-Glutamine and D-glutamate metabolism	4|2499	8|16423	0.0581221	0.437237	4	Cluster-43232.46491|Cluster-1039.0|Cluster-43232.61506|Cluster-43232.37041
KEGG	ko04540	Gap junction	28|2499	135|16423	0.0682387	0.501934	28	Cluster-43232.82551|Cluster-43232.71445|Cluster-43232.95095|Cluster-43232.69839|Cluster-43232.82691|Cluster-43232.82690|Cluster-43232.82532|Cluster-43232.95275|Cluster-43232.82538|Cluster-43232.66912|Cluster-43232.75488|Cluster-43232.51694|Cluster-43232.72386|Cluster-43232.41789|Cluster-43232.41655|Cluster-43232.78369|Cluster-43232.46167|Cluster-43232.82059|Cluster-43232.80583|Cluster-43232.74645…
KEGG	ko04213	Longevity regulating pathway - multiple species	43|2499	224|16423	0.0722388	0.5107	43	Cluster-43232.1141|Cluster-43232.102736|Cluster-43232.134643|Cluster-43232.87789|Cluster-43232.80925|Cluster-43232.144915|Cluster-43232.27998|Cluster-43232.3803|Cluster-43232.3821|Cluster-43232.3805|Cluster-43232.80318|Cluster-43232.58392|Cluster-43232.88958|Cluster-43232.79756|Cluster-43232.64608|Cluster-43232.78622|Cluster-43232.95077|Cluster-43232.95076|Cluster-43232.64607|Cluster-843.0|Cluste…
KEGG	ko00830	Retinol metabolism	11|2499	42|16423	0.0725163	0.5107	11	Cluster-43232.144798|Cluster-43232.10859|Cluster-43232.59873|Cluster-43232.135079|Cluster-43232.229|Cluster-43232.135547|Cluster-43232.999|Cluster-46454.0|Cluster-33183.0|Cluster-43232.121330|Cluster-25172.0
KEGG	ko00902	Monoterpenoid biosynthesis	4|2499	9|16423	0.0756613	0.521748	4	Cluster-43232.97189|Cluster-43232.49333|Cluster-43232.97190|Cluster-43232.47129
KEGG	ko02024	Quorum sensing	29|2499	143|16423	0.0780216	0.527044	29	Cluster-43232.86031|Cluster-43232.119203|Cluster-43232.26979|Cluster-43232.119204|Cluster-43232.2438|Cluster-43232.47933|Cluster-43232.119005|Cluster-43232.119006|Cluster-43232.119007|Cluster-43232.113378|Cluster-43232.56389|Cluster-43232.103670|Cluster-9547.0|Cluster-43232.74264|Cluster-43232.59652|Cluster-43232.6967|Cluster-43232.56543|Cluster-43232.94760|Cluster-43232.50585|Cluster-43232.10855…
KEGG	ko04923	Regulation of lipolysis in adipocytes	6|2499	19|16423	0.0934221	0.618454	6	Cluster-43232.17188|Cluster-43232.82001|Cluster-43232.66044|Cluster-43232.57711|Cluster-43232.34220|Cluster-43232.24648
KEGG	ko00350	Tyrosine metabolism	19|2499	89|16423	0.0974253	0.63231	19	Cluster-43232.82822|Cluster-43232.32473|Cluster-43232.59873|Cluster-43232.122233|Cluster-33183.0|Cluster-43232.32474|Cluster-43232.47290|Cluster-43232.144798|Cluster-43232.39608|Cluster-43232.91806|Cluster-43232.34560|Cluster-43232.88232|Cluster-43232.88233|Cluster-43232.121330|Cluster-25172.0|Cluster-43232.49982|Cluster-43232.87084|Cluster-43232.76212|Cluster-43232.76213
KEGG	ko00040	Pentose and glucuronate interconversions	36|2499	190|16423	0.104535	0.665406	36	Cluster-43232.63841|Cluster-43232.107431|Cluster-43232.33761|Cluster-43232.53483|Cluster-43232.83138|Cluster-43232.3336|Cluster-43232.55672|Cluster-43232.97776|Cluster-43232.97777|Cluster-43232.85652|Cluster-43232.86031|Cluster-43232.2438|Cluster-43232.83801|Cluster-43232.118110|Cluster-43232.43192|Cluster-43232.42403|Cluster-43232.70631|Cluster-43232.41933|Cluster-43232.14952|Cluster-9547.0|Clus…
KEGG	ko01051	Biosynthesis of ansamycins	7|2499	25|16423	0.109315	0.671506	7	Cluster-43232.71429|Cluster-43232.77163|Cluster-43232.81145|Cluster-43232.18349|Cluster-43232.71434|Cluster-43232.71431|Cluster-43232.71430
KEGG	ko00052	Galactose metabolism	33|2499	173|16423	0.109551	0.671506	33	Cluster-43232.71444|Cluster-43232.66732|Cluster-43232.51581|Cluster-43232.95456|Cluster-43232.100095|Cluster-43232.100094|Cluster-43232.129066|Cluster-43232.69336|Cluster-43232.83801|Cluster-43232.94755|Cluster-43232.126108|Cluster-43232.62745|Cluster-43232.117698|Cluster-43232.62299|Cluster-40468.0|Cluster-43232.17868|Cluster-43232.16039|Cluster-43232.62469|Cluster-812.0|Cluster-43232.91141|Clus…
KEGG	ko00905	Brassinosteroid biosynthesis	9|2499	36|16423	0.117814	0.680852	9	Cluster-43232.129521|Cluster-5420.0|Cluster-43232.60918|Cluster-43232.93815|Cluster-43232.83393|Cluster-43232.15841|Cluster-43232.88686|Cluster-14080.0|Cluster-43232.81957
KEGG	ko04914	Progesterone-mediated oocyte maturation	28|2499	145|16423	0.120176	0.680852	28	Cluster-43232.2100|Cluster-235.0|Cluster-43232.93271|Cluster-48921.1|Cluster-427.0|Cluster-43232.104604|Cluster-43232.103908|Cluster-43232.103909|Cluster-43232.88134|Cluster-43232.53117|Cluster-43232.50249|Cluster-43232.88132|Cluster-43232.146452|Cluster-43232.146451|Cluster-43232.67545|Cluster-43232.41789|Cluster-43232.66337|Cluster-964.0|Cluster-43232.135721|Cluster-43232.59081|Cluster-43232.47…
KEGG	ko04924	Renin secretion	11|2499	47|16423	0.120449	0.680852	11	Cluster-35763.0|Cluster-1117.0|Cluster-43232.82697|Cluster-783.0|Cluster-43232.89225|Cluster-43232.74884|Cluster-693.0|Cluster-772.0|Cluster-43232.56911|Cluster-623.0|Cluster-43232.65859
KEGG	ko04925	Aldosterone synthesis and secretion	8|2499	31|16423	0.12136	0.680852	8	Cluster-43232.89225|Cluster-1117.0|Cluster-43232.82697|Cluster-783.0|Cluster-43232.74884|Cluster-693.0|Cluster-43232.56911|Cluster-623.0
KEGG	ko04745	Phototransduction - fly	8|2499	31|16423	0.12136	0.680852	8	Cluster-43232.89225|Cluster-1117.0|Cluster-43232.82697|Cluster-783.0|Cluster-43232.74884|Cluster-693.0|Cluster-43232.56911|Cluster-623.0
KEGG	ko04080	Neuroactive ligand-receptor interaction	2|2499	3|16423	0.127323	0.702401	2	Cluster-43232.26564|Cluster-43232.28683
KEGG	ko04723	Retrograde endocannabinoid signaling	8|2499	32|16423	0.135525	0.723531	8	Cluster-43232.17188|Cluster-43232.13031|Cluster-6844.3|Cluster-43232.82001|Cluster-43232.66044|Cluster-43232.57711|Cluster-43232.34220|Cluster-43232.24648
KEGG	ko04744	Phototransduction	8|2499	32|16423	0.135525	0.723531	8	Cluster-43232.89225|Cluster-1117.0|Cluster-43232.82697|Cluster-783.0|Cluster-43232.74884|Cluster-693.0|Cluster-43232.56911|Cluster-623.0
KEGG	ko04913	Ovarian steroidogenesis	4|2499	12|16423	0.141531	0.7436	4	Cluster-43232.135079|Cluster-43232.229|Cluster-43232.135547|Cluster-43232.999
KEGG	ko04013	MAPK signaling pathway - fly	29|2499	155|16423	0.146107	0.755649	29	Cluster-43232.41627|Cluster-43232.1141|Cluster-43232.70854|Cluster-43232.87431|Cluster-43232.64330|Cluster-43232.29898|Cluster-43232.80925|Cluster-1087.0|Cluster-43232.143027|Cluster-43232.143026|Cluster-43232.101667|Cluster-43232.40975|Cluster-43232.117925|Cluster-43232.87430|Cluster-43232.43391|Cluster-43232.73962|Cluster-43232.41789|Cluster-43232.129768|Cluster-43232.87429|Cluster-43232.87428|…
KEGG	ko00250	Alanine, aspartate and glutamate metabolism	38|2499	211|16423	0.152572	0.776946	38	Cluster-43232.67389|Cluster-43232.96850|Cluster-43232.86056|Cluster-43232.46491|Cluster-43232.132452|Cluster-43232.26979|Cluster-43232.22000|Cluster-161.0|Cluster-43232.96849|Cluster-43232.96848|Cluster-43232.36755|Cluster-43232.36754|Cluster-43232.37041|Cluster-43232.34560|Cluster-1400.2|Cluster-1400.0|Cluster-43232.76212|Cluster-43232.76213|Cluster-55423.0|Cluster-43232.97231|Cluster-43232.6150…
KEGG	ko05130	Pathogenic Escherichia coli infection	29|2499	157|16423	0.160081	0.785877	29	Cluster-43232.82551|Cluster-43232.95095|Cluster-43232.93417|Cluster-43232.93416|Cluster-43232.82691|Cluster-43232.82690|Cluster-43232.82532|Cluster-43232.95275|Cluster-43232.82538|Cluster-43232.75488|Cluster-43232.81440|Cluster-43232.72386|Cluster-43232.41655|Cluster-43232.108902|Cluster-43232.78369|Cluster-43232.46167|Cluster-43232.69839|Cluster-43232.82059|Cluster-43232.80583|Cluster-43232.7464…
KEGG	ko04713	Circadian entrainment	8|2499	34|16423	0.166198	0.785877	8	Cluster-43232.89225|Cluster-1117.0|Cluster-43232.82697|Cluster-783.0|Cluster-43232.74884|Cluster-693.0|Cluster-43232.56911|Cluster-623.0
KEGG	ko04740	Olfactory transduction	8|2499	34|16423	0.166198	0.785877	8	Cluster-43232.89225|Cluster-1117.0|Cluster-43232.82697|Cluster-783.0|Cluster-43232.74884|Cluster-693.0|Cluster-43232.56911|Cluster-623.0
KEGG	ko04970	Salivary secretion	8|2499	34|16423	0.166198	0.785877	8	Cluster-43232.89225|Cluster-1117.0|Cluster-43232.82697|Cluster-783.0|Cluster-43232.74884|Cluster-693.0|Cluster-43232.56911|Cluster-623.0
KEGG	ko00908	Zeatin biosynthesis	8|2499	34|16423	0.166198	0.785877	8	Cluster-43232.85004|Cluster-43232.76704|Cluster-43232.124127|Cluster-43232.69507|Cluster-43232.82227|Cluster-43232.7265|Cluster-43232.92114|Cluster-21626.0
KEGG	ko00460	Cyanoamino acid metabolism	22|2499	116|16423	0.171267	0.78735	22	Cluster-43232.96400|Cluster-43232.102879|Cluster-43232.102878|Cluster-43232.79863|Cluster-43232.88054|Cluster-43232.38829|Cluster-43232.97269|Cluster-43232.67865|Cluster-43232.75290|Cluster-43232.91302|Cluster-43232.63378|Cluster-43232.58370|Cluster-28820.0|Cluster-43232.16590|Cluster-43232.70903|Cluster-43232.79989|Cluster-43232.17740|Cluster-43232.87939|Cluster-43232.7114|Cluster-43232.54696|Cl…
KEGG	ko04020	Calcium signaling pathway	22|2499	116|16423	0.171267	0.78735	22	Cluster-43232.82697|Cluster-623.0|Cluster-43232.89225|Cluster-783.0|Cluster-43232.65859|Cluster-1117.0|Cluster-364.0|Cluster-693.0|Cluster-43232.107992|Cluster-43232.5009|Cluster-7040.0|Cluster-43232.47175|Cluster-11511.0|Cluster-43232.47176|Cluster-43232.77132|Cluster-58187.0|Cluster-43232.31965|Cluster-43232.74884|Cluster-43232.145214|Cluster-43232.29536|Cluster-43232.3020|Cluster-43232.56911
KEGG	ko04115	p53 signaling pathway	22|2499	117|16423	0.180111	0.791785	22	Cluster-235.0|Cluster-43232.64330|Cluster-43232.93271|Cluster-43232.143027|Cluster-43232.143026|Cluster-43232.88134|Cluster-43232.50249|Cluster-43232.88132|Cluster-43232.117925|Cluster-43232.45316|Cluster-43232.43391|Cluster-43232.73962|Cluster-43232.129768|Cluster-43232.112206|Cluster-43232.17389|Cluster-691.0|Cluster-43232.74190|Cluster-43232.76836|Cluster-43232.62742|Cluster-43232.51886|Cluste…
KEGG	ko00220	Arginine biosynthesis	22|2499	117|16423	0.180111	0.791785	22	Cluster-43232.68279|Cluster-43232.86056|Cluster-43232.46491|Cluster-43232.96849|Cluster-43232.96848|Cluster-43232.37041|Cluster-43232.34560|Cluster-1400.2|Cluster-1400.0|Cluster-43232.76212|Cluster-43232.76213|Cluster-55423.0|Cluster-43232.61506|Cluster-43232.91806|Cluster-43232.82822|Cluster-43232.96854|Cluster-43232.96855|Cluster-508.0|Cluster-43232.96850|Cluster-43232.96851|Cluster-43232.96853…
KEGG	ko04380	Osteoclast differentiation	11|2499	52|16423	0.182389	0.791785	11	Cluster-43232.76997|Cluster-43232.41789|Cluster-795.0|Cluster-43232.29898|Cluster-9488.0|Cluster-43232.40679|Cluster-43232.31890|Cluster-43232.68118|Cluster-43232.68119|Cluster-43232.17293|Cluster-43232.65859
KEGG	ko04971	Gastric acid secretion	8|2499	35|16423	0.182625	0.791785	8	Cluster-43232.89225|Cluster-1117.0|Cluster-43232.82697|Cluster-783.0|Cluster-43232.74884|Cluster-693.0|Cluster-43232.56911|Cluster-623.0
KEGG	ko00480	Glutathione metabolism	38|2499	216|16423	0.184192	0.791785	38	Cluster-43232.77507|Cluster-43232.89096|Cluster-43232.78886|Cluster-43232.13280|Cluster-43232.98830|Cluster-43232.41191|Cluster-43232.79863|Cluster-43232.44272|Cluster-43232.34688|Cluster-43232.123270|Cluster-315.0|Cluster-43232.91302|Cluster-43232.27575|Cluster-1179.0|Cluster-43232.107861|Cluster-1113.1|Cluster-43232.18764|Cluster-43232.103045|Cluster-43232.136196|Cluster-43232.67900|Cluster-432…
KEGG	ko03030	DNA replication	28|2499	156|16423	0.199654	0.836799	28	Cluster-43232.111812|Cluster-43232.83326|Cluster-43232.82799|Cluster-43232.46053|Cluster-43232.69983|Cluster-43232.134498|Cluster-43232.86654|Cluster-43232.102873|Cluster-43232.67647|Cluster-43232.88723|Cluster-43232.4971|Cluster-43232.86513|Cluster-43232.81443|Cluster-43232.94816|Cluster-43232.51356|Cluster-43232.92309|Cluster-43232.51354|Cluster-43232.50141|Cluster-43232.73741|Cluster-43232.119…
KEGG	ko00590	Arachidonic acid metabolism	8|2499	36|16423	0.199719	0.836799	8	Cluster-43232.91541|Cluster-43232.98449|Cluster-43232.91302|Cluster-43232.105346|Cluster-43232.114482|Cluster-43232.41191|Cluster-43232.79863|Cluster-1068.0
KEGG	ko04940	Type I diabetes mellitus	9|2499	42|16423	0.204757	0.840053	9	Cluster-43232.52784|Cluster-43232.52785|Cluster-1048.0|Cluster-43232.16389|Cluster-769.0|Cluster-43232.78481|Cluster-43232.26979|Cluster-43232.46459|Cluster-511.0
KEGG	ko00140	Steroid hormone biosynthesis	7|2499	31|16423	0.211567	0.840053	7	Cluster-43232.87926|Cluster-43232.135079|Cluster-43232.229|Cluster-43232.135547|Cluster-43232.999|Cluster-43232.105881|Cluster-43232.86749
KEGG	ko04270	Vascular smooth muscle contraction	12|2499	60|16423	0.212213	0.840053	12	Cluster-43232.41789|Cluster-43232.89225|Cluster-1117.0|Cluster-43232.91541|Cluster-43232.98449|Cluster-783.0|Cluster-43232.134540|Cluster-43232.74884|Cluster-693.0|Cluster-43232.82697|Cluster-43232.56911|Cluster-623.0
KEGG	ko00920	Sulfur metabolism	17|2499	90|16423	0.212883	0.840053	17	Cluster-691.0|Cluster-43232.61510|Cluster-464.0|Cluster-43232.94523|Cluster-43232.118214|Cluster-43232.61508|Cluster-43232.61509|Cluster-43232.63110|Cluster-43232.148276|Cluster-43232.63111|Cluster-43232.133337|Cluster-43232.38616|Cluster-43232.79979|Cluster-43232.24650|Cluster-43232.134403|Cluster-43232.98030|Cluster-43232.68652
KEGG	ko01200	Carbon metabolism	163|2499	1028|16423	0.213186	0.840053	163	Cluster-43232.28418|Cluster-43232.63841|Cluster-43232.84518|Cluster-43232.73433|Cluster-43232.93005|Cluster-43232.94859|Cluster-43232.102879|Cluster-43232.102878|Cluster-43232.71191|Cluster-43232.50779|Cluster-43232.18349|Cluster-43232.94755|Cluster-43232.79989|Cluster-43232.132462|Cluster-43232.59873|Cluster-43232.55410|Cluster-43232.144696|Cluster-43232.126108|Cluster-43232.14487|Cluster-354.0|…
KEGG	ko00130	Ubiquinone and other terpenoid-quinone biosynthesis	17|2499	92|16423	0.236002	0.919019	17	Cluster-43232.58728|Cluster-43232.37563|Cluster-43232.84061|Cluster-43232.112922|Cluster-43232.69821|Cluster-43232.114311|Cluster-43232.84668|Cluster-43232.16801|Cluster-43232.63982|Cluster-43232.100234|Cluster-43232.69564|Cluster-43232.114312|Cluster-43232.60562|Cluster-43232.11672|Cluster-43232.47290|Cluster-43232.84669|Cluster-43232.85611
KEGG	ko01053	Biosynthesis of siderophore group nonribosomal peptides	1|2499	1|16423	0.24121	0.928378	1	Cluster-43232.11672
KEGG	ko04210	Apoptosis	22|2499	124|16423	0.248173	0.944197	22	Cluster-43232.95095|Cluster-43232.17796|Cluster-43232.69839|Cluster-43232.80583|Cluster-43232.18222|Cluster-772.0|Cluster-43232.134622|Cluster-43232.87165|Cluster-35763.0|Cluster-43232.100602|Cluster-43232.75488|Cluster-43232.81440|Cluster-43232.41789|Cluster-43232.8959|Cluster-43232.82059|Cluster-43232.82336|Cluster-43232.94233|Cluster-924.0|Cluster-691.0|Cluster-43232.115129|Cluster-10748.0|Clu…
KEGG	ko00626	Naphthalene degradation	5|2499	22|16423	0.263518	0.991189	5	Cluster-33183.0|Cluster-43232.121330|Cluster-43232.144798|Cluster-25172.0|Cluster-43232.59873
KEGG	ko00521	Streptomycin biosynthesis	7|2499	34|16423	0.272437	1	7	Cluster-43232.79386|Cluster-43232.82583|Cluster-43232.59937|Cluster-43232.68554|Cluster-43232.123505|Cluster-43232.94755|Cluster-43232.66732
KEGG	ko00904	Diterpenoid biosynthesis	8|2499	40|16423	0.273686	1	8	Cluster-43232.142101|Cluster-43232.49190|Cluster-43232.83588|Cluster-43232.92364|Cluster-43232.15437|Cluster-43232.55271|Cluster-43232.55270|Cluster-43232.68900
KEGG	ko00960	Tropane, piperidine and pyridine alkaloid biosynthesis	9|2499	47|16423	0.292063	1	9	Cluster-43232.82822|Cluster-43232.99979|Cluster-43232.99977|Cluster-43232.82579|Cluster-43232.34560|Cluster-43232.91806|Cluster-43232.47290|Cluster-43232.76212|Cluster-43232.76213
KEGG	ko04916	Melanogenesis	10|2499	54|16423	0.307719	1	10	Cluster-43232.41789|Cluster-43232.89225|Cluster-43232.46965|Cluster-1117.0|Cluster-43232.82697|Cluster-783.0|Cluster-43232.74884|Cluster-693.0|Cluster-43232.56911|Cluster-623.0
KEGG	ko00561	Glycerolipid metabolism	35|2499	213|16423	0.308867	1	35	Cluster-43232.133356|Cluster-43232.17314|Cluster-43232.83138|Cluster-43232.61948|Cluster-43232.82001|Cluster-43232.69336|Cluster-43232.46525|Cluster-43232.91139|Cluster-43232.43192|Cluster-43232.11273|Cluster-43232.103351|Cluster-43232.16807|Cluster-43232.41933|Cluster-43232.70150|Cluster-43232.30130|Cluster-43232.70863|Cluster-43232.17188|Cluster-43232.50830|Cluster-43232.1367|Cluster-43232.6646…
KEGG	ko00950	Isoquinoline alkaloid biosynthesis	7|2499	36|16423	0.31528	1	7	Cluster-43232.82822|Cluster-43232.122233|Cluster-43232.34560|Cluster-43232.91806|Cluster-43232.47290|Cluster-43232.76212|Cluster-43232.76213
KEGG	ko04964	Proximal tubule bicarbonate reclamation	5|2499	24|16423	0.316227	1	5	Cluster-43232.46491|Cluster-1039.0|Cluster-43232.61506|Cluster-43232.37041|Cluster-43232.14487
KEGG	ko00603	Glycosphingolipid biosynthesis - globo series	5|2499	24|16423	0.316227	1	5	Cluster-43232.91141|Cluster-43232.91140|Cluster-43232.64341|Cluster-43232.69336|Cluster-43232.91139
KEGG	ko05166	HTLV-I infection	51|2499	319|16423	0.325393	1	51	Cluster-43232.50141|Cluster-43232.133041|Cluster-43232.109099|Cluster-851.0|Cluster-43232.28683|Cluster-43232.65044|Cluster-43232.67647|Cluster-11511.0|Cluster-43232.108420|Cluster-43232.46965|Cluster-43232.86803|Cluster-43232.40975|Cluster-43232.65876|Cluster-43232.30183|Cluster-43232.83449|Cluster-43232.20458|Cluster-43232.26564|Cluster-43232.111485|Cluster-364.0|Cluster-43232.77889|Cluster-432…
KEGG	ko00900	Terpenoid backbone biosynthesis	27|2499	164|16423	0.334077	1	27	Cluster-43232.84518|Cluster-43232.89193|Cluster-43232.132651|Cluster-43232.87513|Cluster-43232.17375|Cluster-43232.65044|Cluster-43232.87459|Cluster-43232.42323|Cluster-27817.0|Cluster-43232.80179|Cluster-43232.48564|Cluster-43232.55942|Cluster-43232.106177|Cluster-43232.71375|Cluster-43232.71880|Cluster-43232.126560|Cluster-43232.30210|Cluster-43232.56331|Cluster-43232.56330|Cluster-43232.61681|…
KEGG	ko04015	Rap1 signaling pathway	12|2499	69|16423	0.349423	1	12	Cluster-43232.41789|Cluster-43232.89225|Cluster-1117.0|Cluster-795.0|Cluster-43232.82697|Cluster-783.0|Cluster-9488.0|Cluster-623.0|Cluster-43232.74884|Cluster-693.0|Cluster-43232.56911|Cluster-43232.29898
KEGG	ko00600	Sphingolipid metabolism	19|2499	114|16423	0.352347	1	19	Cluster-52740.0|Cluster-43232.123400|Cluster-43232.98887|Cluster-43232.17354|Cluster-43232.105278|Cluster-43232.105279|Cluster-43232.91141|Cluster-43232.22976|Cluster-43232.91139|Cluster-43232.135178|Cluster-43232.16075|Cluster-43232.69336|Cluster-43232.91140|Cluster-43232.107992|Cluster-43232.64341|Cluster-43232.135170|Cluster-43232.64687|Cluster-43232.149268|Cluster-43232.110052
KEGG	ko02020	Two-component system	13|2499	76|16423	0.35946	1	13	Cluster-691.0|Cluster-43232.146713|Cluster-43232.71375|Cluster-43232.84518|Cluster-508.0|Cluster-43232.146712|Cluster-43232.86056|Cluster-55423.0|Cluster-43232.147259|Cluster-1400.0|Cluster-43232.134017|Cluster-1400.2|Cluster-5976.0
KEGG	ko00625	Chloroalkane and chloroalkene degradation	10|2499	57|16423	0.361213	1	10	Cluster-43232.43192|Cluster-43232.144798|Cluster-43232.59873|Cluster-43232.83138|Cluster-43232.56974|Cluster-43232.41933|Cluster-33183.0|Cluster-43232.121330|Cluster-25172.0|Cluster-43232.67474
KEGG	ko04022	cGMP-PKG signaling pathway	21|2499	128|16423	0.365608	1	21	Cluster-11511.0|Cluster-43232.89225|Cluster-1117.0|Cluster-43232.41789|Cluster-43232.82697|Cluster-783.0|Cluster-58187.0|Cluster-43232.134540|Cluster-43232.31965|Cluster-43232.74884|Cluster-693.0|Cluster-43232.145214|Cluster-364.0|Cluster-43232.29536|Cluster-43232.3020|Cluster-43232.56911|Cluster-43232.5009|Cluster-43232.107654|Cluster-623.0|Cluster-7040.0|Cluster-43232.65859
KEGG	ko04750	Inflammatory mediator regulation of TRP channels	9|2499	51|16423	0.367558	1	9	Cluster-43232.89225|Cluster-1117.0|Cluster-43232.82697|Cluster-783.0|Cluster-43232.134540|Cluster-43232.74884|Cluster-693.0|Cluster-43232.56911|Cluster-623.0
KEGG	ko00010	Glycolysis / Gluconeogenesis	72|2499	464|16423	0.372005	1	72	Cluster-43232.71444|Cluster-43232.66732|Cluster-43232.260|Cluster-43232.70075|Cluster-43232.83138|Cluster-43232.71108|Cluster-43232.87512|Cluster-43232.94859|Cluster-43232.88602|Cluster-43232.79828|Cluster-43232.50779|Cluster-43232.121330|Cluster-43232.88222|Cluster-25172.0|Cluster-43232.94755|Cluster-43232.87084|Cluster-43232.75788|Cluster-22577.0|Cluster-43232.43192|Cluster-43232.144798|Cluster…
KEGG	ko04975	Fat digestion and absorption	4|2499	20|16423	0.374947	1	4	Cluster-43232.98449|Cluster-43232.17314|Cluster-43232.34560|Cluster-43232.91541
KEGG	ko05205	Proteoglycans in cancer	25|2499	155|16423	0.37678	1	25	Cluster-43232.86717|Cluster-43232.90805|Cluster-43232.101455|Cluster-43232.111013|Cluster-43232.17796|Cluster-43232.77385|Cluster-383.0|Cluster-43232.18222|Cluster-43232.134622|Cluster-9488.0|Cluster-1158.0|Cluster-43232.29898|Cluster-43232.41789|Cluster-43232.93789|Cluster-43232.8959|Cluster-43232.134540|Cluster-43232.80936|Cluster-46898.0|Cluster-43232.87789|Cluster-795.0|Cluster-43232.115129|C…
KEGG	ko00430	Taurine and hypotaurine metabolism	6|2499	33|16423	0.388934	1	6	Cluster-43232.23296|Cluster-43232.91302|Cluster-43232.26979|Cluster-43232.79863|Cluster-43232.126001|Cluster-43232.46459
KEGG	ko04920	Adipocytokine signaling pathway	14|2499	85|16423	0.39873	1	14	Cluster-43232.102736|Cluster-514.0|Cluster-43232.14308|Cluster-43232.14309|Cluster-43232.80318|Cluster-43232.14307|Cluster-43232.72479|Cluster-43232.69045|Cluster-43232.121357|Cluster-43232.97614|Cluster-43232.95077|Cluster-43232.95076|Cluster-51727.0|Cluster-43232.135591
KEGG	ko05210	Colorectal cancer	9|2499	53|16423	0.406097	1	9	Cluster-43232.41789|Cluster-691.0|Cluster-43232.78262|Cluster-795.0|Cluster-43232.29898|Cluster-9488.0|Cluster-43232.72635|Cluster-43232.51385|Cluster-43232.95413
KEGG	ko04933	AGE-RAGE signaling pathway in diabetic complications	6|2499	34|16423	0.413167	1	6	Cluster-43232.47175|Cluster-43232.47176|Cluster-795.0|Cluster-43232.77132|Cluster-43232.29898|Cluster-9488.0
KEGG	ko04917	Prolactin signaling pathway	3|2499	15|16423	0.415063	1	3	Cluster-43232.41789|Cluster-43232.129066|Cluster-43232.51581
KEGG	ko04621	NOD-like receptor signaling pathway	12|2499	73|16423	0.415081	1	12	Cluster-43232.2100|Cluster-27416.0|Cluster-43232.59081|Cluster-43232.100889|Cluster-43232.146452|Cluster-43232.146451|Cluster-964.0|Cluster-427.0|Cluster-43232.47474|Cluster-43232.147943|Cluster-43232.76207|Cluster-43232.57264
KEGG	ko05033	Nicotine addiction	2|2499	9|16423	0.424199	1	2	Cluster-43232.13031|Cluster-6844.3
KEGG	ko05340	Primary immunodeficiency	1|2499	3|16423	0.42425	1	1	Cluster-43232.73447
KEGG	ko04742	Taste transduction	1|2499	3|16423	0.42425	1	1	Cluster-43232.53502
KEGG	ko00360	Phenylalanine metabolism	15|2499	94|16423	0.43522	1	15	Cluster-43232.82822|Cluster-43232.70587|Cluster-43232.114311|Cluster-43232.47290|Cluster-43232.49982|Cluster-43232.16801|Cluster-43232.69564|Cluster-43232.94655|Cluster-43232.94656|Cluster-43232.34560|Cluster-43232.91806|Cluster-43232.76203|Cluster-43232.114312|Cluster-43232.76212|Cluster-43232.76213
KEGG	ko04130	SNARE interactions in vesicular transport	13|2499	81|16423	0.438279	1	13	Cluster-43232.61942|Cluster-43232.89975|Cluster-43232.129772|Cluster-43232.96475|Cluster-46601.0|Cluster-43232.64070|Cluster-43232.24753|Cluster-43232.103385|Cluster-43232.77963|Cluster-43232.40292|Cluster-43232.61342|Cluster-43232.94769|Cluster-43232.19472
KEGG	ko04973	Carbohydrate digestion and absorption	5|2499	29|16423	0.450555	1	5	Cluster-43232.123505|Cluster-43232.53502|Cluster-43232.94755|Cluster-43232.17918|Cluster-43232.17917
KEGG	ko00450	Selenocompound metabolism	13|2499	83|16423	0.46983	1	13	Cluster-43232.46168|Cluster-43232.18703|Cluster-43232.20836|Cluster-43232.124629|Cluster-43232.62678|Cluster-464.0|Cluster-43232.114827|Cluster-43232.78166|Cluster-43232.68652|Cluster-43232.24650|Cluster-43232.135157|Cluster-43232.14022|Cluster-43232.135661
KEGG	ko04214	Apoptosis - fly	11|2499	70|16423	0.475849	1	11	Cluster-691.0|Cluster-43232.90622|Cluster-208.0|Cluster-5508.0|Cluster-43232.89517|Cluster-43232.94624|Cluster-43232.26564|Cluster-43232.145939|Cluster-43232.28683|Cluster-43232.76848|Cluster-43232.112903
KEGG	ko01220	Degradation of aromatic compounds	5|2499	30|16423	0.476851	1	5	Cluster-33183.0|Cluster-43232.121330|Cluster-43232.144798|Cluster-25172.0|Cluster-43232.59873
KEGG	ko04110	Cell cycle	56|2499	373|16423	0.481664	1	56	Cluster-525.0|Cluster-43232.83326|Cluster-43232.103908|Cluster-235.0|Cluster-43232.83321|Cluster-43232.93271|Cluster-43232.31241|Cluster-43232.93109|Cluster-48921.1|Cluster-43232.125725|Cluster-43232.104604|Cluster-43232.91039|Cluster-43232.103909|Cluster-43232.83045|Cluster-43232.102873|Cluster-43232.80763|Cluster-43232.88134|Cluster-43232.53117|Cluster-43232.50249|Cluster-43232.46965|Cluster-43…
KEGG	ko00740	Riboflavin metabolism	3|2499	17|16423	0.486179	1	3	Cluster-43232.6967|Cluster-43232.32541|Cluster-43232.76633
KEGG	ko05031	Amphetamine addiction	10|2499	64|16423	0.488176	1	10	Cluster-43232.89225|Cluster-1117.0|Cluster-43232.82697|Cluster-783.0|Cluster-43232.134540|Cluster-43232.74884|Cluster-693.0|Cluster-43232.56911|Cluster-623.0|Cluster-43232.65859
KEGG	ko04912	GnRH signaling pathway	11|2499	71|16423	0.492911	1	11	Cluster-43232.41789|Cluster-43232.89225|Cluster-1117.0|Cluster-43232.71445|Cluster-43232.82697|Cluster-43232.139458|Cluster-783.0|Cluster-43232.74884|Cluster-693.0|Cluster-43232.56911|Cluster-623.0
KEGG	ko04340	Hedgehog signaling pathway	8|2499	51|16423	0.496944	1	8	Cluster-43232.66912|Cluster-43232.102038|Cluster-43232.18203|Cluster-43232.29027|Cluster-43232.101021|Cluster-43232.119259|Cluster-43232.71772|Cluster-43232.17799
KEGG	ko00260	Glycine, serine and threonine metabolism	28|2499	188|16423	0.518114	1	28	Cluster-43232.96850|Cluster-43232.28418|Cluster-43232.68279|Cluster-43232.96851|Cluster-43232.102879|Cluster-43232.102878|Cluster-43232.132452|Cluster-43232.38829|Cluster-43232.96849|Cluster-43232.96848|Cluster-43232.103351|Cluster-43232.22617|Cluster-43232.18741|Cluster-43232.34589|Cluster-43232.79989|Cluster-43232.88231|Cluster-43232.119013|Cluster-43232.7114|Cluster-43232.96854|Cluster-43232.9…
KEGG	ko04068	FoxO signaling pathway	25|2499	168|16423	0.52215	1	25	Cluster-43232.1141|Cluster-43232.102736|Cluster-235.0|Cluster-43232.71140|Cluster-43232.93271|Cluster-43232.93109|Cluster-43232.80925|Cluster-43232.88134|Cluster-43232.50249|Cluster-43232.46965|Cluster-43232.88132|Cluster-43232.80318|Cluster-43232.78622|Cluster-43232.95077|Cluster-43232.95076|Cluster-43232.67545|Cluster-43232.41789|Cluster-51484.0|Cluster-43232.69045|Cluster-51727.0|Cluster-43232…
KEGG	ko04014	Ras signaling pathway	17|2499	114|16423	0.527558	1	17	Cluster-43232.41789|Cluster-43232.89225|Cluster-1117.0|Cluster-43232.91541|Cluster-795.0|Cluster-43232.98449|Cluster-43232.139458|Cluster-783.0|Cluster-9488.0|Cluster-623.0|Cluster-43232.74884|Cluster-693.0|Cluster-43232.82697|Cluster-43232.29898|Cluster-43232.56911|Cluster-43232.64708|Cluster-43232.25943
KEGG	ko00380	Tryptophan metabolism	18|2499	121|16423	0.529943	1	18	Cluster-43232.43192|Cluster-43232.71140|Cluster-43232.61986|Cluster-43232.71375|Cluster-43232.83138|Cluster-43232.135079|Cluster-43232.229|Cluster-43232.135547|Cluster-43232.999|Cluster-43232.56974|Cluster-43232.14369|Cluster-43232.41933|Cluster-43232.78622|Cluster-43232.84518|Cluster-43232.146078|Cluster-43232.14370|Cluster-43232.67474|Cluster-43232.53466
KEGG	ko03060	Protein export	26|2499	176|16423	0.535147	1	26	Cluster-811.0|Cluster-43232.61486|Cluster-43232.119203|Cluster-43232.146768|Cluster-43232.119204|Cluster-43232.47933|Cluster-609.0|Cluster-43232.23552|Cluster-43232.91757|Cluster-43232.119006|Cluster-43232.119007|Cluster-43232.113378|Cluster-43232.56389|Cluster-43232.50051|Cluster-43232.103670|Cluster-43232.74264|Cluster-43232.56543|Cluster-43232.82013|Cluster-747.0|Cluster-747.1|Cluster-43232.94…
KEGG	ko04921	Oxytocin signaling pathway	21|2499	142|16423	0.536483	1	21	Cluster-43232.102736|Cluster-43232.41789|Cluster-43232.89225|Cluster-1117.0|Cluster-41737.0|Cluster-43232.80318|Cluster-363.0|Cluster-1010.5|Cluster-43232.134540|Cluster-623.0|Cluster-56566.0|Cluster-43232.74884|Cluster-43232.69045|Cluster-43232.82697|Cluster-693.0|Cluster-43232.56911|Cluster-43232.95076|Cluster-43232.95077|Cluster-51727.0|Cluster-783.0|Cluster-43232.65859
KEGG	ko00062	Fatty acid elongation	17|2499	115|16423	0.540873	1	17	Cluster-43232.18673|Cluster-43232.35013|Cluster-43232.84950|Cluster-43232.75600|Cluster-43232.84951|Cluster-43232.74678|Cluster-387.0|Cluster-43232.112330|Cluster-1156.0|Cluster-43232.112329|Cluster-43232.112339|Cluster-43232.87926|Cluster-43232.139658|Cluster-43232.105881|Cluster-43232.42708|Cluster-43232.86749|Cluster-257.0
KEGG	ko05014	Amyotrophic lateral sclerosis (ALS)	11|2499	74|16423	0.543182	1	11	Cluster-43232.59176|Cluster-43232.71140|Cluster-691.0|Cluster-43232.54885|Cluster-795.0|Cluster-43232.110982|Cluster-43232.29898|Cluster-9488.0|Cluster-43232.80600|Cluster-43232.78622|Cluster-43232.65859
KEGG	ko04146	Peroxisome	32|2499	219|16423	0.555472	1	32	Cluster-43232.1141|Cluster-43232.59176|Cluster-43232.61339|Cluster-43232.118668|Cluster-43232.67665|Cluster-43232.80925|Cluster-43232.84330|Cluster-43232.136243|Cluster-43232.49470|Cluster-43232.60087|Cluster-43232.31064|Cluster-43232.132452|Cluster-43232.137591|Cluster-46454.0|Cluster-777.0|Cluster-43232.80011|Cluster-43232.78622|Cluster-43232.71140|Cluster-43232.73050|Cluster-43232.136196|Clust…
KEGG	ko04931	Insulin resistance	26|2499	178|16423	0.556531	1	26	Cluster-43232.102736|Cluster-43232.67389|Cluster-43232.70814|Cluster-43232.70815|Cluster-43232.70816|Cluster-43232.70817|Cluster-43232.70813|Cluster-43232.69656|Cluster-43232.69649|Cluster-43232.80318|Cluster-43232.69647|Cluster-43232.95077|Cluster-43232.95076|Cluster-43232.100364|Cluster-43232.81444|Cluster-43232.134540|Cluster-43232.69045|Cluster-43232.87789|Cluster-51727.0|Cluster-43232.69658|…
KEGG	ko00401	Novobiocin biosynthesis	1|2499	5|16423	0.563144	1	1	Cluster-43232.47290
KEGG	ko04212	Longevity regulating pathway - worm	24|2499	165|16423	0.564445	1	24	Cluster-43232.1141|Cluster-43232.55037|Cluster-43232.71140|Cluster-43232.16389|Cluster-43232.87789|Cluster-43232.80925|Cluster-43232.59903|Cluster-511.0|Cluster-293.1|Cluster-769.0|Cluster-43232.43407|Cluster-43232.78622|Cluster-43232.43409|Cluster-43232.43408|Cluster-43232.52784|Cluster-43232.52785|Cluster-51484.0|Cluster-1048.0|Cluster-477.0|Cluster-43232.78481|Cluster-43232.89699|Cluster-43232…
KEGG	ko03430	Mismatch repair	17|2499	117|16423	0.567138	1	17	Cluster-43232.111812|Cluster-43232.88723|Cluster-43232.92309|Cluster-43232.90620|Cluster-43232.86513|Cluster-43232.46053|Cluster-43232.69983|Cluster-43232.73741|Cluster-43232.134498|Cluster-43232.77889|Cluster-43232.72635|Cluster-43232.51385|Cluster-43232.85486|Cluster-43232.95413|Cluster-43232.68190|Cluster-43232.67647|Cluster-43232.78262
KEGG	ko04910	Insulin signaling pathway	41|2499	282|16423	0.567682	1	41	Cluster-43232.102736|Cluster-43232.82697|Cluster-43232.77385|Cluster-383.0|Cluster-43232.87789|Cluster-43232.65160|Cluster-43232.12382|Cluster-43232.123505|Cluster-43232.94755|Cluster-623.0|Cluster-1117.0|Cluster-43232.115129|Cluster-43232.89225|Cluster-43232.80318|Cluster-43232.133871|Cluster-783.0|Cluster-43232.77549|Cluster-43232.133524|Cluster-43232.67528|Cluster-43232.95077|Cluster-43232.950…
KEGG	ko04142	Lysosome	39|2499	269|16423	0.573763	1	39	Cluster-43232.17796|Cluster-43232.80615|Cluster-43232.71881|Cluster-43232.40679|Cluster-43232.18222|Cluster-772.0|Cluster-43232.134622|Cluster-43232.35805|Cluster-43232.87165|Cluster-43232.17293|Cluster-43232.96908|Cluster-43232.100602|Cluster-43232.96907|Cluster-43232.105670|Cluster-43232.56007|Cluster-43232.72805|Cluster-43232.84686|Cluster-43232.68119|Cluster-43232.53058|Cluster-43232.76997|Cl…
KEGG	ko05410	Hypertrophic cardiomyopathy (HCM)	6|2499	41|16423	0.575578	1	6	Cluster-43232.102736|Cluster-43232.80318|Cluster-43232.69045|Cluster-43232.95077|Cluster-43232.95076|Cluster-51727.0
KEGG	ko04720	Long-term potentiation	12|2499	83|16423	0.576264	1	12	Cluster-43232.41789|Cluster-43232.89225|Cluster-43232.46965|Cluster-1117.0|Cluster-43232.82697|Cluster-783.0|Cluster-43232.134540|Cluster-43232.74884|Cluster-693.0|Cluster-43232.56911|Cluster-623.0|Cluster-43232.65859
KEGG	ko04664	Fc epsilon RI signaling pathway	5|2499	34|16423	0.576912	1	5	Cluster-43232.41789|Cluster-43232.29898|Cluster-9488.0|Cluster-43232.115129|Cluster-795.0
KEGG	ko05214	Glioma	10|2499	70|16423	0.591851	1	10	Cluster-43232.41789|Cluster-43232.89225|Cluster-1117.0|Cluster-43232.82697|Cluster-783.0|Cluster-43232.39105|Cluster-43232.74884|Cluster-693.0|Cluster-43232.56911|Cluster-623.0
KEGG	ko00400	Phenylalanine, tyrosine and tryptophan biosynthesis	18|2499	126|16423	0.59333	1	18	Cluster-43232.59652|Cluster-43232.82822|Cluster-43232.40638|Cluster-43232.17436|Cluster-43232.60990|Cluster-43232.53005|Cluster-43232.33512|Cluster-43232.17873|Cluster-43232.34589|Cluster-43232.34560|Cluster-43232.50585|Cluster-43232.108551|Cluster-43232.91806|Cluster-43232.577|Cluster-43232.76213|Cluster-43232.47290|Cluster-43232.76212|Cluster-43232.72709
KEGG	ko05032	Morphine addiction	2|2499	13|16423	0.59384	1	2	Cluster-43232.13031|Cluster-6844.3
KEGG	ko01210	2-Oxocarboxylic acid metabolism	33|2499	230|16423	0.594174	1	33	Cluster-43232.96850|Cluster-43232.71424|Cluster-1368.0|Cluster-43232.67811|Cluster-43232.54030|Cluster-43232.96849|Cluster-43232.96848|Cluster-354.0|Cluster-43232.147422|Cluster-43232.34560|Cluster-43232.75745|Cluster-43232.77463|Cluster-43232.76212|Cluster-43232.76213|Cluster-867.0|Cluster-43232.136196|Cluster-43232.76160|Cluster-43232.94158|Cluster-43232.91806|Cluster-43232.148108|Cluster-43232…
KEGG	ko05222	Small cell lung cancer	6|2499	43|16423	0.617798	1	6	Cluster-691.0|Cluster-43232.93109|Cluster-43232.93271|Cluster-43232.39105|Cluster-43232.87319|Cluster-43232.80763
KEGG	ko00361	Chlorocyclohexane and chlorobenzene degradation	1|2499	6|16423	0.619472	1	1	Cluster-43232.134258
KEGG	ko00623	Toluene degradation	1|2499	6|16423	0.619472	1	1	Cluster-43232.134258
KEGG	ko04320	Dorso-ventral axis formation	1|2499	6|16423	0.619472	1	1	Cluster-43232.41789
KEGG	ko00364	Fluorobenzoate degradation	1|2499	6|16423	0.619472	1	1	Cluster-43232.134258
KEGG	ko04727	GABAergic synapse	12|2499	86|16423	0.621124	1	12	Cluster-51484.0|Cluster-508.0|Cluster-43232.13031|Cluster-43232.134144|Cluster-43232.86056|Cluster-55423.0|Cluster-6844.3|Cluster-43232.85656|Cluster-43232.26979|Cluster-1400.2|Cluster-1400.0|Cluster-43232.46459
KEGG	ko04614	Renin-angiotensin system	5|2499	36|16423	0.622944	1	5	Cluster-43232.76139|Cluster-43232.88944|Cluster-43232.90226|Cluster-43232.134657|Cluster-43232.18175
KEGG	ko05217	Basal cell carcinoma	2|2499	14|16423	0.629953	1	2	Cluster-43232.33451|Cluster-43232.28084
KEGG	ko04111	Cell cycle - yeast	39|2499	276|16423	0.632373	1	39	Cluster-43232.41627|Cluster-43232.83326|Cluster-43232.83321|Cluster-43232.31241|Cluster-43232.86654|Cluster-43232.91039|Cluster-43232.103909|Cluster-43232.83045|Cluster-43232.102873|Cluster-43232.108420|Cluster-43232.59955|Cluster-43232.122163|Cluster-43232.103908|Cluster-43232.86803|Cluster-43232.4971|Cluster-43232.54005|Cluster-43232.54004|Cluster-43232.81443|Cluster-43232.39627|Cluster-43232.8…
KEGG	ko04260	Cardiac muscle contraction	11|2499	80|16423	0.637478	1	11	Cluster-5899.0|Cluster-43232.146712|Cluster-43232.146713|Cluster-861.0|Cluster-43232.147259|Cluster-43232.35754|Cluster-43232.80487|Cluster-5976.0|Cluster-405.0|Cluster-6960.0|Cluster-43232.118017
KEGG	ko04152	AMPK signaling pathway	47|2499	335|16423	0.657771	1	47	Cluster-43232.41627|Cluster-43232.102736|Cluster-43232.95456|Cluster-43232.87513|Cluster-48921.1|Cluster-43232.81855|Cluster-43232.104604|Cluster-43232.30913|Cluster-43232.136243|Cluster-43232.71444|Cluster-43232.109022|Cluster-43232.53117|Cluster-293.1|Cluster-43232.80318|Cluster-51727.0|Cluster-1010.5|Cluster-43232.126108|Cluster-56566.0|Cluster-43232.121357|Cluster-43232.133524|Cluster-43232.6…
KEGG	ko04112	Cell cycle - Caulobacter	8|2499	60|16423	0.663391	1	8	Cluster-43232.55037|Cluster-43232.101904|Cluster-43232.43407|Cluster-43232.89699|Cluster-43232.59903|Cluster-43232.67309|Cluster-43232.43409|Cluster-43232.43408
KEGG	ko00903	Limonene and pinene degradation	5|2499	38|16423	0.665838	1	5	Cluster-43232.83138|Cluster-43232.56974|Cluster-43232.41933|Cluster-43232.67474|Cluster-43232.43192
KEGG	ko04710	Circadian rhythm	11|2499	82|16423	0.666513	1	11	Cluster-43232.102736|Cluster-43232.7275|Cluster-43232.66912|Cluster-43232.83321|Cluster-43232.80318|Cluster-43232.69045|Cluster-43232.61172|Cluster-43232.71772|Cluster-43232.95077|Cluster-43232.95076|Cluster-51727.0
KEGG	ko04670	Leukocyte transendothelial migration	3|2499	23|16423	0.669332	1	3	Cluster-43232.29898|Cluster-9488.0|Cluster-795.0
KEGG	ko04113	Meiosis - yeast	30|2499	220|16423	0.691427	1	30	Cluster-43232.41627|Cluster-43232.83326|Cluster-43232.86654|Cluster-43232.91039|Cluster-43232.83045|Cluster-43232.102873|Cluster-43232.108420|Cluster-43232.59955|Cluster-43232.122163|Cluster-43232.86803|Cluster-43232.4971|Cluster-43232.81443|Cluster-43232.39627|Cluster-43232.83047|Cluster-43232.79110|Cluster-43232.51356|Cluster-43232.49279|Cluster-43232.51354|Cluster-43232.3896|Cluster-43232.1345…
KEGG	ko04668	TNF signaling pathway	3|2499	24|16423	0.694707	1	3	Cluster-43232.41789|Cluster-43232.112903|Cluster-43232.89517
KEGG	ko03320	PPAR signaling pathway	19|2499	142|16423	0.695165	1	19	Cluster-514.0|Cluster-293.1|Cluster-43232.14308|Cluster-43232.14309|Cluster-477.0|Cluster-43232.14307|Cluster-43232.143866|Cluster-43232.72479|Cluster-43232.115129|Cluster-43232.68614|Cluster-43232.111592|Cluster-43232.137427|Cluster-43232.67665|Cluster-1206.0|Cluster-43232.144746|Cluster-43232.84330|Cluster-43232.121183|Cluster-43232.118416|Cluster-43232.46492
KEGG	ko05012	Parkinson's disease	50|2499	362|16423	0.699142	1	50	Cluster-43232.39720|Cluster-43232.146241|Cluster-58187.0|Cluster-5899.0|Cluster-43232.2513|Cluster-310.0|Cluster-43232.191|Cluster-43232.146240|Cluster-43232.80487|Cluster-43232.126158|Cluster-43232.146244|Cluster-43232.134923|Cluster-405.0|Cluster-43232.118017|Cluster-43232.42408|Cluster-43232.42409|Cluster-569.0|Cluster-43232.145986|Cluster-43232.35754|Cluster-300.0|Cluster-43232.132707|Cluster…
KEGG	ko04650	Natural killer cell mediated cytotoxicity	5|2499	40|16423	0.705407	1	5	Cluster-43232.41789|Cluster-43232.29898|Cluster-43232.65859|Cluster-9488.0|Cluster-795.0
KEGG	ko00410	beta-Alanine metabolism	18|2499	136|16423	0.70769	1	18	Cluster-43232.71329|Cluster-43232.43192|Cluster-43232.65707|Cluster-43232.48137|Cluster-43232.83138|Cluster-43232.77448|Cluster-43232.43057|Cluster-43232.56974|Cluster-43232.46586|Cluster-43232.27567|Cluster-43232.41933|Cluster-43232.26979|Cluster-43232.80697|Cluster-43232.136243|Cluster-43232.46459|Cluster-43232.50549|Cluster-43232.67474|Cluster-43232.46588
KEGG	ko04370	VEGF signaling pathway	6|2499	48|16423	0.712083	1	6	Cluster-43232.41789|Cluster-795.0|Cluster-43232.29898|Cluster-9488.0|Cluster-43232.107992|Cluster-43232.65859
KEGG	ko05223	Non-small cell lung cancer	3|2499	25|16423	0.718579	1	3	Cluster-43232.41789|Cluster-43232.39105|Cluster-43232.115129
KEGG	ko00909	Sesquiterpenoid and triterpenoid biosynthesis	4|2499	33|16423	0.720039	1	4	Cluster-43232.29318|Cluster-43232.65180|Cluster-22885.0|Cluster-43232.26791
KEGG	ko00362	Benzoate degradation	2|2499	17|16423	0.723206	1	2	Cluster-43232.84518|Cluster-43232.71375
KEGG	ko05219	Bladder cancer	2|2499	17|16423	0.723206	1	2	Cluster-43232.41789|Cluster-43232.39105
KEGG	ko01040	Biosynthesis of unsaturated fatty acids	13|2499	101|16423	0.723375	1	13	Cluster-293.1|Cluster-477.0|Cluster-43232.87926|Cluster-387.0|Cluster-43232.96448|Cluster-43232.85000|Cluster-43232.101445|Cluster-43232.67665|Cluster-257.0|Cluster-43232.84330|Cluster-43232.139658|Cluster-43232.105881|Cluster-43232.86749
KEGG	ko05323	Rheumatoid arthritis	17|2499	131|16423	0.730981	1	17	Cluster-43232.76997|Cluster-43232.96908|Cluster-43232.98674|Cluster-43232.100657|Cluster-43232.17796|Cluster-43232.8959|Cluster-43232.96907|Cluster-43232.40679|Cluster-43232.18222|Cluster-43232.65708|Cluster-43232.102904|Cluster-43232.134622|Cluster-43232.31890|Cluster-43232.68118|Cluster-43232.68119|Cluster-43232.17293|Cluster-43232.80397
KEGG	ko00190	Oxidative phosphorylation	74|2499	536|16423	0.731837	1	74	Cluster-43232.39720|Cluster-43232.68559|Cluster-43232.48762|Cluster-5899.0|Cluster-43232.2513|Cluster-310.0|Cluster-43232.191|Cluster-43232.133587|Cluster-43232.80487|Cluster-43232.126158|Cluster-43232.23886|Cluster-43232.146244|Cluster-861.0|Cluster-43232.134923|Cluster-405.0|Cluster-43232.74499|Cluster-43232.118017|Cluster-43232.31707|Cluster-43232.9503|Cluster-610.3|Cluster-569.0|Cluster-610.0…
KEGG	ko00760	Nicotinate and nicotinamide metabolism	9|2499	72|16423	0.732342	1	9	Cluster-43232.133615|Cluster-43232.31064|Cluster-43232.66299|Cluster-43232.55407|Cluster-43232.137591|Cluster-43232.19476|Cluster-43232.100390|Cluster-43232.75780|Cluster-43232.135816
KEGG	ko00071	Fatty acid degradation	22|2499	168|16423	0.73714	1	22	Cluster-43232.83138|Cluster-43232.67665|Cluster-43232.84330|Cluster-43232.121330|Cluster-25172.0|Cluster-43232.87084|Cluster-43232.43192|Cluster-43232.144798|Cluster-43232.59873|Cluster-43232.41933|Cluster-33183.0|Cluster-43232.71375|Cluster-43232.84518|Cluster-43232.88233|Cluster-43232.88232|Cluster-514.0|Cluster-43232.14308|Cluster-43232.14309|Cluster-43232.14307|Cluster-43232.72479|Cluster-432…
KEGG	ko05161	Hepatitis B	14|2499	110|16423	0.741715	1	14	Cluster-43232.53117|Cluster-691.0|Cluster-43232.46965|Cluster-43232.12693|Cluster-555.0|Cluster-43232.41789|Cluster-43232.73741|Cluster-43232.93271|Cluster-43232.39105|Cluster-48921.1|Cluster-43232.77889|Cluster-43232.104604|Cluster-43232.85486|Cluster-43232.66337
KEGG	ko00785	Lipoic acid metabolism	1|2499	9|16423	0.748511	1	1	Cluster-43232.108824
KEGG	ko00524	Neomycin, kanamycin and gentamicin biosynthesis	2|2499	18|16423	0.749542	1	2	Cluster-43232.123505|Cluster-43232.94755
KEGG	ko00330	Arginine and proline metabolism	24|2499	184|16423	0.750034	1	24	Cluster-43232.71329|Cluster-1113.1|Cluster-43232.126924|Cluster-43232.48137|Cluster-43232.83138|Cluster-43232.77448|Cluster-43232.46586|Cluster-43232.32179|Cluster-43232.46588|Cluster-43232.43192|Cluster-43232.43057|Cluster-43232.34560|Cluster-43232.41933|Cluster-43232.76212|Cluster-43232.76213|Cluster-43232.138009|Cluster-43232.75360|Cluster-43232.70820|Cluster-43232.91806|Cluster-43232.134448|C…
KEGG	ko03410	Base excision repair	10|2499	81|16423	0.751333	1	10	Cluster-43232.50141|Cluster-43232.106827|Cluster-43232.73741|Cluster-43232.119445|Cluster-31201.0|Cluster-43232.77889|Cluster-43232.85486|Cluster-43232.73447|Cluster-43232.68190|Cluster-43232.67647
KEGG	ko05010	Alzheimer's disease	48|2499	357|16423	0.756195	1	48	Cluster-43232.39720|Cluster-43232.146241|Cluster-5899.0|Cluster-43232.2513|Cluster-310.0|Cluster-43232.191|Cluster-43232.146240|Cluster-43232.80487|Cluster-43232.126158|Cluster-43232.146244|Cluster-43232.134923|Cluster-405.0|Cluster-623.0|Cluster-43232.118017|Cluster-43232.89225|Cluster-569.0|Cluster-636.0|Cluster-43232.145986|Cluster-43232.35754|Cluster-43232.82697|Cluster-5976.0|Cluster-43232.6…
KEGG	ko05100	Bacterial invasion of epithelial cells	13|2499	104|16423	0.757092	1	13	Cluster-43232.146750|Cluster-795.0|Cluster-43232.108902|Cluster-43232.136948|Cluster-9488.0|Cluster-43232.71881|Cluster-43232.125075|Cluster-43232.72805|Cluster-43232.137958|Cluster-43232.40279|Cluster-43232.84686|Cluster-43232.29898|Cluster-43232.56917
KEGG	ko00261	Monobactam biosynthesis	4|2499	35|16423	0.758319	1	4	Cluster-464.0|Cluster-43232.119013|Cluster-43232.34941|Cluster-43232.83921
KEGG	ko05212	Pancreatic cancer	5|2499	43|16423	0.75839	1	5	Cluster-43232.39105|Cluster-43232.29898|Cluster-9488.0|Cluster-43232.41789|Cluster-795.0
KEGG	ko04978	Mineral absorption	3|2499	27|16423	0.761924	1	3	Cluster-43232.16379|Cluster-43232.81914|Cluster-43232.87920
KEGG	ko00270	Cysteine and methionine metabolism	43|2499	323|16423	0.766143	1	43	Cluster-43232.85942|Cluster-43232.28627|Cluster-43232.73433|Cluster-43232.28628|Cluster-43232.28629|Cluster-43232.67811|Cluster-43232.71191|Cluster-43232.38616|Cluster-43232.87166|Cluster-1440.0|Cluster-43232.55410|Cluster-43232.10772|Cluster-43232.17820|Cluster-43232.17821|Cluster-43232.73524|Cluster-43232.34560|Cluster-43232.68652|Cluster-43232.63110|Cluster-43232.53927|Cluster-43232.76212|Clus…
KEGG	ko00970	Aminoacyl-tRNA biosynthesis	39|2499	295|16423	0.770229	1	39	Cluster-43232.104264|Cluster-43232.133351|Cluster-43232.54615|Cluster-43232.113958|Cluster-43232.119610|Cluster-43232.132377|Cluster-43232.65064|Cluster-43232.89461|Cluster-43232.35709|Cluster-43232.8026|Cluster-43232.119496|Cluster-43232.132378|Cluster-43232.53120|Cluster-43232.62678|Cluster-43232.35710|Cluster-43232.53118|Cluster-43232.53119|Cluster-43232.48725|Cluster-43232.63219|Cluster-43232…
KEGG	ko00253	Tetracycline biosynthesis	2|2499	19|16423	0.773691	1	2	Cluster-43232.69991|Cluster-43232.67123
KEGG	ko04662	B cell receptor signaling pathway	5|2499	44|16423	0.774366	1	5	Cluster-43232.41789|Cluster-43232.29898|Cluster-43232.65859|Cluster-9488.0|Cluster-795.0
KEGG	ko04341	Hedgehog signaling pathway - fly	10|2499	83|16423	0.775104	1	10	Cluster-43232.17799|Cluster-43232.102038|Cluster-43232.28084|Cluster-43232.18203|Cluster-43232.29027|Cluster-43232.101021|Cluster-43232.119259|Cluster-43232.61172|Cluster-43232.33451|Cluster-43232.83321
KEGG	ko04726	Serotonergic synapse	1|2499	10|16423	0.780942	1	1	Cluster-43232.41789
KEGG	ko04660	T cell receptor signaling pathway	3|2499	28|16423	0.781478	1	3	Cluster-43232.41789|Cluster-43232.115129|Cluster-43232.65859
KEGG	ko03018	RNA degradation	48|2499	363|16423	0.790131	1	48	Cluster-43232.71444|Cluster-43232.73797|Cluster-43232.73794|Cluster-43232.133180|Cluster-43232.16389|Cluster-43232.95456|Cluster-43232.43864|Cluster-43232.72009|Cluster-42234.0|Cluster-43232.95625|Cluster-43232.50713|Cluster-43232.52785|Cluster-43232.52279|Cluster-43232.38619|Cluster-43232.89326|Cluster-511.0|Cluster-43232.123540|Cluster-521.1|Cluster-43232.85093|Cluster-43232.76867|Cluster-43232…
KEGG	ko05132	Salmonella infection	8|2499	69|16423	0.791911	1	8	Cluster-795.0|Cluster-43232.108902|Cluster-43232.29898|Cluster-9488.0|Cluster-43232.60868|Cluster-43232.40279|Cluster-43232.56917|Cluster-43232.60867
KEGG	ko04120	Ubiquitin mediated proteolysis	57|2499	428|16423	0.793256	1	57	Cluster-43232.87430|Cluster-43232.87431|Cluster-43232.78276|Cluster-43232.70854|Cluster-43232.83321|Cluster-43232.94342|Cluster-43232.117925|Cluster-43232.93109|Cluster-43232.34492|Cluster-1087.0|Cluster-43232.103908|Cluster-43232.103909|Cluster-43232.143027|Cluster-43232.143026|Cluster-43232.108420|Cluster-43232.101667|Cluster-43232.42409|Cluster-43232.86803|Cluster-43232.72565|Cluster-43232.696…
KEGG	ko04712	Circadian rhythm - plant	15|2499	123|16423	0.796354	1	15	Cluster-43232.78213|Cluster-43232.62572|Cluster-43232.95548|Cluster-43232.60511|Cluster-43232.60510|Cluster-43232.64638|Cluster-43232.105316|Cluster-43232.105315|Cluster-43232.84921|Cluster-43232.92698|Cluster-43232.65905|Cluster-43232.55072|Cluster-43232.50645|Cluster-43232.100166|Cluster-43232.26127
KEGG	ko05203	Viral carcinogenesis	58|2499	436|16423	0.797441	1	58	Cluster-43232.79167|Cluster-525.0|Cluster-43232.93271|Cluster-43232.93109|Cluster-48921.1|Cluster-43232.125725|Cluster-43232.104604|Cluster-43232.18177|Cluster-43232.2065|Cluster-645.0|Cluster-541.0|Cluster-555.0|Cluster-43232.108420|Cluster-43232.53117|Cluster-43232.96908|Cluster-24287.0|Cluster-43232.46965|Cluster-43232.86803|Cluster-43232.19210|Cluster-43232.34644|Cluster-43232.83449|Cluster-4…
KEGG	ko04145	Phagosome	52|2499	395|16423	0.807063	1	52	Cluster-43232.82551|Cluster-43232.95095|Cluster-43232.144503|Cluster-43232.17796|Cluster-43232.69839|Cluster-43232.82691|Cluster-43232.18222|Cluster-43232.134622|Cluster-43232.82532|Cluster-43232.95275|Cluster-609.0|Cluster-43232.82538|Cluster-43232.96908|Cluster-43232.65876|Cluster-43232.41655|Cluster-43232.96907|Cluster-43232.75488|Cluster-43232.64471|Cluster-43232.81440|Cluster-43232.72386|Clu…
KEGG	ko04062	Chemokine signaling pathway	4|2499	38|16423	0.807948	1	4	Cluster-43232.41789|Cluster-43232.29898|Cluster-9488.0|Cluster-795.0
KEGG	ko03420	Nucleotide excision repair	20|2499	162|16423	0.808779	1	20	Cluster-43232.111812|Cluster-43232.88723|Cluster-43232.100658|Cluster-43232.92309|Cluster-43232.90620|Cluster-43232.46053|Cluster-43232.69983|Cluster-43232.73741|Cluster-43232.119445|Cluster-43232.134498|Cluster-43232.77889|Cluster-43232.86513|Cluster-43232.85486|Cluster-43232.50141|Cluster-43232.47632|Cluster-43232.52684|Cluster-43232.61172|Cluster-43232.68190|Cluster-43232.67647|Cluster-43232.8…
KEGG	ko04215	Apoptosis - multiple species	1|2499	11|16423	0.809192	1	1	Cluster-691.0
KEGG	ko00550	Peptidoglycan biosynthesis	1|2499	11|16423	0.809192	1	1	Cluster-43232.67309
KEGG	ko01502	Vancomycin resistance	1|2499	11|16423	0.809192	1	1	Cluster-43232.67309
KEGG	ko04960	Aldosterone-regulated sodium reabsorption	1|2499	11|16423	0.809192	1	1	Cluster-43232.115129
KEGG	ko05020	Prion diseases	8|2499	71|16423	0.814795	1	8	Cluster-811.0|Cluster-43232.41789|Cluster-43232.146768|Cluster-43232.80600|Cluster-747.0|Cluster-747.1|Cluster-43232.59176|Cluster-43232.50051
KEGG	ko05146	Amoebiasis	2|2499	21|16423	0.815931	1	2	Cluster-43232.60868|Cluster-43232.60867
KEGG	ko00520	Amino sugar and nucleotide sugar metabolism	48|2499	369|16423	0.820822	1	48	Cluster-43232.22303|Cluster-43232.67389|Cluster-43232.66732|Cluster-43232.84548|Cluster-43232.51581|Cluster-43232.85652|Cluster-43232.91151|Cluster-43232.129066|Cluster-43232.72192|Cluster-43232.83801|Cluster-43232.36014|Cluster-43232.8459|Cluster-43232.94755|Cluster-43232.82483|Cluster-43232.59970|Cluster-43232.112074|Cluster-43232.59113|Cluster-43232.31955|Cluster-43232.43651|Cluster-43232.7948…
KEGG	ko04725	Cholinergic synapse	1|2499	12|16423	0.8338	1	1	Cluster-43232.41789
KEGG	ko00072	Synthesis and degradation of ketone bodies	2|2499	22|16423	0.834285	1	2	Cluster-43232.84518|Cluster-43232.71375
KEGG	ko01230	Biosynthesis of amino acids	115|2499	851|16423	0.83623	1	115	Cluster-43232.63841|Cluster-43232.94859|Cluster-43232.102879|Cluster-43232.67811|Cluster-43232.50779|Cluster-43232.18349|Cluster-43232.79989|Cluster-508.0|Cluster-43232.126108|Cluster-354.0|Cluster-43232.34560|Cluster-43232.53777|Cluster-43232.24650|Cluster-43232.146926|Cluster-43232.148108|Cluster-867.0|Cluster-43232.80804|Cluster-43232.97231|Cluster-43232.7114|Cluster-43232.72709|Cluster-43232.…
KEGG	ko05211	Renal cell carcinoma	7|2499	65|16423	0.836453	1	7	Cluster-43232.41789|Cluster-43232.46965|Cluster-43232.83321|Cluster-795.0|Cluster-43232.29898|Cluster-9488.0|Cluster-43232.61172
KEGG	ko05215	Prostate cancer	16|2499	136|16423	0.840026	1	16	Cluster-43232.2100|Cluster-43232.41789|Cluster-27416.0|Cluster-43232.46965|Cluster-43232.59081|Cluster-43232.93271|Cluster-43232.39105|Cluster-43232.146452|Cluster-43232.115129|Cluster-964.0|Cluster-427.0|Cluster-43232.47474|Cluster-43232.146451|Cluster-43232.147943|Cluster-43232.76207|Cluster-43232.57264
KEGG	ko00061	Fatty acid biosynthesis	17|2499	144|16423	0.842529	1	17	Cluster-43232.107611|Cluster-514.0|Cluster-43232.109022|Cluster-43232.92346|Cluster-43232.14309|Cluster-43232.14307|Cluster-43232.69991|Cluster-43232.96448|Cluster-43232.72479|Cluster-43232.32677|Cluster-43232.85000|Cluster-43232.14308|Cluster-43232.107607|Cluster-43232.67528|Cluster-43232.67123|Cluster-43232.107609|Cluster-43232.107610
KEGG	ko04360	Axon guidance	6|2499	58|16423	0.84922	1	6	Cluster-795.0|Cluster-43232.29898|Cluster-43232.57559|Cluster-9488.0|Cluster-601.0|Cluster-43232.65859
KEGG	ko05200	Pathways in cancer	30|2499	243|16423	0.849766	1	30	Cluster-43232.2100|Cluster-43232.83321|Cluster-43232.93271|Cluster-43232.93109|Cluster-43232.59081|Cluster-427.0|Cluster-43232.95413|Cluster-43232.46965|Cluster-691.0|Cluster-43232.146452|Cluster-43232.146451|Cluster-43232.51385|Cluster-43232.29898|Cluster-43232.41789|Cluster-43232.78262|Cluster-43232.28084|Cluster-43232.39105|Cluster-9488.0|Cluster-964.0|Cluster-43232.61172|Cluster-43232.47474|C…
KEGG	ko05202	Transcriptional misregulation in cancer	16|2499	138|16423	0.854082	1	16	Cluster-43232.88108|Cluster-324.0|Cluster-43232.74051|Cluster-43232.137705|Cluster-43232.81865|Cluster-43232.79304|Cluster-43232.71700|Cluster-43232.81883|Cluster-43232.77177|Cluster-43232.83169|Cluster-43232.142873|Cluster-43232.81691|Cluster-43232.78438|Cluster-43232.80394|Cluster-1158.0|Cluster-43232.95813
KEGG	ko00053	Ascorbate and aldarate metabolism	14|2499	123|16423	0.857578	1	14	Cluster-43232.127768|Cluster-43232.43192|Cluster-43232.77507|Cluster-43232.83138|Cluster-43232.123270|Cluster-43232.56974|Cluster-43232.85652|Cluster-43232.41933|Cluster-43232.67474|Cluster-43232.19017|Cluster-43232.42403|Cluster-43232.56191|Cluster-43232.107268|Cluster-43232.7000
KEGG	ko04330	Notch signaling pathway	4|2499	42|16423	0.860834	1	4	Cluster-43232.135824|Cluster-43232.34644|Cluster-43232.46965|Cluster-43232.18177
KEGG	ko04974	Protein digestion and absorption	4|2499	43|16423	0.871928	1	4	Cluster-43232.88944|Cluster-43232.90226|Cluster-43232.134657|Cluster-43232.18175
KEGG	ko00643	Styrene degradation	1|2499	14|16423	0.873906	1	1	Cluster-43232.39608
KEGG	ko04550	Signaling pathways regulating pluripotency of stem cells	1|2499	14|16423	0.873906	1	1	Cluster-43232.41789
KEGG	ko05231	Choline metabolism in cancer	20|2499	173|16423	0.87916	1	20	Cluster-43232.41789|Cluster-43232.106803|Cluster-43232.78834|Cluster-43232.53535|Cluster-43232.70863|Cluster-43232.84344|Cluster-43232.139701|Cluster-43232.61948|Cluster-43232.96584|Cluster-795.0|Cluster-9488.0|Cluster-43232.115129|Cluster-43232.87789|Cluster-43232.136378|Cluster-43232.30130|Cluster-43232.77986|Cluster-43232.139458|Cluster-43232.50830|Cluster-43232.65168|Cluster-43232.29898
KEGG	ko04024	cAMP signaling pathway	16|2499	142|16423	0.879322	1	16	Cluster-43232.41789|Cluster-43232.89225|Cluster-43232.46965|Cluster-1117.0|Cluster-795.0|Cluster-43232.82697|Cluster-9488.0|Cluster-783.0|Cluster-43232.134540|Cluster-623.0|Cluster-43232.74884|Cluster-693.0|Cluster-43232.84330|Cluster-43232.139458|Cluster-43232.56911|Cluster-43232.29898
KEGG	ko05416	Viral myocarditis	6|2499	62|16423	0.886568	1	6	Cluster-691.0|Cluster-43232.55412|Cluster-43232.29898|Cluster-795.0|Cluster-9488.0|Cluster-544.0
KEGG	ko00650	Butanoate metabolism	6|2499	62|16423	0.886568	1	6	Cluster-43232.71375|Cluster-43232.1489|Cluster-43232.26979|Cluster-43232.84518|Cluster-43232.46459|Cluster-43232.48180
KEGG	ko03440	Homologous recombination	13|2499	120|16423	0.889346	1	13	Cluster-43232.111812|Cluster-43232.10550|Cluster-43232.92309|Cluster-43232.90620|Cluster-43232.108407|Cluster-43232.46053|Cluster-43232.69983|Cluster-43232.121233|Cluster-43232.109207|Cluster-43232.65370|Cluster-43232.68190|Cluster-43232.67647|Cluster-4918.0
KEGG	ko04911	Insulin secretion	1|2499	15|16423	0.890169	1	1	Cluster-43232.75306
KEGG	ko00300	Lysine biosynthesis	4|2499	46|16423	0.900737	1	4	Cluster-43232.91464|Cluster-43232.119013|Cluster-43232.34941|Cluster-43232.83921
KEGG	ko05016	Huntington's disease	61|2499	486|16423	0.903441	1	61	Cluster-43232.1141|Cluster-43232.39720|Cluster-43232.146241|Cluster-58187.0|Cluster-5899.0|Cluster-43232.2513|Cluster-310.0|Cluster-43232.42846|Cluster-43232.71881|Cluster-43232.80925|Cluster-43232.80487|Cluster-43232.126158|Cluster-43232.146244|Cluster-43232.5009|Cluster-43232.134923|Cluster-405.0|Cluster-43232.118017|Cluster-43232.46965|Cluster-43232.72805|Cluster-43232.145986|Cluster-43232.357…
KEGG	ko00540	Lipopolysaccharide biosynthesis	1|2499	16|16423	0.904335	1	1	Cluster-43232.83812
KEGG	ko00790	Folate biosynthesis	5|2499	56|16423	0.908192	1	5	Cluster-43232.78529|Cluster-43232.65252|Cluster-43232.40440|Cluster-43232.100168|Cluster-43232.59892
KEGG	ko04962	Vasopressin-regulated water reabsorption	5|2499	56|16423	0.908192	1	5	Cluster-43232.17403|Cluster-43232.21590|Cluster-43232.11381|Cluster-43232.164|Cluster-43232.31447
KEGG	ko05131	Shigellosis	6|2499	65|16423	0.909148	1	6	Cluster-795.0|Cluster-43232.108902|Cluster-43232.29898|Cluster-9488.0|Cluster-43232.40279|Cluster-43232.56917
KEGG	ko04310	Wnt signaling pathway	19|2499	172|16423	0.911564	1	19	Cluster-43232.117925|Cluster-43232.46965|Cluster-43232.83321|Cluster-43232.129768|Cluster-795.0|Cluster-9488.0|Cluster-43232.59108|Cluster-43232.64330|Cluster-43232.112206|Cluster-43232.117364|Cluster-43232.61172|Cluster-43232.51886|Cluster-43232.65859|Cluster-43232.81639|Cluster-43232.143026|Cluster-43232.43391|Cluster-43232.29898|Cluster-43232.143027|Cluster-43232.73962
KEGG	ko04622	RIG-I-like receptor signaling pathway	3|2499	38|16423	0.912868	1	3	Cluster-43232.28146|Cluster-43232.46525|Cluster-555.0
KEGG	ko04918	Thyroid hormone synthesis	11|2499	108|16423	0.912966	1	11	Cluster-811.0|Cluster-43232.146768|Cluster-1179.0|Cluster-747.0|Cluster-43232.98825|Cluster-747.1|Cluster-43232.98830|Cluster-43232.50051|Cluster-43232.41191|Cluster-43232.64471|Cluster-43232.98829
KEGG	ko05221	Acute myeloid leukemia	2|2499	28|16423	0.913528	1	2	Cluster-43232.41789|Cluster-43232.87789
KEGG	ko04211	Longevity regulating pathway	16|2499	149|16423	0.915036	1	16	Cluster-43232.1141|Cluster-43232.102736|Cluster-43232.71140|Cluster-43232.80318|Cluster-43232.55784|Cluster-43232.121357|Cluster-43232.87789|Cluster-43232.69045|Cluster-43232.97614|Cluster-43232.80925|Cluster-58938.0|Cluster-43232.95077|Cluster-43232.95076|Cluster-51727.0|Cluster-43232.135591|Cluster-43232.78622
KEGG	ko00780	Biotin metabolism	5|2499	57|16423	0.915308	1	5	Cluster-43232.135060|Cluster-43232.96448|Cluster-43232.76448|Cluster-43232.92346|Cluster-43232.85000
KEGG	ko04072	Phospholipase D signaling pathway	17|2499	158|16423	0.91932	1	17	Cluster-43232.41789|Cluster-43232.30130|Cluster-43232.70203|Cluster-43232.70863|Cluster-43232.1380|Cluster-43232.101423|Cluster-43232.139458|Cluster-43232.96584|Cluster-43232.61948|Cluster-43232.136378|Cluster-43232.125075|Cluster-43232.79785|Cluster-43232.50830|Cluster-43232.58177|Cluster-43232.147545|Cluster-43232.136948|Cluster-43232.53535
KEGG	ko04140	Regulation of autophagy	10|2499	101|16423	0.919706	1	10	Cluster-43232.102736|Cluster-51484.0|Cluster-43232.80318|Cluster-43232.96835|Cluster-43232.69045|Cluster-43232.127284|Cluster-43232.95077|Cluster-43232.95076|Cluster-43232.121737|Cluster-43232.134144
KEGG	ko04730	Long-term depression	3|2499	39|16423	0.920939	1	3	Cluster-43232.41627|Cluster-43232.41789|Cluster-43232.55809
KEGG	ko05218	Melanoma	2|2499	29|16423	0.922635	1	2	Cluster-43232.41789|Cluster-43232.39105
KEGG	ko05220	Chronic myeloid leukemia	2|2499	29|16423	0.922635	1	2	Cluster-43232.41789|Cluster-43232.39105
KEGG	ko03460	Fanconi anemia pathway	18|2499	167|16423	0.923379	1	18	Cluster-43232.111812|Cluster-43232.69983|Cluster-43232.92309|Cluster-43232.90620|Cluster-43232.21702|Cluster-43232.86002|Cluster-43232.46053|Cluster-43232.63149|Cluster-43232.85999|Cluster-43232.10550|Cluster-43232.121233|Cluster-43232.119185|Cluster-43232.105958|Cluster-43232.48866|Cluster-43232.65370|Cluster-43232.112362|Cluster-43232.18616|Cluster-4918.0
KEGG	ko04932	Non-alcoholic fatty liver disease (NAFLD)	30|2499	263|16423	0.930073	1	30	Cluster-43232.102736|Cluster-43232.39720|Cluster-5899.0|Cluster-43232.2513|Cluster-43232.29898|Cluster-43232.191|Cluster-43232.80487|Cluster-43232.126158|Cluster-43232.97614|Cluster-405.0|Cluster-43232.118017|Cluster-43232.80318|Cluster-43232.35754|Cluster-5976.0|Cluster-43232.95077|Cluster-43232.95076|Cluster-43232.36962|Cluster-43232.121357|Cluster-9488.0|Cluster-861.0|Cluster-43232.69045|Clust…
KEGG	ko05213	Endometrial cancer	2|2499	30|16423	0.930832	1	2	Cluster-43232.41789|Cluster-43232.115129
KEGG	ko00100	Steroid biosynthesis	11|2499	112|16423	0.931818	1	11	Cluster-43232.140535|Cluster-43232.85019|Cluster-43232.62442|Cluster-43232.57888|Cluster-43232.80615|Cluster-128.0|Cluster-43232.25656|Cluster-43232.114482|Cluster-43232.95510|Cluster-497.0|Cluster-43232.98660
KEGG	ko04724	Glutamatergic synapse	7|2499	78|16423	0.933499	1	7	Cluster-508.0|Cluster-43232.139458|Cluster-43232.86056|Cluster-55423.0|Cluster-1400.0|Cluster-1400.2|Cluster-43232.65859
KEGG	ko04392	Hippo signaling pathway -multiple species	1|2499	19|16423	0.936785	1	1	Cluster-43232.9813
KEGG	ko05216	Thyroid cancer	1|2499	19|16423	0.936785	1	1	Cluster-43232.41789
KEGG	ko04141	Protein processing in endoplasmic reticulum	103|2499	809|16423	0.936885	1	103	Cluster-13893.0|Cluster-43232.83321|Cluster-43232.134497|Cluster-43232.94342|Cluster-1103.0|Cluster-427.0|Cluster-43232.3803|Cluster-43232.3805|Cluster-43232.65876|Cluster-43232.58392|Cluster-43232.43469|Cluster-43232.133041|Cluster-43232.47713|Cluster-43232.90526|Cluster-43232.52221|Cluster-43232.62902|Cluster-43232.89054|Cluster-43232.88345|Cluster-43232.79099|Cluster-43232.4121|Cluster-43232.5…
KEGG	ko00254	Aflatoxin biosynthesis	2|2499	31|16423	0.938202	1	2	Cluster-43232.67528|Cluster-43232.109022
KEGG	ko04972	Pancreatic secretion	7|2499	79|16423	0.938253	1	7	Cluster-43232.21590|Cluster-43232.91541|Cluster-795.0|Cluster-43232.98449|Cluster-43232.29898|Cluster-9488.0|Cluster-43232.11381
KEGG	ko00290	Valine, leucine and isoleucine biosynthesis	5|2499	61|16423	0.939135	1	5	Cluster-43232.67811|Cluster-43232.76160|Cluster-26349.3|Cluster-43232.42578|Cluster-43232.80302
KEGG	ko00730	Thiamine metabolism	3|2499	42|16423	0.941215	1	3	Cluster-43232.81724|Cluster-43232.129422|Cluster-43232.141204
KEGG	ko04976	Bile secretion	12|2499	123|16423	0.941937	1	12	Cluster-43232.91165|Cluster-43232.55942|Cluster-43232.2110|Cluster-43232.141912|Cluster-43232.125236|Cluster-43232.87513|Cluster-43232.42323|Cluster-56102.0|Cluster-43232.135436|Cluster-43232.96959|Cluster-43232.129626|Cluster-43232.54822
KEGG	ko04070	Phosphatidylinositol signaling system	22|2499	206|16423	0.946014	1	22	Cluster-43232.82697|Cluster-43232.46707|Cluster-43232.61948|Cluster-623.0|Cluster-43232.122235|Cluster-43232.89225|Cluster-783.0|Cluster-43232.34623|Cluster-43232.30130|Cluster-1117.0|Cluster-43232.70863|Cluster-43232.50830|Cluster-693.0|Cluster-43232.136378|Cluster-43232.47175|Cluster-43232.47176|Cluster-43232.53535|Cluster-43232.77132|Cluster-43232.96584|Cluster-43232.74884|Cluster-43232.56911|…
KEGG	ko04510	Focal adhesion	6|2499	72|16423	0.947248	1	6	Cluster-43232.41789|Cluster-795.0|Cluster-9488.0|Cluster-43232.29898|Cluster-43232.134540|Cluster-43232.115129
KEGG	ko00670	One carbon pool by folate	7|2499	82|16423	0.950761	1	7	Cluster-43232.7114|Cluster-43232.102879|Cluster-43232.102878|Cluster-43232.61245|Cluster-43232.119340|Cluster-43232.79989|Cluster-43232.38829
KEGG	ko04012	ErbB signaling pathway	2|2499	34|16423	0.956088	1	2	Cluster-43232.41789|Cluster-43232.87789
KEGG	ko04261	Adrenergic signaling in cardiomyocytes	13|2499	136|16423	0.956152	1	13	Cluster-43232.41627|Cluster-43232.89225|Cluster-1117.0|Cluster-43232.82697|Cluster-783.0|Cluster-43232.134540|Cluster-43232.74884|Cluster-693.0|Cluster-43232.54005|Cluster-43232.54004|Cluster-43232.56911|Cluster-623.0|Cluster-43232.55809
KEGG	ko04611	Platelet activation	1|2499	22|16423	0.95823	1	1	Cluster-43232.134540
KEGG	ko00720	Carbon fixation pathways in prokaryotes	19|2499	187|16423	0.958788	1	19	Cluster-867.0|Cluster-43232.71424|Cluster-43232.94158|Cluster-43232.136196|Cluster-43232.77463|Cluster-43232.69991|Cluster-43232.71375|Cluster-43232.73829|Cluster-43232.61245|Cluster-777.0|Cluster-43232.117033|Cluster-43232.75745|Cluster-43232.82139|Cluster-43232.94030|Cluster-43232.64461|Cluster-43232.146529|Cluster-43232.67123|Cluster-43232.84518|Cluster-43232.148108
KEGG	ko04721	Synaptic vesicle cycle	27|2499	252|16423	0.95973	1	27	Cluster-43232.61942|Cluster-43232.16814|Cluster-43232.129772|Cluster-43232.71881|Cluster-43232.19472|Cluster-43232.96908|Cluster-43232.96907|Cluster-43232.54665|Cluster-43232.84686|Cluster-43232.80397|Cluster-43232.98674|Cluster-43232.13031|Cluster-43232.65708|Cluster-43232.96475|Cluster-43232.56541|Cluster-43232.102904|Cluster-6844.3|Cluster-43232.125075|Cluster-43232.40292|Cluster-43232.146750|…
KEGG	ko01212	Fatty acid metabolism	30|2499	277|16423	0.961875	1	30	Cluster-43232.96448|Cluster-43232.85000|Cluster-43232.67665|Cluster-43232.84330|Cluster-43232.87926|Cluster-293.1|Cluster-43232.107609|Cluster-43232.101445|Cluster-43232.67528|Cluster-43232.105881|Cluster-43232.69991|Cluster-43232.109022|Cluster-43232.92346|Cluster-43232.71375|Cluster-477.0|Cluster-43232.107610|Cluster-43232.107611|Cluster-43232.32677|Cluster-43232.84518|Cluster-514.0|Cluster-432…
KEGG	ko00660	C5-Branched dibasic acid metabolism	1|2499	23|16423	0.963619	1	1	Cluster-43232.42578
KEGG	ko00440	Phosphonate and phosphinate metabolism	1|2499	23|16423	0.963619	1	1	Cluster-43232.37918
KEGG	ko04728	Dopaminergic synapse	13|2499	139|16423	0.963642	1	13	Cluster-43232.41627|Cluster-43232.89225|Cluster-1117.0|Cluster-43232.82697|Cluster-783.0|Cluster-43232.134540|Cluster-43232.74884|Cluster-693.0|Cluster-43232.54005|Cluster-43232.54004|Cluster-43232.56911|Cluster-623.0|Cluster-43232.55809
KEGG	ko00563	Glycosylphosphatidylinositol(GPI)-anchor biosynthesis	3|2499	47|16423	0.96463	1	3	Cluster-43232.57420|Cluster-43232.101755|Cluster-43232.123598
KEGG	ko00565	Ether lipid metabolism	6|2499	78|16423	0.967732	1	6	Cluster-43232.91541|Cluster-695.0|Cluster-43232.98449|Cluster-43232.139458|Cluster-43232.114482|Cluster-43232.37918
KEGG	ko00310	Lysine degradation	11|2499	124|16423	0.968832	1	11	Cluster-43232.43192|Cluster-43232.71375|Cluster-43232.83138|Cluster-43232.30293|Cluster-43232.56974|Cluster-43232.33077|Cluster-43232.41933|Cluster-58938.0|Cluster-43232.84518|Cluster-43232.55784|Cluster-43232.67474
KEGG	ko04144	Endocytosis	67|2499	569|16423	0.970715	1	67	Cluster-13893.0|Cluster-43232.32801|Cluster-43232.21590|Cluster-43232.137571|Cluster-43232.139458|Cluster-43232.86919|Cluster-43232.71881|Cluster-43232.85575|Cluster-43232.65657|Cluster-43232.144915|Cluster-43232.79785|Cluster-1190.1|Cluster-43232.3803|Cluster-6498.0|Cluster-43232.3821|Cluster-43232.3805|Cluster-43232.90528|Cluster-43232.48234|Cluster-43232.24327|Cluster-43232.30478|Cluster-43232…
KEGG	ko00280	Valine, leucine and isoleucine degradation	15|2499	160|16423	0.971493	1	15	Cluster-43232.43192|Cluster-43232.65707|Cluster-43232.71375|Cluster-43232.83138|Cluster-43232.56974|Cluster-43232.67811|Cluster-43232.67665|Cluster-43232.27567|Cluster-43232.41933|Cluster-43232.9154|Cluster-43232.80697|Cluster-43232.84518|Cluster-43232.98654|Cluster-43232.50549|Cluster-43232.67474
KEGG	ko00750	Vitamin B6 metabolism	1|2499	25|16423	0.972401	1	1	Cluster-43232.20089
KEGG	ko00020	Citrate cycle (TCA cycle)	36|2499	332|16423	0.972795	1	36	Cluster-43232.53927|Cluster-43232.71424|Cluster-43232.73433|Cluster-1368.0|Cluster-22577.0|Cluster-43232.71191|Cluster-43232.87166|Cluster-43232.75788|Cluster-1440.0|Cluster-43232.55410|Cluster-43232.17820|Cluster-43232.17821|Cluster-43232.79598|Cluster-43232.62104|Cluster-354.0|Cluster-43232.147422|Cluster-43232.75745|Cluster-43232.93396|Cluster-43232.77463|Cluster-867.0|Cluster-43232.136196|Clu…
KEGG	ko04666	Fc gamma R-mediated phagocytosis	14|2499	153|16423	0.974182	1	14	Cluster-43232.139458|Cluster-43232.41789|Cluster-795.0|Cluster-43232.108902|Cluster-43232.29898|Cluster-43232.57559|Cluster-9488.0|Cluster-43232.87789|Cluster-43232.136378|Cluster-601.0|Cluster-43232.107992|Cluster-43232.40279|Cluster-43232.56917|Cluster-43232.51205
KEGG	ko04961	Endocrine and other factor-regulated calcium reabsorption	10|2499	118|16423	0.974555	1	10	Cluster-43232.21590|Cluster-43232.146750|Cluster-43232.11381|Cluster-43232.136948|Cluster-43232.71881|Cluster-43232.56541|Cluster-43232.125075|Cluster-43232.72805|Cluster-43232.84686|Cluster-43232.137958
KEGG	ko04520	Adherens junction	4|2499	61|16423	0.974989	1	4	Cluster-43232.46965|Cluster-43232.29898|Cluster-9488.0|Cluster-795.0
KEGG	ko04122	Sulfur relay system	1|2499	26|16423	0.975962	1	1	Cluster-43232.33338
KEGG	ko01521	EGFR tyrosine kinase inhibitor resistance	5|2499	72|16423	0.976784	1	5	Cluster-46898.0|Cluster-43232.87789|Cluster-43232.77385|Cluster-383.0|Cluster-43232.41789
KEGG	ko05160	Hepatitis C	5|2499	72|16423	0.976784	1	5	Cluster-43232.41627|Cluster-43232.54005|Cluster-43232.54004|Cluster-43232.115129|Cluster-43232.55809
KEGG	ko00770	Pantothenate and CoA biosynthesis	5|2499	72|16423	0.976784	1	5	Cluster-43232.67811|Cluster-43232.76160|Cluster-43232.46909|Cluster-26349.3|Cluster-43232.80302
KEGG	ko04114	Oocyte meiosis	30|2499	290|16423	0.979332	1	30	Cluster-43232.41627|Cluster-525.0|Cluster-43232.83321|Cluster-43232.82697|Cluster-43232.93271|Cluster-623.0|Cluster-43232.108420|Cluster-43232.59955|Cluster-43232.89225|Cluster-43232.86803|Cluster-783.0|Cluster-43232.65859|Cluster-43232.41789|Cluster-43232.79110|Cluster-43232.83045|Cluster-1117.0|Cluster-43232.83047|Cluster-43232.3896|Cluster-43232.134540|Cluster-43232.135721|Cluster-693.0|Cluste…
KEGG	ko05169	Epstein-Barr virus infection	56|2499	496|16423	0.980319	1	56	Cluster-13893.0|Cluster-525.0|Cluster-43232.93271|Cluster-43232.93109|Cluster-48921.1|Cluster-43232.85575|Cluster-43232.109099|Cluster-43232.104604|Cluster-43232.144915|Cluster-43232.18177|Cluster-43232.3803|Cluster-6498.0|Cluster-846.0|Cluster-43232.72571|Cluster-43232.3821|Cluster-43232.3805|Cluster-43232.53117|Cluster-43232.46965|Cluster-43232.34644|Cluster-43232.58392|Cluster-43232.79756|Clus…
KEGG	ko00340	Histidine metabolism	5|2499	75|16423	0.982368	1	5	Cluster-43232.83138|Cluster-43232.56974|Cluster-43232.41933|Cluster-43232.67474|Cluster-43232.43192
KEGG	ko04390	Hippo signaling pathway	10|2499	125|16423	0.984789	1	10	Cluster-43232.41627|Cluster-525.0|Cluster-43232.66912|Cluster-43232.134540|Cluster-43232.54005|Cluster-43232.54004|Cluster-43232.9813|Cluster-43232.71772|Cluster-846.0|Cluster-43232.55809
KEGG	ko00640	Propanoate metabolism	14|2499	162|16423	0.985678	1	14	Cluster-43232.109022|Cluster-43232.71375|Cluster-43232.72530|Cluster-43232.69991|Cluster-43232.62104|Cluster-43232.27567|Cluster-43232.67528|Cluster-43232.80697|Cluster-43232.94231|Cluster-43232.136243|Cluster-43232.67123|Cluster-43232.84518|Cluster-43232.50549|Cluster-43232.65707
KEGG	ko04630	Jak-STAT signaling pathway	1|2499	30|16423	0.986168	1	1	Cluster-43232.46965
KEGG	ko03022	Basal transcription factors	6|2499	88|16423	0.986403	1	6	Cluster-337.0|Cluster-43232.19210|Cluster-43232.19209|Cluster-43232.144786|Cluster-43232.47632|Cluster-43232.52684
KEGG	ko00620	Pyruvate metabolism	42|2499	396|16423	0.986861	1	42	Cluster-43232.53927|Cluster-43232.83130|Cluster-43232.83132|Cluster-43232.73433|Cluster-43232.83138|Cluster-43232.84092|Cluster-43232.84091|Cluster-43232.94859|Cluster-43232.81690|Cluster-43232.71191|Cluster-43232.113868|Cluster-43232.3353|Cluster-43232.87166|Cluster-43232.75788|Cluster-1440.0|Cluster-43232.43192|Cluster-43232.82139|Cluster-43232.55410|Cluster-43232.144696|Cluster-43232.17820|Clu…
KEGG	ko02010	ABC transporters	8|2499	109|16423	0.987854	1	8	Cluster-43232.2110|Cluster-43232.141912|Cluster-43232.125236|Cluster-43232.91165|Cluster-43232.135436|Cluster-56102.0|Cluster-43232.129626|Cluster-43232.54822
KEGG	ko04922	Glucagon signaling pathway	21|2499	227|16423	0.988978	1	21	Cluster-43232.102736|Cluster-693.0|Cluster-43232.89225|Cluster-43232.46965|Cluster-43232.109022|Cluster-43232.80318|Cluster-783.0|Cluster-43232.17919|Cluster-623.0|Cluster-43232.74884|Cluster-43232.69045|Cluster-43232.82697|Cluster-43232.67528|Cluster-43232.95077|Cluster-43232.88515|Cluster-43232.56911|Cluster-43232.95076|Cluster-43232.94859|Cluster-51727.0|Cluster-43232.65859|Cluster-1117.0
KEGG	ko01522	Endocrine resistance	3|2499	58|16423	0.989001	1	3	Cluster-43232.41789|Cluster-43232.39105|Cluster-43232.87789
KEGG	ko05206	MicroRNAs in cancer	19|2499	210|16423	0.989105	1	19	Cluster-43232.85942|Cluster-43232.41789|Cluster-43232.46965|Cluster-43232.82752|Cluster-43232.2110|Cluster-43232.10772|Cluster-43232.125236|Cluster-43232.39105|Cluster-43232.29667|Cluster-43232.91165|Cluster-43232.45274|Cluster-43232.135436|Cluster-43232.64952|Cluster-43232.141912|Cluster-56102.0|Cluster-43232.129626|Cluster-43232.98137|Cluster-43232.132318|Cluster-43232.54822
KEGG	ko04930	Type II diabetes mellitus	4|2499	70|16423	0.989751	1	4	Cluster-43232.123505|Cluster-43232.17919|Cluster-43232.94755|Cluster-43232.94859
KEGG	ko04066	HIF-1 signaling pathway	17|2499	195|16423	0.99067	1	17	Cluster-43232.123540|Cluster-43232.41789|Cluster-43232.46965|Cluster-43232.83321|Cluster-43232.81855|Cluster-43232.89326|Cluster-636.0|Cluster-43232.77385|Cluster-43232.87462|Cluster-383.0|Cluster-43232.87789|Cluster-43232.145699|Cluster-43232.61172|Cluster-43232.123505|Cluster-46898.0|Cluster-43232.113082|Cluster-43232.94755
KEGG	ko00240	Pyrimidine metabolism	27|2499	281|16423	0.990846	1	27	Cluster-43232.82799|Cluster-43232.57743|Cluster-43232.42846|Cluster-805.0|Cluster-43232.51717|Cluster-43232.107669|Cluster-43232.72571|Cluster-43232.67647|Cluster-890.0|Cluster-43232.83623|Cluster-43232.53968|Cluster-43232.129403|Cluster-43232.94816|Cluster-43232.45377|Cluster-43232.81535|Cluster-43232.20836|Cluster-43232.40252|Cluster-43232.119445|Cluster-43232.79695|Cluster-43232.38910|Cluster-…
KEGG	ko04966	Collecting duct acid secretion	7|2499	103|16423	0.991214	1	7	Cluster-43232.96908|Cluster-43232.98674|Cluster-43232.65708|Cluster-43232.100657|Cluster-43232.96907|Cluster-43232.102904|Cluster-43232.80397
KEGG	ko03020	RNA polymerase	6|2499	95|16423	0.992787	1	6	Cluster-43232.81535|Cluster-43232.42846|Cluster-805.0|Cluster-43232.79695|Cluster-43232.1465|Cluster-43232.45377
KEGG	ko04011	MAPK signaling pathway - yeast	8|2499	116|16423	0.993229	1	8	Cluster-525.0|Cluster-43232.71140|Cluster-43232.115129|Cluster-1289.0|Cluster-43232.136378|Cluster-43232.78622|Cluster-43232.11532|Cluster-846.0
KEGG	ko05110	Vibrio cholerae infection	15|2499	182|16423	0.993266	1	15	Cluster-43232.96908|Cluster-43232.70203|Cluster-43232.98674|Cluster-43232.1380|Cluster-43232.101423|Cluster-43232.65708|Cluster-43232.100657|Cluster-43232.96907|Cluster-43232.102904|Cluster-43232.147545|Cluster-43232.79785|Cluster-43232.82333|Cluster-43232.58177|Cluster-609.0|Cluster-43232.80397
KEGG	ko00564	Glycerophospholipid metabolism	24|2499	261|16423	0.993268	1	24	Cluster-43232.133356|Cluster-43232.106803|Cluster-43232.139458|Cluster-43232.61948|Cluster-43232.11532|Cluster-43232.132331|Cluster-43232.132330|Cluster-43232.11273|Cluster-43232.16807|Cluster-1289.0|Cluster-43232.50830|Cluster-43232.70150|Cluster-43232.30130|Cluster-43232.70863|Cluster-43232.98449|Cluster-43232.114482|Cluster-43232.4491|Cluster-43232.100903|Cluster-43232.53535|Cluster-43232.9154…
KEGG	ko05120	Epithelial cell signaling in Helicobacter pylori infection	10|2499	136|16423	0.993502	1	10	Cluster-43232.96908|Cluster-43232.98674|Cluster-795.0|Cluster-9488.0|Cluster-43232.65708|Cluster-43232.100657|Cluster-43232.96907|Cluster-43232.102904|Cluster-43232.29898|Cluster-43232.80397
KEGG	ko04391	Hippo signaling pathway - fly	8|2499	117|16423	0.993782	1	8	Cluster-43232.41627|Cluster-525.0|Cluster-43232.88566|Cluster-43232.54005|Cluster-43232.54004|Cluster-43232.9813|Cluster-846.0|Cluster-43232.55809
KEGG	ko04071	Sphingolipid signaling pathway	16|2499	193|16423	0.99412	1	16	Cluster-43232.41627|Cluster-43232.41789|Cluster-43232.123400|Cluster-795.0|Cluster-43232.139458|Cluster-43232.105278|Cluster-43232.105279|Cluster-9488.0|Cluster-43232.22976|Cluster-43232.54005|Cluster-43232.115129|Cluster-43232.107992|Cluster-43232.55809|Cluster-43232.29898|Cluster-43232.110052|Cluster-43232.54004
KEGG	ko04139	Regulation of mitophagy - yeast	11|2499	147|16423	0.994202	1	11	Cluster-51484.0|Cluster-43232.81385|Cluster-43232.89517|Cluster-43232.35086|Cluster-43232.95488|Cluster-43232.136378|Cluster-43232.48253|Cluster-43232.142873|Cluster-43232.78438|Cluster-43232.112903|Cluster-43232.134144
KEGG	ko05230	Central carbon metabolism in cancer	12|2499	160|16423	0.995578	1	12	Cluster-43232.71444|Cluster-43232.41789|Cluster-43232.95456|Cluster-43232.54375|Cluster-43232.126108|Cluster-43232.71108|Cluster-43232.71107|Cluster-43232.17919|Cluster-43232.123505|Cluster-43232.94859|Cluster-43232.94755|Cluster-43232.62745
KEGG	ko04150	mTOR signaling pathway	17|2499	207|16423	0.995818	1	17	Cluster-43232.102736|Cluster-43232.41789|Cluster-43232.80318|Cluster-43232.77385|Cluster-43232.93109|Cluster-43232.115129|Cluster-43232.100657|Cluster-43232.69045|Cluster-43232.102904|Cluster-383.0|Cluster-43232.95076|Cluster-43232.95077|Cluster-46898.0|Cluster-43232.87789|Cluster-43232.87319|Cluster-43232.80763|Cluster-43232.80397
KEGG	ko04151	PI3K-Akt signaling pathway	32|2499	348|16423	0.997714	1	32	Cluster-43232.41627|Cluster-43232.2100|Cluster-43232.93271|Cluster-43232.77385|Cluster-383.0|Cluster-43232.87789|Cluster-427.0|Cluster-43232.80318|Cluster-43232.146452|Cluster-43232.146451|Cluster-43232.54005|Cluster-43232.54004|Cluster-43232.95077|Cluster-43232.95076|Cluster-43232.29898|Cluster-43232.41789|Cluster-9488.0|Cluster-964.0|Cluster-43232.69045|Cluster-43232.59081|Cluster-43232.47474|C…
KEGG	ko04623	Cytosolic DNA-sensing pathway	1|2499	44|16423	0.998002	1	1	Cluster-43232.45377
KEGG	ko04350	TGF-beta signaling pathway	7|2499	120|16423	0.998113	1	7	Cluster-43232.41627|Cluster-43232.46965|Cluster-43232.83321|Cluster-43232.87789|Cluster-43232.61172|Cluster-43232.125725|Cluster-43232.55809
KEGG	ko04530	Tight junction	7|2499	121|16423	0.998282	1	7	Cluster-43232.41627|Cluster-43232.106752|Cluster-43232.54005|Cluster-43232.54004|Cluster-43232.65056|Cluster-43232.85841|Cluster-43232.55809
KEGG	ko03013	RNA transport	67|2499	642|16423	0.998319	1	67	Cluster-43232.133180|Cluster-43232.30247|Cluster-43232.60617|Cluster-43232.84099|Cluster-43232.58205|Cluster-43232.2459|Cluster-43232.2325|Cluster-43232.29670|Cluster-43232.34251|Cluster-42234.0|Cluster-43232.95625|Cluster-43232.50713|Cluster-43232.109051|Cluster-43232.3437|Cluster-43232.4600|Cluster-521.1|Cluster-43232.5143|Cluster-43232.55412|Cluster-43232.97426|Cluster-43232.40975|Cluster-4323…
KEGG	ko00562	Inositol phosphate metabolism	14|2499	198|16423	0.998976	1	14	Cluster-43232.122235|Cluster-43232.79386|Cluster-43232.47176|Cluster-43232.82583|Cluster-43232.59937|Cluster-43232.77132|Cluster-43232.22972|Cluster-43232.47175|Cluster-43232.46707|Cluster-43232.136378|Cluster-43232.34623|Cluster-43232.68554|Cluster-43232.50549|Cluster-43232.7000
KEGG	ko00230	Purine metabolism	36|2499	397|16423	0.999021	1	36	Cluster-43232.82799|Cluster-43232.66732|Cluster-43232.59497|Cluster-464.0|Cluster-43232.109134|Cluster-43232.42846|Cluster-43232.94859|Cluster-51595.0|Cluster-43232.107669|Cluster-43232.72571|Cluster-43232.67647|Cluster-43232.112933|Cluster-890.0|Cluster-43232.83623|Cluster-43232.17919|Cluster-43232.75023|Cluster-43232.94816|Cluster-43232.45377|Cluster-43232.81535|Cluster-43232.1465|Cluster-43232…
KEGG	ko03015	mRNA surveillance pathway	38|2499	418|16423	0.999216	1	38	Cluster-43232.41627|Cluster-43232.133180|Cluster-43232.102027|Cluster-43232.29670|Cluster-42234.0|Cluster-43232.95625|Cluster-43232.50713|Cluster-43232.53788|Cluster-43232.2324|Cluster-43232.48879|Cluster-521.1|Cluster-43232.95853|Cluster-882.0|Cluster-43232.80351|Cluster-43232.29243|Cluster-43232.29242|Cluster-244.0|Cluster-43232.54004|Cluster-43232.54005|Cluster-43232.130344|Cluster-43232.92082…
KEGG	ko04810	Regulation of actin cytoskeleton	12|2499	190|16423	0.999615	1	12	Cluster-43232.41789|Cluster-43232.134540|Cluster-795.0|Cluster-43232.108902|Cluster-43232.29898|Cluster-43232.57559|Cluster-9488.0|Cluster-43232.136378|Cluster-601.0|Cluster-43232.40279|Cluster-43232.56917|Cluster-43232.51205
KEGG	ko04919	Thyroid hormone signaling pathway	8|2499	148|16423	0.999626	1	8	Cluster-43232.47175|Cluster-43232.41789|Cluster-43232.47176|Cluster-43232.46965|Cluster-43232.77132|Cluster-43232.115129|Cluster-43232.142873|Cluster-43232.78438
KEGG	ko03008	Ribosome biogenesis in eukaryotes	24|2499	315|16423	0.999803	1	24	Cluster-43232.30247|Cluster-43232.72009|Cluster-43232.109099|Cluster-43232.37083|Cluster-43232.130689|Cluster-43232.40975|Cluster-42838.0|Cluster-43232.4859|Cluster-43232.66750|Cluster-43232.37234|Cluster-43232.126903|Cluster-43232.64663|Cluster-43232.32736|Cluster-43232.5305|Cluster-43232.91929|Cluster-43232.84896|Cluster-43232.10376|Cluster-43232.84899|Cluster-43232.30183|Cluster-43232.144688|C…
KEGG	ko05168	Herpes simplex infection	16|2499	240|16423	0.999828	1	16	Cluster-691.0|Cluster-337.0|Cluster-43232.134540|Cluster-43232.92778|Cluster-43232.70436|Cluster-43232.93271|Cluster-43232.93109|Cluster-43232.25211|Cluster-43232.103875|Cluster-43232.46965|Cluster-43232.42846|Cluster-43232.79157|Cluster-61879.0|Cluster-43232.7896|Cluster-43232.87319|Cluster-43232.80763
KEGG	ko00513	Various types of N-glycan biosynthesis	4|2499	114|16423	0.999914	1	4	Cluster-43232.122865|Cluster-43232.48742|Cluster-43232.47713|Cluster-43232.62902
KEGG	ko00510	N-Glycan biosynthesis	6|2499	145|16423	0.999952	1	6	Cluster-43232.70987|Cluster-43232.122865|Cluster-43232.72023|Cluster-43232.47713|Cluster-43232.106501|Cluster-43232.62902
KEGG	ko03040	Spliceosome	64|2499	700|16423	0.999973	1	64	Cluster-13893.0|Cluster-43232.55341|Cluster-43232.33646|Cluster-43232.25211|Cluster-43232.80955|Cluster-43232.86227|Cluster-43232.85575|Cluster-43232.112486|Cluster-43232.144915|Cluster-43232.18177|Cluster-43232.98833|Cluster-43232.3803|Cluster-1158.0|Cluster-43232.3821|Cluster-43232.4210|Cluster-43232.3805|Cluster-43232.2324|Cluster-43232.40856|Cluster-43232.42688|Cluster-43232.34644|Cluster-432…
KEGG	ko00511	Other glycan degradation	7|2499	171|16423	0.999989	1	7	Cluster-43232.112441|Cluster-43232.4766|Cluster-43232.4767|Cluster-43232.4769|Cluster-43232.108936|Cluster-43232.84676|Cluster-43232.96215
KEGG	ko03050	Proteasome	5|2499	178|16423	1	1	5	Cluster-43232.86736|Cluster-43232.121567|Cluster-43232.32573|Cluster-43232.41874|Cluster-43232.94806
